# Supplementary material for: Genome-Wide Identification of the bHLH Gene Family in Magnolia sieboldii and Response of MsPIFs to Different Light Qualities
Source: Int J Mol Sci. 2025 Mar 28;26(7):3152. doi: 10.3390/ijms26073152 (PMC11989109; doi:10.3390/ijms26073152)
Supplement: Supplementary file 1 [file ijms-26-03152-s001.zip]

Archive with 14 entries (13 files):
- ijms-3520030-supplementary/
- ijms-3520030-supplementary/Figure S1.jpg
- ijms-3520030-supplementary/Figure S2.tiff
- ijms-3520030-supplementary/Figure S3.tif
- ijms-3520030-supplementary/Figure S4.tif
- ijms-3520030-supplementary/Figure S5.jpg
- ijms-3520030-supplementary/Table S1-MsbHLH1-142 proteins and CDS sequences.xlsx
- ijms-3520030-supplementary/Table S2.xlsx
- ijms-3520030-supplementary/Table S3-KaKs ratio.xlsx
- ijms-3520030-supplementary/Table S4-Collinearity analysis.xlsx
- ijms-3520030-supplementary/Table S5-Protein Schedules.xlsx
- ijms-3520030-supplementary/Table S6-Protein Secondary Structure Table.xlsx
- ijms-3520030-supplementary/Table S7-Summary of GO enrichment analyses.xlsx
- ijms-3520030-supplementary/Table S8.pdf
