# Supplementary material for: Genome-Wide Identification of the bHLH Gene Family in Magnolia sieboldii and Response of MsPIFs to Different Light Qualities
Source: Int J Mol Sci. 2025 Mar 28;26(7):3152. doi: 10.3390/ijms26073152 (PMC11989109; doi:10.3390/ijms26073152)
Supplement: Supplementary file 1 [file ijms-26-03152-s001.zip › ijms-3520030-supplementary/Table S1-MsbHLH1-142 proteins and CDS sequences.xlsx]

## Sheet: Sheet1
Gene Name	Gene ID	Sequence Type	Sequences
MsbHLH1	evm.model.HIC_ASM_1.129	Protein	MERNRNSSTGSGNSGHYGPEIAETFHFSEDIQSLMTESILQQAFDQPRENDSSFTALLGL PTNQALELLHKPESVESPVVPSGEIWRNQKPLPFSFAGTPTFPSNAALVERAARFSVFAE ESPETSSDPSNSTGNSLKLKVEPTDSYSNPNSSPIFSGPTLRNRRSGKRKEGEKSKVKAP AKKCKSDEEGNSKKKTEESEKLPYVHVRARRGQATDSHSLAERARREKINARMKLLQELV PGCSKISGTALVLDEIINHVQSLQRQVEFLSMKLASVNPRIDFGNLDSFFLSTENGSLTA GNGMVSIDPLLLPEFQLNTLRRQQQADAVPQSLWERGDNPVFISPNSGYNSAFSVSLQSN GLKMEL
		CDS	ATGGAGCGGAATCGAAATTCTAGCACTGGATCTGGAAATTCCGGACACTACGGTCCGGAA ATTGCCGAAACCTTCCATTTCAGCGAAGATATCCAGAGCTTGATGACGGAAAGCATCCTC CAACAGGCCTTCGATCAGCCACGGGAAAACGACAGCTCTTTCACCGCCCTCCTCGGACTT CCGACTAACCAAGCCCTGGAACTTCTACACAAGCCCGAATCCGTCGAGTCTCCAGTGGTC CCATCCGGCGAGATCTGGAGAAATCAGAAGCCGTTACCGTTTTCCTTCGCCGGAACCCCT ACCTTCCCTTCAAACGCAGCTCTTGTGGAGCGAGCGGCGAGGTTCTCCGTCTTCGCCGAG GAATCGCCGGAGACGAGCTCCGACCCGTCAAAT…
MsbHLH2	evm.model.HIC_ASM_1.136.4	Protein	MYNSQASLNGFNLSFPAAFKHTKEELQKNREEMEPLLHSRQHQQQQLNSSLMRYRSAPSS LLANFTDRGGGGEGCQDFIPHSSSPDTESIFARFMTSGGGDLACPDLHGIEEKPSPVTSQ RSPQFVVGAEVVPQQNGFSSPPQMIYQTAPLPNHSSAAAAAIESPYRAVNSMALDSPLVK SGGNSSNLIRHNSSPAGLFSHPYVENAGYAVMRGVGNFRAGNGSNREATASTSRLKNQIS FLPRQASSPGMLSQISEMGSESLGGSSPDDGSLGNDNGSSGRCYIPGFPMSSWDDSPLEN FRSLKRVRSDINEKMIPGLISSESQNGIAGNHASGISHQVSLPKTSSEMAAIEKYLQFQD SVPCKIRAKRGCATHPRSIAERVRRTRISERMR…
		CDS	ATGTACAATTCCCAAGCATCGTTGAATGGCTTCAATCTCTCATTTCCGGCAGCTTTCAAG CACACGAAAGAGGAATTGCAGAAGAACAGAGAAGAGATGGAGCCTCTTCTCCATAGCCGT CAACATCAGCAGCAGCAACTGAATTCTAGCTTGATGCGGTACCGTTCCGCCCCAAGCTCT CTGCTTGCGAATTTCACAGACCGCGGCGGCGGCGGCGAAGGATGTCAAGATTTCATCCCT CACTCTTCCAGCCCCGACACAGAGAGCATCTTCGCTAGGTTCATGACTTCCGGCGGTGGC GATTTGGCATGCCCCGATCTCCATGGTATTGAAGAGAAGCCGTCACCGGTAACGAGCCAA AGAAGTCCTCAGTTCGTGGTGGGAGCAGAGGTC…
MsbHLH3	evm.model.HIC_ASM_1.3088.1	Protein	MHVLIDTTTRFEWRKERVRECDSRTEQNRAEVRRRKIPFLFGKSKLQKHQQILHITMNHC VPDWNTDDNSRPSPELLPISNQKKSMGPDHGLVELLWRDGQVVLNSQTQRKPMPASTKSK QVHRPDQPIKGGGSLGNPSSFIQEDETASWLQYPLDESLEKEFCSDFFYEMQTVESIGAD KLSKEVPTEGEREPKFDTGEETNVFVMSGAARSQPVIKQYNNLQFVENVMPPPRSQVNNS ALQAPGLNGGRIVNFSHFSRPIKAGLGPPNVPFGEKGPSNVIQGEVGDSSMMTIGSSHCG SNHVQNEADLSRASSSGVGGKDVFAGAVKEDVRKTFLQNERGQTDTLEPTVTSSSGRSGG SLGRMAKETASNHSHKRKGRDAEESECQSEEAE…
		CDS	ATGCACGTTTTGATAGATACTACCACACGCTTTGAATGGAGAAAAGAGAGAGTGAGAGAG TGTGATAGCAGAACAGAGCAGAACAGAGCAGAGGTGAGGAGAAGGAAGATTCCTTTTCTC TTTGGGAAATCAAAGCTTCAAAAACATCAGCAAATTCTTCATATTACGATGAATCACTGC GTTCCTGATTGGAATACAGACGACAACTCCAGGCCTTCTCCAGAGCTCCTCCCCATTTCG AATCAGAAGAAATCCATGGGGCCTGACCATGGACTGGTAGAGCTCTTATGGCGGGACGGA CAGGTGGTCTTGAACAGCCAAACACAACGAAAGCCAATGCCCGCTTCTACCAAATCGAAA CAAGTTCATAGACCCGATCAACCAATAAAAGGT…
MsbHLH4	evm.model.HIC_ASM_1.4176	Protein	MREEESTTKRSILPQNLPETPAGIPRHKSGRKISISCDESDMVSPENPNWLFDCGLIDDI SVPGGDFQPPAPGFYWPSQGFSASNNSSVEISGSFDDSDGLKNLSSQKRARPESCNASGS KACREKRRRDMLNDRFLELASILEPGKPPKMDKAAILSDAVRVVTQLRSEAQKLKESNES LHEKIKELKVEKNELRDEKQKLKAEKEQLEQQVKAMTVTPSFVPHPAALPATFAAQGQAA AGNKLMPFIGYPGVAMWQFMPPAAVDTSQDHVLRPPVA
		CDS	ATGAGAGAAGAAGAGTCGACGACGAAAAGGTCGATTCTCCCCCAAAACTTACCAGAAACC CCTGCAGGAATTCCCCGGCACAAATCCGGCCGGAAGATCTCGATTTCCTGCGACGAATCC GACATGGTTTCTCCGGAAAACCCTAACTGGCTCTTCGATTGCGGCCTCATAGACGATATT TCCGTCCCGGGAGGGGATTTCCAGCCGCCGGCTCCGGGGTTTTATTGGCCATCTCAGGGG TTCAGCGCGTCGAATAATTCCAGTGTGGAAATCAGTGGCTCCTTCGACGATTCAGATGGC CTTAAAAACTTAAGCTCGCAAAAAAGGGCAAGGCCTGAATCATGCAATGCGTCTGGCTCC AAAGCATGCAGAGAGAAAAGGCGCAGGGATATG…
MsbHLH5	evm.model.HIC_ASM_1.4284	Protein	MADEFQTGICSGNWWNSSRTGFSGSSSPCSTALNEMGSFGWTEMGDMKSRSCEESSASVS GSSVVFQDTQKAQTSDSIGSSVLIDSTLQMAGFGLSSPNIDWSQALLRSSGRTESSFHAM LQEDLTSRTNFRQEMGMESPKDFSGGGEDSSINAFKQLNQSFGLDPHRLSSGNNSGDSTN SFSISSSSYGCPSNLLQGLFDPDQQQQQQQQQQQAAYDNRPMNYESPMTFRLNSNEFAAT WPKFPPFLKTSPPKPQPSNQLHFSNNAPFWNASATTISDVRSGLFPSPQTQFVAPVFEEK PNCSNLTAKMKTEDVRESSSLMKKTSTEPAFKRPRIETPSPLPTFKVRKEKLGDRITALQ QLVSPFGKTDTASVLFEAIEYIKFLHDQVRALC…
		CDS	ATGGCAGACGAGTTCCAGACTGGGATTTGCAGCGGAAACTGGTGGAATTCCTCAAGGACT GGATTCAGCGGCTCATCTTCGCCATGTTCAACGGCACTCAATGAGATGGGGAGCTTTGGA TGGACGGAGATGGGAGATATGAAATCTAGGTCATGCGAGGAGTCTTCTGCTTCTGTTTCT GGCAGCTCGGTCGTTTTCCAAGATACCCAGAAAGCACAAACGTCGGATTCGATTGGAAGT AGTGTATTGATCGATTCGACGTTGCAGATGGCAGGGTTTGGCCTTTCATCTCCCAACATC GATTGGAGCCAAGCTTTACTTCGAAGTAGTGGAAGAACTGAAAGCAGCTTCCACGCCATG CTTCAAGAAGATCTAACCTCACGGACGAATTTC…
MsbHLH6	evm.model.HIC_ASM_1.477	Protein	MDPPLLHESSFPSLAAASSPPSYGLTEIWPLDSGSILRRGHYGQNLGFPEAPAATGNASV EESTVTEQSVSRGGRKKRRGPAASEDESSKLGSTSSGNDVTDCNGRRLKAAGSGDENRDL KADVEASSGNGNKMAEQSTQPFEAPKQDYIHVRARRGQATDSHSLAERARREKISERMKI LQDLVPGCNKVIGKALVLDEIINYIQSLQRQVEFLSMKLEAVNSRMNSSMETFPAKDFGV QTFDTSGIAFSLQAPREYGQGSPPEWLHMQVGGGFERET
		CDS	ATGGATCCTCCTCTCCTCCACGAGAGCTCATTTCCGTCCTTGGCTGCAGCGTCGTCTCCG CCGTCGTACGGCCTGACGGAGATCTGGCCGTTGGATTCCGGCAGCATCCTTAGGCGGGGG CATTACGGGCAGAATCTGGGGTTCCCGGAGGCGCCGGCGGCTACCGGGAATGCGTCCGTC GAGGAATCGACGGTCACGGAGCAGAGCGTGAGCCGCGGTGGTCGGAAGAAGAGGCGGGGC CCAGCAGCGTCGGAAGACGAGTCGTCGAAGCTGGGGTCGACCAGCAGCGGCAATGACGTG ACCGATTGCAACGGTAGGCGACTCAAAGCGGCGGGATCTGGAGATGAAAATAGGGACTTG AAAGCAGATGTGGAAGCAAGTTCAGGCAATGGC…
MsbHLH7	evm.model.HIC_ASM_1.663	Protein	MDNLGWENLQTVPNKVIIPPCLWSSEICNNSTESDVKMDLTQGIFHPTLMIEGITAYGTC SSSDRVCETVERLAPALDSTNGSSNLNLSQSQDAMRLVVDTWGEALTARLCSSSLIGNPL NGLVADFSHSDGSQVFNDIEDEKIRFSTAESIESLNRLLPTMIRDTERTVEDNGISVIFS NPNKLWNSICCNGTVSSGESENMGSNESRKESRWQVSEHDEVISNPFAMTTHLGSSNTRP NSKRSNEEEEHDLKHDYPYFDLFQSDASTTEVGFRLIADNLRKSKKPKSEKHQQPLEINF GQPNSSGSSIEETDTEAMAHMKEMIYRAAAFRPVNLGVEVVEKPKRKNVKISSDPQTMAA RQRRERISDRIRVLQTLVPGGSNMDTASMLDEA…
		CDS	ATGGATAATTTGGGATGGGAGAACCTGCAAACTGTTCCAAACAAGGTGATCATTCCTCCA TGTCTATGGAGTTCTGAAATCTGCAACAATTCTACAGAATCTGATGTGAAAATGGACCTC ACCCAAGGTATCTTCCACCCAACTCTGATGATAGAAGGTATTACGGCCTACGGCACCTGT TCGAGTTCTGATAGAGTATGTGAAACGGTTGAGCGGTTGGCTCCAGCTCTAGATTCGACA AACGGCAGCTCGAATTTGAATTTATCTCAGAGTCAAGATGCGATGAGGCTAGTAGTGGAT ACTTGGGGAGAAGCCTTGACTGCTCGGTTATGTTCTTCTTCTTTGATTGGGAATCCTCTA AACGGTCTAGTGGCCGATTTCAGCCATTCTGAT…
MsbHLH8	evm.model.HIC_ASM_1.735	Protein	MEGWCNEDYNRPSSSTSSFPKRLFDEYRQSFYTIENSCVPGVAFKEGLPYLELHDTDLLN LASNETQRQFYQEAGIKTAVFNGCKTGEIELGMSIPPPFNMEMEIRKLFAEDFIQQFQLR EAHLPDQSRPSSSSSSLRSLSMGSPEYSALGQVNTVSTSYMTDAFQETPIHRATKPTFVP LPTHHQSMQAYSQSRNFQLPTPASADAAMARAMIAVMSSPSSSSSAYEAQQPHRCQHQAT NQRGAFKRYVPSLTPKIEIKPKSHSQNMIMRALAYLRTMKAPTPETRPTGPTTNQLHHMI SERKRREKLNESFQALKSLLPPGSKKDKASVLANTRLYLSSLKDQVSELQEKNRLLEIQL APTNAANEEVDIGNERTVIRVTEASESSSESRV…
		CDS	ATGGAAGGTTGGTGCAATGAAGATTACAACCGTCCGAGCTCCTCCACTAGCAGCTTCCCC AAGAGGCTCTTCGATGAATACCGCCAGTCTTTCTACACCATTGAAAATAGTTGCGTCCCA GGGGTCGCTTTCAAGGAAGGCCTTCCTTACCTAGAGCTACATGATACCGATCTTTTGAAT TTGGCTTCAAATGAAACTCAACGGCAGTTTTATCAGGAAGCAGGTATTAAGACTGCTGTT TTCAATGGGTGCAAAACAGGAGAGATAGAGTTAGGCATGTCTATTCCACCTCCGTTTAAC ATGGAGATGGAGATTAGGAAACTGTTCGCAGAAGACTTCATTCAGCAGTTTCAATTGAGA GAGGCCCACCTTCCTGATCAAAGCCGACCATCA…
MsbHLH9	evm.model.HIC_ASM_1.877	Protein	MSFNQITSAMETELGPFSSLEMSQTPMNSKTQIPDIISTWLDMDDIYTPSFPNESHDVQM LSDHLFQLASSDFESDPFSLLPRTDDNSESLLLDLCDFVSEPQLDNDMYYPILPEFSAIL GASTDQAAVVEEDESDLFFNDNPFLIAPAESNESFADQLHASVSTTATKETNAATVDECP QISKTSVEVPQNQEDDEEEEEMDDDAKPGTLNCKNLVSERNRRKRLSQQLLALRALVPNI TKMDKRSVLVDALAYLRSIHEETTRLQRELKESSSSKNNLESFVDDTPEQTLQPTRTLAP RPSISKSKSQILEIDAEKIEERRFVVKINSKGGAGVGGEVLRVIESLGFEISYTALEQIK PLHVLTTVFIRVRKQGRMTEEKLKDCITSTALR…
		CDS	ATGTCTTTCAATCAAATCACCAGTGCAATGGAAACTGAACTGGGTCCCTTCTCTTCCCTC GAAATGAGCCAAACACCCATGAATTCCAAGACCCAGATTCCGGATATCATCTCTACATGG CTAGACATGGATGACATTTATACCCCTTCCTTCCCCAACGAATCACATGACGTTCAGATG CTCAGTGACCATCTTTTTCAGCTGGCTTCATCTGATTTCGAATCTGATCCCTTCTCTCTA CTCCCCCGAACTGACGATAACAGTGAATCCTTACTCCTCGACCTCTGCGACTTTGTTTCC GAGCCCCAGCTGGATAATGACATGTACTACCCGATACTCCCTGAGTTCTCTGCAATTTTG GGAGCCAGCACTGATCAGGCAGCTGTAGTTGAA…
MsbHLH10	evm.model.HIC_ASM_1.905	Protein	MNRGVLESYPVQQMMAGNPNWWSINSMRQTTQEPSPPPFRSFTTSSSSTSYVQCPQPAYS IPSGSWHENQDLPESWSQLLMSGLVSEEDRCNFSNFQAKKMENWEDQVLFPSASSVHMVG VKQETTESGHALGHGAHEELQAVRTPWGQVLPASSPRSCVTSFSSNMLDFSNRKVEGKHQ ESDHSSECNSTATGGPFKKAKIQCSSAQSTFKVRKEKLGDRITALHQLVSPFGKTDTASV LLEAIGYIRFLQSQIEALSSPYLGGASSGMKPPGQGERSCIFPEDPGQLLNDSCNKRSGA SEKGPQDRPKNDLRSRGLCLVPMSCTLQVGSDNGADYWATNLGAGFR
		CDS	ATGAATAGAGGTGTTTTGGAGAGCTACCCAGTGCAACAGATGATGGCTGGAAACCCTAAC TGGTGGAGCATTAATAGCATGCGTCAAACAACTCAAGAGCCCTCTCCTCCTCCCTTCCGT TCTTTTACTACTTCTTCCTCTTCTACTAGCTATGTTCAATGCCCTCAACCGGCTTATTCT ATTCCTTCGGGGTCTTGGCATGAAAACCAAGACCTTCCCGAGTCATGGAGTCAACTGCTT ATGAGTGGATTGGTGAGCGAAGAAGATAGGTGTAATTTTAGTAATTTTCAAGCTAAAAAG ATGGAGAATTGGGAAGATCAGGTGCTGTTTCCTTCAGCATCAAGTGTCCATATGGTTGGT GTGAAGCAAGAGACTACTGAAAGCGGTCATGCC…
MsbHLH11	evm.model.HIC_ASM_2.22.1	Protein	MLHCLQKQENEAGNSTDFTVLERQRNHLKWQQHQSQQQSYFLADSHLNSLNLPNTQPLDS FPSQTSFQDFSPLSSKTVASLENGWPDFAKCPLPVPPAQFATAGFSASRGLDFSLSRTSS CPPVVAGNVQADVVATDEKPGNSFTREKMASPVGKESFKKRKADNKGHSPKANFSEDTRD KRNKVDENEGESKATEQNNNNNNNNGETSAETSKENSKVSEVQKPDYIHVRARRGQATDS HSLAERVRREKISERMKYLQDLVPGCNKITGKAGMLDEIINYVQSLQRQVEFLSMKLAAV NPRLDFNIDNFFTKEMFPGCSGSLPAVGMSPELANPSYLQFNPVQQAVACCGLDMAINPP DMSLRRTTSAPVSLPDTFMDSYFHAHGSSSTWD…
		CDS	ATGCTACACTGTCTTCAAAAGCAAGAGAATGAAGCTGGAAACAGCACAGACTTCACAGTC TTAGAAAGGCAGAGAAATCATCTAAAATGGCAGCAACATCAATCCCAGCAGCAGAGCTAC TTCCTTGCCGACTCACATCTCAATTCCTTGAATCTCCCTAACACCCAACCCCTCGACTCT TTCCCTTCTCAAACTTCATTCCAAGACTTCTCTCCACTCTCCTCTAAGACCGTCGCCTCT CTTGAAAATGGTTGGCCTGATTTCGCCAAGTGCCCGCTCCCTGTCCCTCCCGCCCAATTC GCCACCGCCGGATTCTCCGCTTCCCGCGGACTCGACTTTTCCCTCTCCAGGACGTCCAGC TGCCCGCCTGTGGTCGCCGGGAATGTTCAGGCA…
MsbHLH12	evm.model.HIC_ASM_2.65	Protein	MESANHQHQEQLGGSSSFAVPSLNGSGNNHLWSQNLLLSGGNFNPNVNGLLSNSRDLRQN HDILVHPSLNTSMFQDLGFHWPTNADNYTSQLPHELQVSKIKEELSDSFPKYSDLSNLDE FHLPSTSYIKHEQQYLQDLNEKLLLKTFYSGCQINGSHISAGDFYTNPQSSTSFGNVSTS GRGNFSRILPSTNISSFNPSSLPYSSSLGMNLQALDLLASAKVGVNFSQPSLSNFASFKE SAPFGLDHLHDSSQGPSNSSRKISFMNGVTETKRASGISEPKPSQAAPKKPRFESRSSFP PFKVRKEKLGDRIAALQQLVAPFGKTDTASVLLEAIGYIKFLQDQVETLSVPYMKSSGNG ACSTAQGGSSEQDDGEERKRDLRSRGLCLVPLS…
		CDS	ATGGAGTCTGCAAATCACCAACACCAAGAACAGCTTGGTGGGTCTTCTTCTTTTGCTGTC CCATCGCTCAATGGATCTGGAAACAACCATTTATGGAGCCAAAACCTCTTACTGAGTGGT GGTAACTTCAATCCAAATGTCAATGGACTACTTTCAAACTCAAGGGATTTAAGGCAAAAC CATGACATTTTAGTCCATCCTTCTCTCAATACCTCCATGTTTCAAGACTTGGGATTTCAT TGGCCCACCAATGCAGACAACTACACAAGCCAATTACCACATGAACTACAAGTTTCAAAA ATCAAGGAAGAGTTATCTGATTCCTTCCCCAAATATAGTGACCTTTCTAACCTTGATGAA TTCCATTTGCCTTCCACCAGCTACATCAAACAT…
MsbHLH13	evm.model.HIC_ASM_2.208	Protein	MALAKERAVAQDSHLGSIQSYSYFSNAYGGSSIQVSDSPLGFFGFESYHKAALEEGDGSE MTDGPLKSLSTGHFPSLPDLHDMDGPGEFMFGATDSPSPDEAQSLLNFKTGPDHWSYSSG SVLSFDQGDRLSHAVHPKIGHEDEYSIWVDSEDHGNQCNHLDSNSGIDSRLDDDMNCYET ASGYGPLNNSCKVGRHGDARPGWLYTGALASDDLHDTEGSDRSYHKRPYSGSDMQALKKH CGGPPKKAKPKPIPSKDPQSIAAKNRRERISERLKTLQDLVPNGTKVDLVTMLEKAISYV KFLQLQVKVLATDEFWPAQGGKAPEVAQIRGINAMTEF
		CDS	ATGGCACTTGCAAAAGAACGAGCTGTTGCACAAGATTCGCACTTGGGCTCGATCCAATCC TACTCATACTTCAGCAATGCTTATGGCGGATCGTCGATTCAAGTGTCCGATTCTCCTCTT GGATTTTTCGGCTTCGAGAGCTACCACAAGGCGGCGCTTGAGGAAGGAGATGGCTCGGAG ATGACAGACGGTCCATTAAAGAGCCTCTCCACTGGCCATTTTCCTTCTCTACCCGATCTT CACGACATGGATGGGCCCGGCGAATTCATGTTCGGAGCTACCGATTCTCCTTCTCCTGAT GAAGCTCAATCTCTTCTCAACTTCAAGACTGGGCCTGATCATTGGTCCTACTCAAGTGGC TCTGTGCTTAGCTTCGATCAAGGGGACCGGCTT…
MsbHLH14	evm.model.HIC_ASM_2.246	Protein	MKSCNASSKLERKTVERNRRMHMKGLCFKLASLIPPHYSKEALSQQDQLDQAAVYIKQLR EKIDELKEKRDLAMSIEGINKDISGAMMVLGLRLPVVEVRDLGSSLEVVLISGLNKNFML CDVISVIEEEGAEVVNASFSFVADKVFHIIHSQVTSSRVGFESSRVYERLKELVR
		CDS	ATGAAGAGCTGCAATGCTTCTTCCAAACTAGAAAGAAAGACTGTGGAGAGAAACAGGAGA ATGCACATGAAGGGCTTATGTTTCAAGCTGGCCTCTCTCATCCCACCTCACTACTCTAAG GAGGCACTATCACAACAAGATCAGCTGGATCAAGCGGCCGTTTACATTAAGCAATTGCGA GAGAAGATCGACGAACTGAAGGAGAAGAGGGATTTAGCGATGAGCATTGAAGGGATTAAC AAAGATATTAGTGGGGCGATGATGGTTTTAGGCCTAAGATTACCTGTGGTTGAAGTGAGG GACTTGGGTTCTTCTCTTGAAGTGGTCTTGATTAGTGGATTGAATAAGAATTTCATGCTT TGTGATGTGATTAGTGTTATTGAGGAAGAAGGA…
MsbHLH15	evm.model.HIC_ASM_2.443	Protein	MAEFSDDFLKPLSLPFLCMDSTMECIAQLEDLNPHVMNTPTFNLHAMMGLSNDILFPHQP EFPTPCSDNLLGFFASDDPNSMLVSQSMACMGDGKQVCKKRKARPVSKTSSGSCSSIQVS NSGFEEGDKTTRKTRLGRRKRGKCNEKQEEKPKEVVHVRARRGQATDSHSLAERVRREKI NERMRCLQDLVPGCYKDMGMAVMLDEIINYVQSLQNQVEFLSMKLSAATSFSDFSLDIES IQTPQMVPFQTSTL
		CDS	ATGGCTGAATTCTCAGATGATTTCCTCAAGCCCTTATCTCTCCCTTTCCTTTGCATGGAT TCAACCATGGAATGCATAGCCCAACTTGAAGATCTCAATCCCCATGTCATGAACACTCCC ACATTCAATCTACATGCAATGATGGGCCTCTCCAATGACATTTTGTTCCCACACCAACCC GAATTCCCAACGCCTTGCAGCGACAACCTTTTGGGTTTTTTCGCATCCGATGATCCGAAT TCTATGCTTGTTTCTCAGTCCATGGCTTGCATGGGAGATGGAAAACAGGTGTGTAAGAAG AGGAAGGCCAGACCGGTTTCAAAAACCAGCTCTGGTAGCTGTTCTTCTATTCAAGTTTCC AATAGTGGGTTTGAGGAAGGAGATAAAACTACA…
MsbHLH16	evm.model.HIC_ASM_2.1200	Protein	MALGKERAVAQDSHLGSIQSYSYFSNAYGGSSIQVSDSPLGFFGCKSYHKAALEEGDGSE KTDGPLKSLSTGHFPSLPDLHDMDGPGEFMFGATDSPSPDEAQSLLNFKTGPDHWSYSSG FLLSFDQGDRLSHAVHPKIGHEDEYSIWVDSEDHGNQCNDLDSNSGIDSRLDDDMNCYET ASGYGPLNNSCKEGRHGDARPGWLYTGALASDDLHDTEGSDKSYNKRPYSGSDMQALKKH CGGPPKKAKPKPIPSKDPQSIAAKNRRERISERLKILQDLVPNGTKVDLVTMLEKAISYV KFLQLQVKVLATDEFWPAQGGKAPEVAQVKEAIDAILSSHRDRNSSSK
		CDS	ATGGCACTTGGAAAAGAGCGAGCTGTTGCACAAGATTCGCACTTGGGCTCGATCCAATCC TACTCATACTTCAGCAATGCTTATGGCGGATCGTCGATTCAAGTGTCCGATTCTCCTCTT GGATTTTTCGGCTGCAAGAGCTACCACAAGGCGGCGCTTGAAGAAGGAGATGGCTCGGAG AAGACAGACGGCCCATTAAAGAGCCTCTCCACTGGCCATTTTCCTTCTCTACCCGATCTT CACGACATGGACGGGCCCGGCGAATTCATGTTCGGAGCCACGGATTCTCCTTCTCCTGAT GAAGCTCAATCTCTTCTCAACTTCAAGACTGGGCCTGATCATTGGTCCTACTCAAGTGGC TTTCTGCTTAGCTTCGATCAAGGGGACCGGCTT…
MsbHLH17	evm.model.HIC_ASM_2.1465	Protein	MDPWKSDSLCQSIQANGYLPQNRLQSNSLPESSQQGELEVKDSITARKVQKADREKLRRD RLNEQFLELGNALDPDRPKNDKATILTDTIQMLKDLTAQVNRLKAEYTSLSEESRELTQE KNELREEKAALKSDIDNLSVQYQQRLRVMFPWAAMDPSVVMGPPAYPFPMPVPVPAGPIP VHPSLQPYPFFRNPSPGAMPNPCSTFLPFSSAGHPQIEQQSTQYVSPHPQLSRSHNASKQ DSRSKSSDRQRGSNVEKSVNSIDVVTELELKTPGSASSSCHVESVPPDQDLSSEGRKGKQ RSSLTKGSGVTDESCSSRSSSSCGPLDSSSNSAGGGR
		CDS	ATGGATCCATGGAAATCCGACAGTCTCTGTCAATCTATCCAAGCGAATGGCTATCTGCCT CAAAATCGGTTACAGTCCAACTCCCTCCCGGAATCGAGTCAACAAGGGGAACTAGAAGTA AAGGATTCCATTACTGCAAGAAAAGTTCAGAAGGCAGACCGTGAGAAATTAAGGAGGGAT CGACTAAATGAGCAGTTTCTGGAGCTGGGAAATGCACTAGATCCAGATAGGCCCAAAAAT GACAAGGCAACCATCCTCACTGACACAATCCAGATGCTGAAGGATTTGACTGCTCAAGTC AACAGACTGAAAGCTGAATACACATCTCTTTCAGAAGAATCTCGTGAGTTGACGCAGGAG AAGAATGAACTCAGGGAAGAGAAGGCAGCTTTA…
MsbHLH18	evm.model.HIC_ASM_2.1898	Protein	MNVMQSTIERLRPLVGMKGWDYCVLWELRDDQRCIEWMGCCCGGSETTEKGEEHLFPVSP ILPCRDMMFQHLRTNACDFLAELPSSMPLDSGYETVRTRVLIPVAGGLVELFVAKHVHED QHIIEFVMAQFNHSWEQEAMIVRNITDTNFHDQLLDREINGPHLTDGYPAENPIGHQPKP FSATGYDPKNTDHFQPWIPPATDNLNLTWDLSADQIRLCNSPTNIFGGQPFPPSDSRHKN AIFFEGSTDSILSDKPPSFNAGTDHGFPEIVALQQSLRTTASNLHPSIPESSVSKELGHE KDSIKQEMGRGDSISDCSDQVENDDDHKTVGRSGRRHQSKNLLAERKRRKKLNDRLFALR SLVPKITKMDRAAILGDAIEFVKELQKQVKDLQ…
		CDS	ATGAATGTCATGCAAAGCACCATAGAGAGGTTGAGACCCCTTGTGGGAATGAAGGGCTGG GATTACTGTGTCCTTTGGGAACTGAGAGATGATCAGAGGTGCATTGAATGGATGGGTTGC TGTTGCGGTGGATCTGAAACTACTGAAAAGGGAGAAGAGCATCTGTTTCCAGTTTCTCCC ATACTTCCCTGTAGGGATATGATGTTTCAACACCTCAGAACCAATGCATGTGATTTTCTA GCTGAATTGCCTTCTTCCATGCCCTTGGATTCCGGGTATGAAACGGTTAGAACTAGAGTT TTAATTCCAGTGGCAGGAGGATTGGTAGAGCTGTTTGTGGCAAAACATGTACATGAAGAT CAACACATAATAGAATTCGTTATGGCACAGTTC…
MsbHLH19	evm.model.HIC_ASM_2.2638	Protein	MAEEGSESSVATSSSTPSWWELQANPLSSWANMNPWHHPNHKSNSCEEDMSISNSFTNAS NHSGLSIDDSSRELVESASAVTELSGEPTSASHLWRQVLLSFGTGGDLNNGHDDGENFLK ALSSKNLTMDLFEPDLKKFDNCWEFTNPTSFNSMEKQLNGYDGSLIEHERLTHLSDLVSN WSIAPPDPQLDRQIAPATCNISLNSSMDLYLESSSSLPQLKQEPQNPSLYLSNGGLGNRN SGYMPCYGHEVKVESQHHGMEASEGAFLRPFNGNGTGYQMGHANSVVGDNSKYYYGMLDV PWSNPRAFSDYISFSGCLNKPLVDFQASKPCIKGSNSPDSKKQGHETSSSARGNGRGSGI SSEGKKKRSEDNSDTTVFKKPKNENSTVSSLKI…
		CDS	ATGGCTGAGGAAGGTTCTGAGAGCTCAGTGGCTACTTCTTCTTCCACACCAAGCTGGTGG GAACTCCAAGCAAATCCTCTCTCTTCATGGGCCAACATGAACCCATGGCACCACCCAAAC CACAAATCCAACTCTTGTGAAGAGGACATGTCAATCTCTAACTCATTCACCAATGCCTCC AACCACTCCGGCCTAAGCATCGACGACTCATCCCGTGAGCTTGTCGAGTCGGCCTCAGCT GTAACCGAGTTGTCTGGAGAGCCCACGTCGGCGAGCCATCTATGGAGGCAGGTTTTATTA AGTTTTGGAACGGGCGGAGACTTAAACAATGGTCATGACGATGGAGAGAACTTCCTCAAA GCGCTGTCATCCAAGAACCTAACCATGGATCTG…
MsbHLH20	evm.model.HIC_ASM_2.2725	Protein	MGTNLISDDYDWINDVGGSDAEFRWTLDGFNDLPNNCVEIDDAYKDVGGLEQTSSRKRVR DDSLAGPKSKACREKMRREKLNDRFLELGSVLEPGRPLKSDKAMILSDAARALVQLRSEA QQLKEANEKLQETIKDLKAEKNELRDEKSKLKADKERLEQQVKAMTVPPVGFMPHLAPLH AAAAAAFAAQGQAAANKTAQFPGYPGVAMWQWMPPALVDTSQDHKLRPPVA
		CDS	ATGGGGACGAATTTGATCTCGGACGATTACGACTGGATTAACGACGTCGGGGGTTCTGAT GCTGAATTCCGCTGGACTCTCGACGGTTTCAACGATCTTCCCAACAACTGCGTGGAGATC GACGATGCTTACAAAGATGTTGGTGGTCTTGAACAAACCAGCTCTAGGAAAAGGGTGAGG GATGATTCACTTGCTGGACCCAAGTCTAAAGCATGTCGTGAGAAAATGCGTAGGGAGAAA TTGAATGACAGGTTCTTGGAATTGGGTTCTGTTCTCGAACCTGGGAGACCGCTTAAGTCT GACAAAGCCATGATATTGAGTGATGCTGCTCGTGCGTTGGTACAGTTGAGAAGTGAGGCG CAGCAGCTTAAGGAAGCAAATGAAAAGCTTCAG…
MsbHLH21	evm.model.HIC_ASM_2.2761_evm.model.HIC_ASM_2.2762	Protein	MEEEMENGSNRVYRGEWTSETSRWIKWSSDVAAQGKQISNYGPSSSDESTPFAENKQICV PPPLQFPEFSGPSPVWGQDLLGMRSGLSYDHRLDWTVGVNMIKQENPSYDLDRHYFPANF PIFGRKIQEMPAVFPATAVVGEEEMSPSSSNKAPLTDHSNQLLFYSNITPFWKGSLEMSG ANQSSRGPCQERSSSGNVAHKDSSTDTKKSNGETAPKRPRSESLAPFTTFKVRKEKLGDR ITALQQLVSPFGKTDTASVLFDAIEYIKLLHDQVTVLSTPYMRMSQERCEGRKEREGTEL GLRSRGLCLVPISTTLHVAKDNTTDFWAPTFGGTYR
		CDS	ATGGAAGAAGAGATGGAGAATGGTAGTAACAGGGTTTATAGAGGTGAATGGACGTCGGAG ACGTCACGATGGATCAAATGGTCATCAGATGTTGCAGCTCAGGGAAAACAGATTTCCAAC TATGGGCCATCAAGCTCCGACGAATCGACGCCGTTCGCAGAGAATAAACAGATTTGTGTT CCTCCTCCTCTTCAGTTCCCAGAATTCAGTGGGCCATCACCTGTTTGGGGACAAGATCTT CTTGGCATGAGAAGTGGCCTTAGTTACGATCATCGGTTAGATTGGACCGTTGGTGTCAAC ATGATCAAACAAGAAAACCCAAGTTATGATTTAGATCGCCATTATTTCCCGGCCAATTTT CCAATATTCGGTCGCAAGATTCAGGAAATGCCT…
MsbHLH22	evm.model.HIC_ASM_2.3325	Protein	MDGDMIKHEREDQMDMMMMMQMEKLPEFCGTPFSDMGELLPSMEFSCGTPPPAFDPMAIN SHAMISQPSSLSFVGNAVHEPVMPGIFSEAMVGRLRNAGELSGATASSLSPGQKRNSVAA MREMIFRIAAMQPIHIDPESVKPPKRRNVKISKDPQSVAARHRRERISERIRILQRLVPG GTKMDTASMLDEAIHYVKFLKNQVQSLERVASNRNVGHGFPAEISSVNYSSVAKGYQTSQ IFQPYTTA
		CDS	ATGGATGGGGATATGATAAAGCATGAGAGAGAAGATCAGATGGATATGATGATGATGATG CAGATGGAAAAACTCCCCGAGTTCTGCGGCACACCGTTCTCGGACATGGGCGAGTTACTA CCATCAATGGAGTTTTCATGTGGCACCCCACCACCTGCTTTCGATCCAATGGCCATAAAT TCACATGCAATGATCAGTCAACCTTCGTCCTTATCGTTTGTAGGCAATGCAGTTCATGAG CCCGTAATGCCAGGTATCTTCTCCGAAGCCATGGTTGGAAGATTGAGAAACGCAGGCGAA TTATCGGGTGCAACTGCCTCCTCTCTATCTCCGGGCCAGAAACGAAACTCGGTGGCAGCG ATGAGGGAGATGATCTTTAGGATAGCAGCAATG…
MsbHLH23	evm.model.HIC_ASM_2.3470	Protein	MLPFQSYFGFGRGEDLFPGIGSIEMDGGGSSLGSRSTAEMKAMAACKSHSEAERRRRERI NGHLATLRTLLPNTTKTDKASLLAEVVQHVKELKRHAADAAPSSSNNIWPFPGETDEVTL DPDPRSSLIKASVCCDDRPDLLSDLNGAIRSLRLRAVRAEITTVGGRTKSVFLIEGRGGD DECSTIRRALKAVLEKRAAVSSTSLSASGAMLPGNKRPRLSRQLGVSGF
		CDS	ATGCTTCCTTTCCAGAGCTACTTCGGGTTTGGAAGAGGGGAAGATTTGTTCCCAGGGATT GGATCGATAGAGATGGACGGTGGAGGTTCGAGTCTAGGTTCAAGATCGACCGCCGAGATG AAAGCGATGGCGGCTTGTAAGAGCCACAGTGAGGCGGAAAGGAGGAGGAGAGAGCGAATC AACGGTCATCTCGCGACGCTTCGAACGCTTCTACCAAACACCACGAAAACAGATAAAGCG TCGTTGCTCGCGGAGGTGGTCCAACACGTCAAGGAGCTGAAACGCCACGCGGCTGATGCG GCACCGAGTAGCAGTAACAACATCTGGCCGTTCCCTGGAGAAACGGACGAGGTGACGTTG GACCCGGACCCGCGTTCGTCTCTCATAAAAGCG…
MsbHLH24	evm.model.HIC_ASM_2.3482.1	Protein	MASSPSNSVTPINIHSLVTVKLTKDNYLLWKTQIVPYLRSQRLFGFVDGTISNPSPTIPN PEAATSQTAPTEIPNPKYVSLFRSRHTDSTIFWPSPRKETSYLLGSLDTSYDAIVTSIST QIDKMTSEDMFNHLLAFELRLEQQQTVIDTSVASVNMATRNDSRLRGGKHPQQQRSSPHQ SYGSNSINRGRGRGNRGRGGPPQNYSSNPRPQCQVCGRNGRTAIQCYYRFNHAYQGTPPN MAAYVDEATGRVLLRGKPKDGLYIFPTSMSPTIHPQTYLSQRAPLDVWHCRMGHPSYQTV RYFVREKVQQHTLEVRFISSKDQLVDGLTKPIVSTRFAFLRDKLNIAVNRILYSCKQIFT TVQLLIHMYAISCGAFVVEGMEDLEGFLMEEGP…
		CDS	ATGGCCTCATCTCCTTCAAACTCTGTTACTCCCATAAACATCCATAGCCTCGTCACAGTT AAGCTCACCAAGGACAATTATCTTCTCTGGAAAACTCAGATCGTCCCCTACCTACGTAGT CAGCGCCTGTTTGGGTTTGTTGATGGAACCATCTCTAATCCTAGCCCCACCATTCCCAAT CCTGAAGCAGCAACCTCCCAAACCGCTCCCACTGAAATACCAAATCCCAAATACGTCTCA CTCTTCCGCTCGCGCCATACAGACTCGACAATTTTTTGGCCTTCACCAAGAAAGGAAACT TCTTACCTTCTTGGTAGTCTCGATACTTCTTATGATGCTATTGTCACGTCCATTTCCACT CAAATTGACAAAATGACTTCAGAAGATATGTTT…
MsbHLH25	evm.model.HIC_ASM_2.3506	Protein	MGKDCGSWLYGQKLSPWQSPNLNCGSGPPESRPQNIIHPMAFPAYANPYARMDSSTRIIP GLVGSDVPELKSVGGSELQAWHCCCTRQTSSRIPQSTLEEKFSASRCSETAPNQKKFVVF DHSGNRTSLIFSSVGYPLQNPFAADPVPHRFDNFPTESPMNKDTIIPGSVKDSFWGGFNE HCPNDVSGGQGSEMHEDTEEIDALLYSDEDDEETSTGHSPSKMTGYVGKEEAKEDSAGVA SCSLTPTKRRRLEGVCDRSLEDTASSGKTWQHEEDAESSCIKGMIQGGRDGPSASKRLRR ERIREAVGVLRSIIPGGKGKDANAVLDEAIRYLRSLRLKAKAL
		CDS	ATGGGGAAAGACTGCGGGTCTTGGCTTTATGGGCAGAAGCTTTCTCCATGGCAATCACCC AATTTGAACTGTGGGAGTGGTCCGCCGGAATCTAGGCCACAAAATATCATTCATCCAATG GCATTCCCTGCGTATGCAAACCCATATGCCAGGATGGACTCCTCGACCAGAATCATTCCT GGGCTCGTGGGTTCTGATGTTCCTGAGCTGAAATCAGTAGGCGGTAGTGAGCTACAAGCA TGGCATTGCTGTTGTACCCGCCAGACATCCAGTCGGATTCCCCAATCTACACTTGAGGAA AAGTTCTCTGCTTCTCGATGCAGTGAGACTGCACCCAATCAGAAGAAATTTGTTGTCTTC GATCACTCGGGGAACAGAACGAGCTTAATTTTT…
MsbHLH26	evm.model.HIC_ASM_2.3543	Protein	MALEAVVFPQDIFSYSSKDLYSLAAALSYDFKIEEDEEEEKVGVLECEMSAPLDTNQQQL SLGLDGLHVNWDSSSALLHNINEWGANSSPEEACTADGFFTGSLPTAEAATVVASGRRKR RRTKSCKNKEEVENQRMTHIAVERNRRKQMNEYLAVLRSLMPSSYIQRGDQASIIGGAIN FVKELEQLLQSLEAQKRITQRSDANFTSPFADFFTFPQYSSCSNNCNSTNETVAENRSAI ADIEVTMVESHANLKVLSKRRPKQLLKIVAGLQNLHLTILHLNVTTIDQMVLYSLSVKVE DNCGLNSVDEIATAVYQMLGRIQEEAGLN
		CDS	ATGGCATTAGAAGCTGTGGTTTTCCCACAAGATATCTTTAGTTATAGTAGCAAGGATTTG TATTCCTTGGCAGCAGCTTTGAGCTATGACTTCAAAATAGAAGAAGATGAAGAAGAAGAG AAGGTCGGTGTACTAGAATGTGAGATGAGTGCCCCACTTGATACAAACCAACAGCAACTA AGTTTAGGGTTAGATGGTCTCCATGTCAATTGGGATTCTTCTTCGGCCTTGCTACATAAT ATCAATGAATGGGGTGCCAATTCCTCGCCTGAGGAGGCTTGCACCGCAGACGGCTTCTTC ACAGGGTCTTTGCCGACAGCTGAAGCTGCTACGGTGGTGGCTTCTGGAAGGAGGAAGAGA CGACGCACCAAGAGCTGCAAGAACAAGGAGGAA…
MsbHLH27	evm.model.HIC_ASM_2.3876	Protein	MSSRRSRSRQSGSSSITDDQINDLVSKLQALLPEIRNRSTDRVSAARVLQETCNYIRSLH REVDDLSERLSELLETTDTSSAQAAIIRSLLM
		CDS	ATGTCCAGCAGAAGGTCACGGTCGAGGCAGTCAGGAAGTTCAAGTATTACTGACGATCAG ATCAATGATCTCGTCTCCAAGCTACAAGCACTACTACCTGAGATTCGCAACAGGAGTACC GACAGGGTATCAGCAGCTAGGGTTTTACAGGAGACATGCAACTACATAAGAAGCTTACAC AGAGAAGTCGATGACCTGAGCGAGCGGCTCTCAGAGCTATTGGAGACAACGGACACCAGC AGTGCCCAGGCCGCTATAATTAGGAGTCTACTTATGTAA
MsbHLH28	evm.model.HIC_ASM_2.3885	Protein	MRAPSTMSSRRTRVSKKITEEEINDLVSKLRALVPEIPTKSLSRASTSAVLKETCNYIRR LRREVNDLSEQLAHLLENMVDSSSDEAEIIRNLLV
		CDS	ATGCGTGCCCCTTCAACAATGTCGAGCAGAAGAACTAGGGTTTCAAAGAAGATAACTGAG GAAGAGATCAATGATCTTGTCTCTAAACTACGAGCTCTTGTCCCAGAGATACCTACGAAG AGCTTAAGCAGGGCATCGACATCTGCAGTTCTAAAAGAGACGTGTAACTACATCCGGAGG TTGCGAAGAGAGGTCAATGACTTGAGTGAACAGCTGGCTCACCTACTGGAGAACATGGTC GACAGTAGTAGCGATGAAGCAGAGATAATTAGAAATCTTTTAGTGTAA
MsbHLH29	evm.model.HIC_ASM_2.3886	Protein	MSSGRSRVPKKITEEEINDLISRLRALVPELRTKSLSRASASVVLKETCNYIRRLHREFD SLSEQLAHLLENMNSSSAEAEIIKNLLM
		CDS	ATGTCGAGCGGAAGATCTAGGGTTCCAAAGAAGATCACTGAGGAAGAGATTAATGATCTC ATCTCCAGACTACGAGCTCTGGTCCCAGAGCTACGTACGAAGAGCTTAAGCAGGGCGTCG GCATCTGTGGTTCTAAAAGAGACATGTAACTACATACGGAGGCTGCACAGAGAGTTCGAT AGCTTGAGCGAACAACTAGCTCACCTACTGGAGAATATGAACAGTAGTAGCGCTGAAGCA GAGATAATCAAGAATCTATTAATGTAA
MsbHLH30	evm.model.HIC_ASM_2.3893	Protein	MVSEHPVPIDEAANVVAENSVSRLMANKKNPVKPPKKIHKAEREKLKRDHLNELFLELGH ALEPARQNSGKASILGDTTRLLRELLVQVDCLKKENAALLTESRYVNVEKNELRDENAVL GTEIEKLQNQLRERMQSVHAWSNPTDAAPMQLQHCNSTLPSTLENQLPLPVVDPVLQPPP VMGPPVFVIPLSHEVQAFPEAEIVQVPHKPPSHVRRPHARYPTPSDSWPSQLLVKQLGTA QETQLSLGSCPTVNGEDGSGNVEAS
		CDS	ATGGTCTCAGAGCATCCTGTTCCAATTGATGAGGCGGCAAACGTGGTGGCTGAAAACTCA GTCAGCAGGCTTATGGCTAACAAAAAGAACCCGGTTAAACCCCCAAAGAAAATCCACAAG GCTGAGAGAGAGAAACTGAAACGTGACCATCTGAATGAGCTCTTTCTTGAGCTGGGCCAT GCGCTTGAACCAGCCCGACAAAATAGTGGCAAGGCCTCCATATTGGGTGATACCACTCGA TTACTACGGGAACTGCTTGTGCAGGTAGACTGTCTCAAAAAGGAGAATGCAGCTCTGCTT ACTGAATCTCGCTATGTGAATGTTGAGAAGAACGAGCTGAGAGATGAGAATGCTGTCCTG GGAACTGAGATCGAGAAGCTGCAAAACCAACTC…
MsbHLH31	evm.model.HIC_ASM_3.46	Protein	MADSLSDLFEDSGFSDTNLAGADSPENLFSFLESLDGARDVQLTSLEETVFSPKHDDPST TLVSQKSSQESETDAEGSPSCKKMKLSSVPCLEEVAPDGQQRISHITVERNRRKQMNEHL SVLRSLMPCFYVKRGDQASIIGGVVDFIKELQQVLQSLEAKKQRKVYSEVLSPRPVSSPR HPSLSPRPPPLSPRPPPLSPRMSLPISPRTPQPTSPYKPSRMQQPYLSPTMNTSHDSSSS FDNVKELAANSKSPVAEVEVKFSGPNVLLKTISHRIPGQALKIIAALEGLSLEILRVSIS TIDETMLNSFTIKIGIECELSAEDLAHEIQQTFC
		CDS	ATGGCTGATAGCTTATCGGATCTCTTCGAAGACTCAGGTTTCAGTGACACCAACTTGGCT GGAGCAGATTCACCAGAAAACCTCTTCAGCTTCCTGGAGTCCCTCGACGGCGCTCGGGAT GTACAGTTGACGTCGCTTGAAGAAACCGTCTTCAGCCCCAAGCACGACGACCCATCAACC ACGTTGGTATCGCAGAAGTCAAGCCAGGAATCTGAGACGGATGCAGAAGGCTCACCGTCT TGCAAGAAGATGAAGCTCTCATCAGTGCCTTGTTTGGAAGAAGTAGCCCCAGACGGACAA CAACGGATATCTCACATAACGGTGGAGCGGAACAGAAGAAAGCAGATGAACGAACACTTA TCGGTACTGCGATCGTTAATGCCTTGCTTCTAC…
MsbHLH32	evm.model.HIC_ASM_3.197	Protein	MKMEMGMGRFWSEEDRAMAVAVMGHQAFDYLTAGNVSSDGLLTAVNGSDGSLQHKLSELV DGSDSSNLGWSYAIFWQISRSKSGDLVLGWGDGYCREPREGEESEARALNLRLNGGGADG DLALQKMRKRVLQKLHTFFGGPDEESYAFGLDRVTDTEMFFLASMYFSFPRGDGGPGKAF GSGTHLWLSDVLKSPPPDYCVRSFLARSAGIQTAVFIPTDMGVIELGSVRSIPEDVEVLR MIRSTFSAAPPAAVAVKMMEKRDETTTVSGGFGFGGARAEDYPKIFGQDLNPGRSQINEK LVLAKLEERPWDVYTNGNRTPFLHSRKPMHGSSWNPIHNMKSSAPEAYPSQIQANNPQKF SNGVVMMGNDVDATHRAYGHSNGVRDEPRISQF…
		CDS	ATGAAGATGGAGATGGGAATGGGTAGGTTTTGGAGCGAAGAAGACAGGGCCATGGCCGTT GCTGTGATGGGCCACCAGGCGTTCGATTATCTGACGGCCGGGAATGTTTCTTCCGATGGG CTTCTGACTGCCGTCAACGGTAGCGATGGCAGTCTCCAGCACAAGCTCTCGGAGCTCGTG GACGGCTCGGATTCTTCCAATTTGGGATGGAGCTACGCCATCTTCTGGCAGATCTCGCGG TCGAAATCGGGCGATTTGGTTCTTGGATGGGGAGATGGGTATTGCAGGGAGCCCAGAGAA GGGGAGGAATCCGAAGCCCGGGCCTTGAATCTCCGCCTCAATGGCGGTGGGGCCGACGGC GACCTTGCCCTGCAGAAGATGCGGAAACGGGTC…
MsbHLH33	evm.model.HIC_ASM_3.376	Protein	MRNGREKRSEEGIDWYRRREAASPKILVLARPHESPSCNELSRYFSGFPQNVGFRSTGRG GLSSSSSSLILDGERGELVKAPANLMQKGIAEAKAKAALKSHSEAERRRRERINAHLGTL RSLVPSTDKVQMDKASLLAEVINHVKELKRHATDSSKGHVVPMDVDEVRVEPDGDGINEG SFSIKASLCCEDRPELLSDLKQTLQALRLKTVKAEISTLGGRVKNVFVMRFEGNANDIQR RMFANSIHQALKAVLDRVSSPEFSPRTPPSNKRRRMSLFDFSSSSS
		CDS	ATGCGGAATGGAAGAGAAAAGCGGAGTGAGGAAGGGATTGATTGGTACAGAAGAAGAGAA GCTGCGTCGCCGAAGATTCTCGTTCTGGCCCGCCCCCACGAATCGCCCTCCTGCAACGAA CTTTCAAGATATTTCAGTGGGTTTCCACAGAATGTTGGGTTTCGGAGTACGGGGCGAGGT GGACTTTCATCGTCATCCTCCTCGTTAATTTTGGATGGTGAGAGGGGGGAACTAGTGAAA GCTCCGGCGAATTTGATGCAGAAAGGGATTGCGGAGGCAAAGGCAAAGGCAGCTTTGAAA AGCCATAGCGAGGCAGAGAGGAGACGGAGAGAGAGGATCAATGCTCATCTCGGGACGCTG AGGAGCCTTGTGCCAAGCACTGATAAGGTTCAG…
MsbHLH34	evm.model.HIC_ASM_3.585.1	Protein	MEMEMEQSSRVDRKTVEKNRRIHMKTLYSKLSSLIPKDPNSTPKEVTLLPDQLQNAANYI RILQENIEKMKEKKDSLTGIDEINQSMNEGMTMDLQSPYIEIQDLGSALMVVLISGLDNH NMFYQSIRILEEEGAEVVNASFSVVGDKVFHTIHSRVILHHTHHLFCWISMHISNFRERL MWPMLPCRPSS
		CDS	ATGGAGATGGAGATGGAGCAATCATCGAGAGTGGATCGTAAGACTGTGGAGAAAAACAGG AGAATTCACATGAAAACCCTCTATTCCAAGCTCAGCTCCCTCATCCCAAAGGACCCAAAC TCGACCCCAAAGGAGGTTACACTACTTCCGGATCAGCTCCAAAATGCTGCGAATTACATA AGAATTTTACAAGAAAATATAGAGAAAATGAAGGAGAAGAAGGATTCTCTAACGGGTATT GACGAAATAAACCAAAGTATGAATGAGGGAATGACAATGGACTTGCAATCTCCTTATATT GAAATTCAAGATCTGGGTTCGGCTTTGATGGTGGTTTTGATTAGTGGGTTGGATAATCAT AATATGTTCTATCAATCAATTCGAATTCTTGAA…
MsbHLH35	evm.model.HIC_ASM_3.697	Protein	MEMEMEQSSRVDRKTVEKNRRIHMKTLYSKLSSLIPKDPNSTPKEVTLLPDQLQNAANYI RILQENIEKMKEKKDSLTGIDEINQSMNEGMTMDLQSPYIEIQDLGSALMVVLISGLDNH NMFYQSIRILEEEGAEVVNASFSVVGDKVFHTIHSRVILHHTHHLFCWISMHISNFRERL MWPMLPCRPSS
		CDS	ATGGAGATGGAGATGGAGCAATCATCGAGAGTGGATCGTAAGACTGTGGAGAAAAACAGG AGAATTCACATGAAAACCCTCTATTCCAAGCTCAGCTCCCTCATCCCAAAGGACCCAAAC TCGACCCCAAAGGAGGTTACACTACTTCCGGATCAGCTCCAAAATGCTGCGAATTACATA AGAATTTTACAAGAAAATATAGAGAAAATGAAGGAGAAGAAGGATTCTCTAACGGGTATT GACGAAATAAACCAAAGTATGAATGAGGGAATGACAATGGACTTGCAATCTCCTTATATT GAAATTCAAGATCTGGGTTCGGCTTTGATGGTGGTTTTGATTAGTGGGTTGGATAATCAT AATATGTTCTATCAATCAATTCGAATTCTTGAA…
MsbHLH36	evm.model.HIC_ASM_3.712	Protein	MPVETPPRIPFRKRPAPKNPESRWRTISQERIYGQRLLEAIKQARNSSQPSRISSSRSIK EAADSALALTAKGQTRWSRAILSRRWQKRKLWLKAGGKIRRCSGTRRLEKPAPSLSAAPQ PRKKKAEKVGDRLRVLGRLVPGCRKLSTASLLEEAADYVAALEMQVKAMRTLADLLSATT IDSTVEPRTT
		CDS	ATGCCCGTCGAGACTCCTCCCCGAATCCCGTTCCGGAAAAGACCCGCCCCGAAGAATCCC GAATCCAGATGGAGAACCATCTCGCAGGAGAGGATCTACGGCCAGAGATTGCTCGAAGCT ATCAAACAAGCCCGGAATTCATCCCAACCGTCGAGAATCTCCTCTTCTCGCTCGATCAAA GAAGCCGCCGACTCGGCTCTGGCTTTGACCGCAAAAGGTCAAACCCGATGGAGCAGGGCG ATCCTCTCGAGGCGGTGGCAGAAGCGTAAATTATGGTTGAAAGCCGGGGGAAAGATTAGG CGTTGTTCAGGTACGCGGCGGCTGGAGAAGCCGGCTCCGTCCCTGTCAGCAGCACCGCAG CCAAGGAAGAAGAAGGCGGAGAAGGTGGGGGAC…
MsbHLH37	evm.model.HIC_ASM_3.895.4	Protein	MEDDSSVPSSSSGFHHLKKSTLPGDDDLVELLWQNGQIVMQSQNKKPQKKSLKFSPADAV LPGRPESGAGDEIGLSATAPVANQLFIQEDEMASWLHYPIDDSFDRDFCSELLYPAPAGA SQAPADRRPEEKPAPVQEPEQPPLRLASSSRPPVHPARRTEVEAGRFVNFTHFSRGKGKG ECRPLDLEKAGRESTVVDSNETPAGVRVLKGERAGAGFFGGNAGGGSSTCGGGGEREMGT CEQTLTSSSGGSGASAERLLKSSPAEDRKRKARQGDESECQSEDAEYESINEKKIARRST SARRARAAEVHNLSERRRRDRINEKMKALQELIPRCNKSDKASMLDEAIEYLKSLQLQVQ MMSMGCSMAPMMFPGVQQYMPPMAMGMGMGMGM…
		CDS	ATGGAAGATGACTCTTCCGTCCCTTCTTCTTCATCTGGATTCCACCATCTGAAGAAATCT ACTCTGCCGGGAGATGATGACCTTGTGGAGCTTTTGTGGCAAAACGGACAGATCGTGATG CAGAGCCAGAATAAAAAACCTCAGAAGAAATCGCTGAAATTCTCCCCGGCCGACGCCGTT CTCCCCGGTCGGCCGGAATCCGGTGCTGGAGACGAGATCGGATTGTCCGCAACGGCGCCG GTGGCGAATCAGCTCTTCATCCAGGAAGACGAGATGGCGTCGTGGCTGCATTATCCGATC GACGACTCCTTCGACCGGGATTTCTGCTCCGAACTCCTCTATCCGGCGCCGGCAGGGGCG TCCCAGGCCCCGGCGGATCGGAGGCCGGAGGAG…
MsbHLH38	evm.model.HIC_ASM_3.1717	Protein	MRWREFTEEGPVDTMTELKRQLGSVDHSGAICSPMKRHRTQGPISTRERKDKVGERISAL QELVSPYGKTDTASVLLEAMEYIKFLQDQVRVLSAPYLQNTPPPMLQESEYYNLRSRGLC LVPVEWTAKDMINFYHARFNVPWMTAKSPTEISSPLCNFNQMVFDSPATVNM
		CDS	ATGCGGTGGCGAGAGTTCACGGAAGAAGGACCGGTGGATACAATGACAGAATTGAAGAGA CAGCTAGGATCGGTGGACCACAGCGGCGCCATTTGCAGCCCCATGAAGAGGCATAGAACT CAAGGGCCTATTTCTACAAGGGAAAGGAAAGACAAGGTTGGAGAACGAATATCAGCTCTG CAAGAGCTCGTCTCCCCCTATGGGAAGACAGATACAGCTTCAGTTCTTCTAGAGGCAATG GAATACATCAAATTCCTTCAAGATCAAGTTCGAGTTTTGAGTGCCCCATACCTCCAGAAT ACGCCGCCTCCAATGCTGCAGGAATCAGAGTACTACAATCTAAGAAGCCGAGGGCTGTGC CTCGTGCCAGTCGAATGGACAGCAAAGGACATG…
MsbHLH39	evm.model.HIC_ASM_3.3234	Protein	MEKDKFFVNVSNSPLQPNWHSQSSGTDIRLGNMNCVPEQLQSGFLNLNWENSLDHSAPFE PALSSIVSPPATVATSYSTTSCYNTPLNSPPKLNVSTIPGNSMTAPTSLVPFSADPGFAE RAAKFSCFGGGNYGGPAGQLGFHDTELLHRSVLKMGSGKLSRVSSIQSLRTGSEVGVLDN KETGLPDGLEVEMRSISPSSLDRKFSRLSRSSTPDEAEFGNARDESSPSDGIAGGDVSLN GPIDINVRKRKAFTRGKPKEFLSSPSTKDPKAVEENDSNAKRSKSTEANVAGKDSAEQNG IPNAVDCGQKQTKDNTKPPEPPKQDYIHVRARRGQATDSHSLAERVRREKISERMKFLQD LVPGCNKVTGKAVMLDEIINYVQSLQRQVEFLS…
		CDS	ATGGAAAAGGATAAGTTCTTTGTGAATGTCAGCAACTCCCCTCTTCAGCCCAATTGGCAC TCTCAATCGTCGGGCACGGACATTCGACTCGGAAACATGAATTGTGTGCCGGAGCAACTG CAATCCGGTTTTCTCAATTTGAATTGGGAGAATTCGTTGGACCATAGCGCACCCTTCGAA CCGGCATTGAGCTCAATCGTCTCTCCACCGGCGACCGTGGCCACCTCTTACAGTACTACT TCATGCTACAACACTCCCTTGAATTCCCCACCCAAGCTTAATGTATCCACTATTCCAGGA AATTCCATGACGGCCCCCACCAGTTTGGTTCCATTCTCAGCTGATCCTGGTTTCGCAGAG CGGGCTGCGAAGTTCTCATGCTTCGGCGGTGGG…
MsbHLH40	evm.model.HIC_ASM_3.3743	Protein	MAAFSFQHYPFLLDSAVLPNPAIKMSGLLEEGEMNASFIFPFYQYDSLPDFAFSPTANAS GCFGNGAAVVEEKPTIDSSSVVAQSDGVDQVAHQQAPVYKKRKNRDGSCLNSPESKEGKG RKQKKCGSKKETEEKTPKAVKNSQKKACEDPPTDYIHVRARRGQATDSHSLAERVRREKI SERMRQLQGLVPGCDKVIGKALMLDEIINYVQSLQNQVEFLSTKLALYDFGVDLGDCTAA NSEGLGIPSTFPCLQRSPDFQDPTTAAVPTANSYPLMNGRDPVVLLQGQRPDAFPQENVN LVWEMEDQRNGMASQAVYSNICSFQ
		CDS	ATGGCAGCTTTTTCATTCCAACACTACCCTTTCCTTCTCGACTCTGCTGTCTTACCGAAC CCCGCCATTAAGATGTCCGGTTTACTTGAAGAAGGAGAGATGAATGCCTCTTTTATCTTT CCTTTCTACCAATATGATTCTCTCCCAGACTTTGCATTTTCTCCAACAGCCAATGCAAGT GGCTGTTTTGGCAATGGAGCTGCTGTTGTGGAGGAGAAACCGACCATTGATTCTTCCTCA GTGGTTGCTCAGTCTGATGGTGTTGATCAAGTGGCCCACCAGCAGGCCCCAGTGTATAAG AAGAGGAAGAACAGAGATGGGTCTTGCTTAAATTCTCCAGAATCGAAGGAGGGGAAAGGA AGAAAACAGAAGAAATGCGGTAGCAAGAAAGAA…
MsbHLH41	evm.model.HIC_ASM_3.3788	Protein	MLSRINGVAWMEEGADEEDAASWPRNTEKHDEMGLSTFKSMLEEDWYLNSNPTPNPNQAH NDFHPIQTHPEIKDNAFPPNPNQDNLLSFPLDSSSSCSPSSVFNLDPSHPFFPQQKNCMA SLLGAVCSNPFEGGFDLGCDAGFLPPIPSNSPLLGSRGGGLLPGFSSLGSDNQMGAPELS SDSQFPMARLLPPTENTGFDPTVFGGFEGSSENALFQNRAKVLRPLEIFPPVGAQPTLFQ KRAALRQNSSAVDSVRPIRIEGNFMKGSRDGEDNKEKRRKSSEEDEIDDASLDGSGLNYD SDEGMENNNAKAEEEENAKNSSNPNSTVTGGDPKGKKKGLPAKNLMAERRRRKKLNDRLY MLRSVVPKISKMDRASILGDAIEYLKELLQRIN…
		CDS	ATGCTGTCGAGAATCAATGGCGTTGCTTGGATGGAAGAAGGAGCAGATGAAGAAGACGCT GCTTCCTGGCCTAGAAACACTGAAAAGCACGACGAGATGGGCCTCTCCACCTTCAAATCC ATGCTCGAAGAAGACTGGTATTTGAACAGTAATCCCACTCCAAATCCCAATCAAGCTCAC AACGATTTCCACCCAATCCAAACACACCCAGAAATCAAAGATAATGCATTCCCACCCAAC CCAAATCAAGACAACCTCCTCTCCTTCCCTCTCGACTCATCCTCGTCCTGCTCACCTTCC TCTGTGTTCAACCTCGACCCGTCCCACCCGTTCTTCCCGCAGCAGAAGAACTGCATGGCA TCGCTCCTCGGTGCCGTCTGCAGCAACCCTTTT…
MsbHLH42	evm.model.HIC_ASM_4.153	Protein	MSSRRSSRSRQSSTSRITDDQIIDLVSKLQALLPEIRDRRTDRVSASKVLQDTCNYIRSL HREVDDLSERLSELLATTDSAQAAIIRSLLIPFYQSGLPKSLEAWINKCIGWYIPVAKAS TLLHGDVRMEMVNWRELSNINLRAVSL
		CDS	ATGTCTAGCCGCAGGTCATCACGCTCCAGGCAATCCAGCACCTCCCGGATCACAGACGAT CAGATCATCGATCTCGTCTCCAAATTACAAGCCCTGCTACCAGAGATCCGCGACAGACGC ACCGACAGGGTATCGGCGTCGAAGGTGTTGCAAGATACATGCAATTACATAAGGAGCTTG CATAGAGAGGTTGACGATCTTAGCGAAAGGTTATCGGAGTTATTGGCTACGACGGACAGC GCCCAGGCCGCGATAATTAGGAGTCTACTAATACCATTCTATCAATCTGGGTTACCAAAG AGTTTGGAAGCTTGGATCAATAAGTGCATTGGCTGGTACATTCCAGTGGCGAAAGCTAGC ACACTTCTACATGGGGATGTTAGAATGGAAATG…
MsbHLH43	evm.model.HIC_ASM_4.505	Protein	MVLEAVVFPQDVFSYGCKDLYSLAADWSYEFKVEEEEEEEEEKSMISDCKKSGFLENCQQ QVGIGLDCVVGNWDSSSSPSMVHNFKEWDSNSSPEPCTVDGIFKRRFPNAAPEAAVSTMG RRKRRRTRSCKNKEEVENQRMTHIAVERNRRKQMNEYLSVLRSLMPASYVQRGDQASIIG GAINFVKELEQLLHSLEAQKRTESGFSFPFSGFFTFPQYTTCSTNPSSINEMAENRSAIA DIEVTMVESHANVKVLSRRRPELLLKMVGGLQNLRLTILHLNVTTVDEMVLYSFSVKVDD NCRLTTVDEIATAVYEMLGRIEEEESMN
		CDS	ATGGTATTAGAAGCTGTAGTTTTTCCTCAAGATGTGTTTAGTTACGGTTGCAAGGATTTG TATTCCTTGGCAGCTGATTGGAGCTATGAGTTTAAAGTAGAAGAAGAAGAGGAGGAGGAA GAAGAAAAGAGTATGATATCAGATTGTAAGAAGAGTGGTTTTCTTGAGAATTGTCAACAG CAAGTAGGGATAGGATTAGATTGTGTTGTTGGGAATTGGGATTCTTCTTCTTCTCCATCC ATGGTTCATAATTTCAAGGAATGGGATTCCAATTCATCGCCGGAGCCTTGCACCGTGGAT GGTATTTTTAAGAGGCGTTTTCCGAATGCGGCGCCAGAGGCAGCAGTCTCGACAATGGGC CGGAGGAAGAGACGACGTACTAGGAGCTGCAAG…
MsbHLH44	evm.model.HIC_ASM_4.542	Protein	MRMVCVFVSQVIAFHHCMGKDCSSWLYRHHLPWQSPNLNGMSIPSDPGQQSSVHPMLFSS HKNPFIFLAPPSRTVPGFAVSEFHEWKAAGGNEPQLWYHGYPHHAFTPATTKSILGERFS AHELCELPPNTGEKKKEVFDQSGNRMSFVLSSIGYPFQDPYHADPKLLDANGFRAELPTS REPFIPDFVKMANWCELGENNGTGIPCGDGSGMHEDTEELDALLCSDDDDEEETSTGHSP CEMAGYERKGKTNGNAEVASSVTPTKRRRLDEENDPSLMDTASSGKAWAREDDAESSCVK GTVPSSANKRLRKKRIHETVAILRSIIPGGKGKDAATILDEAIQYLKSLGLKAKAIGVAT VK
		CDS	ATGAGGATGGTTTGTGTGTTTGTATCGCAGGTAATTGCTTTTCACCATTGTATGGGGAAG GACTGCAGTTCTTGGCTCTATCGGCATCATTTGCCATGGCAATCACCCAATTTGAACGGC ATGAGCATTCCATCCGATCCAGGGCAACAGAGTTCTGTTCATCCAATGTTGTTCTCTTCC CACAAAAATCCTTTTATTTTTCTGGCTCCTCCAAGCAGAACTGTGCCTGGGTTTGCAGTT TCTGAATTTCATGAGTGGAAGGCAGCTGGAGGAAATGAACCCCAATTGTGGTATCATGGT TACCCACATCATGCTTTTACTCCGGCGACTACAAAATCTATTCTTGGAGAGAGGTTCTCT GCTCATGAACTCTGCGAGCTTCCACCTAATACT…
MsbHLH45	evm.model.HIC_ASM_4.561	Protein	MLPFQRYYGFGEGFSFQGIGSTKIDGGGSSLSSRSTAELKSVAACKSHSEAERRRRERIN GHLARLRTLLPNLTKRDKASLLAEVVQHVKELKRHAADVAPTDIPGNSTSNIWPFPSETD EVTLDMDPRSSLIKASVCCDDRPGLLSDLNGALRSLRLRAVKAEIVTLGGRTKSIFLIER GSGKGEDDEYHRLSIRRALKAVLDKPAHSAASPSLTSASSPAMLLANKRPRLSPHLNIND F
		CDS	ATGCTGCCTTTTCAGAGGTACTACGGGTTTGGAGAAGGGTTCTCTTTTCAGGGTATCGGG TCTACGAAGATCGACGGTGGTGGTTCATCTTTGAGTTCGAGATCGACGGCTGAGTTGAAA TCCGTTGCGGCTTGTAAAAGCCACAGCGAAGCAGAAAGGAGGAGAAGAGAGCGGATTAAC GGTCATCTTGCTAGATTAAGGACTCTACTTCCCAATCTAACCAAAAGGGACAAGGCGTCG TTGCTCGCGGAGGTGGTCCAGCACGTGAAGGAGCTGAAGCGGCACGCGGCTGACGTGGCA CCCACGGACATCCCCGGCAACAGCACCAGCAACATCTGGCCGTTCCCTAGTGAGACGGAC GAGGTGACGTTGGATATGGATCCTCGATCTTCG…
MsbHLH46	evm.model.HIC_ASM_4.657	Protein	MDVGLLKPVREEQIDMMMMMNMDKLPEFSSPFSDTIPQSPSIDFSYTNTLPVFDPIPSVN SPTLINPTPSSSFLGNTIQEPAMPSLLPDALAGRPRNTIELPGASTPQSSGSKRSSVAAM REMIFRIAAMQPIHIDPESVKPPKRRNVKISKDPQSVAARHRRERISERIRILQRLVPGG TKMDTASMLDEAIHYVKFLKSQVQSLERAAANRNMGGLRLPSAYSGINYPQIPKGYQACQ I
		CDS	ATGGATGTGGGCCTACTAAAACCTGTAAGAGAAGAACAGATTGATATGATGATGATGATG AACATGGACAAACTACCCGAATTCAGCAGCCCCTTCTCCGACACCATTCCTCAGTCGCCG TCAATCGACTTCTCATACACCAATACACTGCCTGTCTTCGATCCAATTCCATCTGTGAAT TCACCTACATTAATCAATCCAACACCCTCCTCATCATTTCTCGGCAATACAATTCAAGAA CCGGCAATGCCATCTCTCCTTCCAGATGCTCTAGCCGGAAGGCCGAGGAACACAATCGAA TTGCCGGGTGCAAGTACACCTCAATCTTCAGGATCCAAACGTAGCTCAGTGGCAGCGATG AGGGAGATGATATTCCGTATAGCTGCAATGCAG…
MsbHLH47	evm.model.HIC_ASM_4.779	Protein	MSQNRTVISNQRGNENDEMIGSNSNCPPTISRFNYKEPTYVVSKRHDSTMSADRKAYVRD DQVQGASIGFAVKVAALKFQTFLQLGLVLGLSSVQNPHAHLFMETSTSSTLGMSMGNQFL LDNLPYELPYSTEDPLQPHQTPFPHVPISTLQTPHVSSSTVQTLHIQSSRHVHNSTLQTL YASNSIFTIGNPRERRAEEEEEEEEEEKEKEEEEEEGLGPMKEMMYKIAAMQPVDIDPAT IQKPKRRNVRISHDPQSVAARHRRERISERIRILQRLVPGGTKMDTASMLDEAIRYVKFL KRQVQELQCNQYPPPIGPVGHLSACDWPLRPIPPVPSSSIRPPGDLAFSFNGDDVTCGGN HML
		CDS	ATGAGTCAAAACCGCACAGTTATTTCAAATCAGCGAGGCAACGAGAACGACGAGATGATT GGATCAAACTCCAACTGCCCTCCTACTATCTCTCGATTCAACTATAAGGAGCCGACTTAC GTGGTTTCTAAGAGGCACGATTCGACTATGTCGGCAGACCGTAAAGCATACGTTCGAGAT GATCAAGTGCAGGGTGCAAGTATAGGCTTTGCTGTGAAAGTTGCTGCTTTGAAGTTTCAG ACATTTCTCCAATTGGGCTTGGTTTTGGGCTTAAGTAGTGTACAAAACCCACATGCCCAT TTATTTATGGAGACCAGCACAAGTAGCACTTTGGGCATGAGCATGGGAAATCAATTCCTC CTTGATAATCTTCCCTACGAATTACCTTACTCT…
MsbHLH48	evm.model.HIC_ASM_4.950	Protein	MGMEIRGSFWSNEDKVAAEAVLGNEAFAFLTSSINSSPEGLVMPAGDAGVQQKLCQLVEG CGSWTSWTYAIFWQVSRSKSGELALSWGDGHCIEPKEGEGGGKDEGPGSFEYRRRARDGE QGMRKRVLQKLHSFFGGSDEDNYAVRLDSVSDVEMFYLTSMYYSFTCSVGAGPARAFSSG KPIWVSDPDSCSDHYHSRAFLARLAGLRTLACVPIESGVLELGSVKLSPEDRSILQTIRN VFMGSLPPQVNCAKIFGQNLSVSSAKSHSIVANITPKVEDSGFSSEVYKVPAPISKQNSV ATNRETVMNRMHDRNFSNLGRTRTEVNEFKLFPQPTQMNFAGVNPQAMVVGELEHPKDED ERKPRKRGRKPASGREEPLNHVEAERQRREKLN…
		CDS	ATGGGTATGGAAATTAGGGGGAGTTTTTGGAGCAATGAAGATAAGGTAGCGGCGGAAGCC GTTCTGGGTAATGAAGCTTTCGCCTTTTTAACGTCGTCTATCAATTCCTCGCCCGAAGGC TTGGTCATGCCAGCTGGCGATGCTGGCGTGCAGCAGAAGCTATGCCAGCTTGTTGAGGGA TGTGGGTCCTGGACGAGCTGGACATATGCTATCTTCTGGCAGGTCTCGAGGTCCAAATCC GGTGAACTGGCGCTGAGTTGGGGCGATGGCCATTGCATAGAGCCGAAGGAAGGAGAAGGC GGAGGCAAAGATGAAGGGCCTGGGAGTTTTGAATATCGGAGGCGGGCCAGAGATGGTGAG CAGGGAATGAGGAAGAGGGTTCTCCAGAAGCTA…
MsbHLH49	evm.model.HIC_ASM_5.105.3	Protein	MQKEKLFMNSNSPTPLSYGGSSSSPPNWQQSSSGMDVQLGELNCTPEQLPSCFLNLNWEG SMDQSVPFESALSSIVSSPAASNAAVPVESVVIRELIGRLGSICNSGEISPRSQTMGATS HASYIGGNNSTNTSCYSTPLNSPPKLNLSTMDHQARGNLPVPGGSIAGHPSLAPFSADPG FAERAAKFSCFGNGSYGSLTSQFGFPETEFPYRSSQPRMESGKLSRVSSSQSLKAGSQTG ISENREMVLQDGLEAEMRSASVSDKKFNRLSRSSSPENAEFRNAREESSASYQITGRELK GPNEVNARKRKAAPKGKPKELPSTPSAKDAKATEDDDSSAKRCKPEETAGAGKNAIKPKA EQNSNGVEDSDQKKGKENNSKPPEPPKQDYIHV…
		CDS	ATGCAAAAAGAGAAGCTTTTCATGAATTCCAATAGCCCAACTCCACTGAGCTATGGCGGA TCATCGTCGTCGCCTCCCAACTGGCAGCAATCCTCGTCAGGTATGGATGTTCAGCTGGGT GAGTTGAATTGCACTCCAGAACAGTTGCCGTCTTGCTTTCTCAATCTCAATTGGGAGGGT TCGATGGACCAGAGCGTCCCGTTCGAATCCGCCCTCAGTTCGATTGTCTCATCTCCTGCT GCATCAAATGCTGCCGTTCCTGTTGAGAGTGTTGTCATTCGGGAACTGATAGGGCGGTTG GGGAGCATCTGTAACTCTGGCGAGATCTCGCCACGGTCACAGACAATGGGTGCCACCAGC CATGCTTCTTACATTGGAGGAAATAACAGTACT…
MsbHLH50	evm.model.HIC_ASM_5.257	Protein	IEIPQKTHQRDFLAVDNCVDSSHEASVMEKQRTDSSSMRKCNSSSKESEEKKPKAGKKNE KTSTEEPPKGYIHVRARRGQATDSHSLAERVRREKISERMKLLQGLVPGCDKVTGKALML DEIINYVQSLQNQVEFLSMKLASVNPVFYDFSVDLDDHMSKSEKLSILSPVPSIQQSNYN QDTAFGADTTTTTATTTTTFPTNNYHFLDSSAAALLHGQRPNPFPQENGHLGWNVESYHN ICSFQ
		CDS	ATTGAAATCCCTCAGAAAACCCACCAAAGAGACTTTCTCGCCGTCGACAACTGTGTCGAC AGCAGCCATGAAGCTTCTGTGATGGAGAAACAGAGGACAGACTCGTCTTCAATGAGGAAA TGCAACAGTAGCTCGAAAGAAAGTGAAGAGAAGAAGCCGAAAGCAGGTAAGAAGAATGAG AAAACATCCACTGAAGAACCTCCCAAAGGCTACATTCATGTGAGAGCAAGAAGAGGTCAA GCAACAGACAGCCACAGCCTTGCAGAAAGGGTAAGAAGAGAGAAAATCAGTGAGAGAATG AAGCTCTTGCAAGGCCTTGTTCCTGGCTGTGACAAGGTGACTGGGAAGGCTCTTATGTTG GATGAAATTATCAATTATGTCCAGTCATTGCAA…
MsbHLH51	evm.model.HIC_ASM_5.274	Protein	MLSRVNGVVWMEEEGDSVSWNRDAEKPDELSLSTFKSMLEDDWNGYLNPSNHNPSPHDSA AFQTLHSHTHLDIKDLSFSPNPSSQDNLLLQPIESSSSLFSLDPSRAPPFVPPKNCLSSL LSAVCNNPFDAGFDLGCDMGLFPPPTTAAPQSNSSVLMNRGVGVLQGFNSLGSNGQMGAP DLGPSDQIPTTRLLSLPENAGLNLNPMGFPCFDGVSGNSNSPLFPNRPKVLRPLEIFPPV GVQPTLFQKRAALRQNSAAGAEKIRNLGGLGLDGRGGRILPQADGRRDLEEGREKRRRCS EEDEFDDASIDGSGLNYDSDEAVTENPNKGEENMKNGGNNSNANSTVTGGDQKGKKKGLP AKNLMAERRRRKKLNDRLLMLRSVVPKISKMDR…
		CDS	ATGCTGTCGAGGGTGAACGGCGTTGTTTGGATGGAAGAGGAAGGAGACTCTGTCTCTTGG AACAGAGACGCTGAAAAGCCTGACGAATTGTCTCTCTCCACTTTCAAATCCATGCTTGAA GACGACTGGAATGGCTATCTCAACCCCTCCAATCACAATCCATCTCCCCACGACTCTGCC GCCTTCCAAACGCTCCATTCCCACACCCACCTCGATATCAAAGACCTTTCCTTCTCTCCA AACCCTTCTTCTCAAGACAACCTCCTCCTCCAGCCCATTGAATCCTCTTCATCCCTCTTC TCCCTCGACCCCTCCAGGGCCCCACCTTTCGTTCCTCCAAAGAACTGCCTCTCATCGCTC CTCAGTGCCGTCTGCAACAACCCTTTCGACGCC…
MsbHLH52	evm.model.HIC_ASM_5.559	Protein	MEKDQENYTTSFAGIESSLDPHHQHQVEDNQVGHNSGMVVDYMLNSPPPPRIPSGFGASS PLDRLSFADVMQFADFGPKLALNQPKIPGDDTVIDPVYFLKFPVLSDRSQDGMAVSSFVG EKNEGFNGLGVESKGVAVVEDEYEGEEDDGRASESNMVQLRLIGGVQKNGATEGKNRRKR PRSLKTSEEVESQRMTHIAVERNRRKQMNEHLRVLRSLMPGSYVQRGDQASIIGGAIEFV RELEQLLQCLESQKRRRIFGGEASPSITIPPSEPPIFPSLTVLPNDHINLLDFDSGLREE TSENKSCLADVEVKVLGLDAMIKILSRRRPGQLLKTIAALEDLQLNILHTNITTIEQTVL YSFNVKITGESRYTAEDIANSVQQIFSFIHASTI
		CDS	ATGGAGAAAGACCAAGAAAACTACACTACTAGTTTCGCTGGCATCGAAAGTTCGCTCGAT CCTCACCATCAACATCAGGTTGAAGATAATCAAGTGGGCCACAATAGTGGAATGGTGGTT GATTACATGTTGAATAGCCCTCCACCTCCAAGAATCCCATCTGGGTTTGGTGCATCTTCT CCTCTCGATAGATTGAGCTTTGCAGATGTAATGCAGTTTGCTGATTTCGGTCCTAAATTA GCTTTAAATCAGCCAAAGATACCTGGCGATGATACCGTTATCGATCCTGTGTACTTTCTT AAGTTTCCAGTTCTGAGTGATAGGTCACAAGATGGTATGGCGGTTTCTTCGTTCGTGGGT GAGAAGAACGAAGGTTTTAATGGATTGGGTGTT…
MsbHLH53	evm.model.HIC_ASM_5.808.1	Protein	MHSSHRPMGPSGLTRYVSAPGSLLKSIVDSVIEDEGEFSTVGSDGMMSRFFSGESSCPTT SESSCKPNNNGSSGVVEEAAYRSEVGKTGLERSSSYGLNEMAAGDFTATATNLKTGGPSL IRHSSSPAGFFSNITVENGFSVTKGVGNFSSQACYDGGQGMANTRMKSQLSFSRQDSLSQ ISEISIPDIGESVTGRTGSDDAGNVGQSYMSSNFPMGSWDDTNAIVFSPPQSKLMKDING NVVAGFRNIESQFSLPQTSLEMATVEKLLQIQPDSTPCKIRAKRGCATHPRSIAERDRRT RISEKLKKLQDLVPNMDKQTNTAEMLDLAVQHIKTLQNQIQFHEITIPSPKYARDSISRK ALFPLQFHASKLVAIQFTCAAKHNHKAYIRGTR…
		CDS	ATGCACTCATCTCATCGCCCCATGGGTCCGTCGGGTCTGACCCGATACGTCTCCGCCCCT GGCTCCCTCTTAAAGAGCATCGTCGATTCGGTCATCGAAGATGAAGGAGAATTCTCGACC GTCGGATCTGATGGCATGATGAGCAGATTCTTTTCGGGCGAATCTTCATGTCCGACGACG TCGGAATCGAGCTGCAAGCCTAACAACAACGGCTCTTCCGGTGTGGTCGAGGAAGCTGCT TATAGGAGCGAAGTTGGGAAAACGGGTCTGGAGAGATCTTCTTCTTATGGTTTGAATGAG ATGGCCGCTGGAGATTTCACAGCAACAGCTACTAATTTAAAAACCGGTGGGCCATCCTTG ATCAGGCATAGCAGCTCGCCCGCCGGCTTCTTC…
MsbHLH54	evm.model.HIC_ASM_5.2304	Protein	MPVDTLSRNPAQKKRSPKNPETKWRTVSQERIYGQKLLEALKSTKNSSQPSNLAPSRAIK EAADSALALTAKGHTRWSRAILSSRWRKRKLWLKAGGKIRRCSSTRPRIGKPAPVPAPAP SQPKKEEKVEDRLRILARLVPGCRKVSTPSLLEEAADYVAALEMQVKAMRTLADLLAATS LSPAAEES
		CDS	ATGCCCGTCGACACCCTTTCCCGAAACCCGGCGCAGAAAAAACGTTCTCCGAAAAACCCC GAGACGAAATGGAGAACCGTTTCCCAGGAGAGAATCTACGGCCAGAAACTGCTGGAAGCA CTGAAATCCACCAAGAACTCATCGCAGCCGTCGAACCTCGCTCCATCCCGCGCGATCAAG GAGGCGGCCGATTCCGCTCTGGCCTTGACCGCGAAAGGCCATACCCGGTGGAGCAGGGCG ATTCTCTCGAGCCGATGGCGGAAGCGTAAATTGTGGCTGAAAGCGGGTGGAAAGATAAGG CGGTGCTCCTCGACCCGTCCGCGGATAGGAAAACCGGCTCCCGTTCCAGCTCCAGCTCCA TCTCAGCCGAAGAAGGAAGAGAAGGTGGAAGAC…
MsbHLH55	evm.model.HIC_ASM_5.2459	Protein	MQSDQKFYPRKAVPPPASEVDGYTYNIPVAPSLDPTLVTGKPVGPFHGVEIQASEMCPKN FIIFDQTDNKSRIMFHPAMASKFHYPGFDIHATYTQENVGGKDEEDNESLLKEDTKDIDA LMSLEEDEDEDEEVSTGRTMGDCRSSSPDSDSTNSTNSHNTRLSSLQKRFSCNTSSCSTS SKRKQQRMKKMMKALRGIVPGGNRMDTATVLDEAVRYLKSLKVEVKKLGIGNFKKN
		CDS	ATGCAGAGCGACCAGAAATTTTACCCTAGAAAGGCGGTGCCCCCTCCTGCATCCGAAGTG GATGGTTATACCTACAACATCCCTGTTGCACCCTCCTTAGATCCAACTCTAGTGACCGGG AAGCCCGTGGGGCCCTTTCATGGAGTCGAAATCCAAGCCTCTGAGATGTGTCCCAAGAAC TTCATCATCTTTGACCAGACTGATAACAAGAGCAGGATCATGTTCCACCCTGCAATGGCC AGCAAGTTTCATTACCCTGGCTTTGATATCCATGCAACTTACACTCAAGAGAATGTCGGA GGTAAAGATGAAGAGGACAATGAATCCTTACTCAAGGAAGACACGAAGGATATTGATGCT TTGATGAGCTTGGAAGAGGACGAAGACGAAGAC…
MsbHLH56	evm.model.HIC_ASM_5.2758	Protein	MGSFTGNFGIVYGSDVTSFSGEFWQNLGFRSTARGSLSSSSSSLVLDSERGELVKAPVRF MQKGIAEAKAKAALKNHSEAERRRRERINTHLTTLRNLVPSTDKMDKASLLAEVIGHVKE LKRHATEVSNGYIVPTDFDEVRVEPDADGINKGSFSIKASLCCEDRPELLSDLKRTLQAL HLKMVRAEISTLGGRVKNVFVMKCEGNANDFEQRIFASSVHQALKAVLDRVASPEFSPRT DLSNKRRRMSLFESSSSSS
		CDS	ATGGGATCTTTTACGGGAAATTTTGGTATTGTCTATGGGAGTGATGTTACAAGTTTTTCA GGTGAATTTTGGCAGAATCTTGGGTTTCGGTCGACGGCTCGAGGCAGCTTGTCGTCTTCA TCGTCGTCTTTGGTTTTGGATAGCGAGAGGGGAGAGCTTGTGAAGGCTCCGGTGAGGTTT ATGCAGAAGGGGATTGCGGAGGCGAAGGCAAAGGCGGCTTTGAAGAACCATAGTGAGGCG GAGAGGAGACGAAGGGAGAGGATCAACACTCATCTCACAACACTCAGGAACCTTGTACCC AGCACTGATAAGATGGACAAAGCTTCCTTGCTTGCAGAAGTGATCGGTCATGTGAAGGAA CTGAAGAGACATGCGACAGAAGTTAGTAATGGA…
MsbHLH57	evm.model.HIC_ASM_5.3156	Protein	MADSLSELFDHPEFCTINSAAAHSPENFFAIINTVENALFNDTVDATGLVPQIWIPSTTQ HEFEIDVQNPTSCKRRKQCVATSSSEVALDGPHRMSHITVERNRRKQMNQNLSVLRSLMP CFYVKRGDQASTIEGVVNFIKELQHVLQFLEAKKRKKTYNEVLSPRSIPLSPRPPQLSSR ASLPISPRTPQPTSPYNPRMNQPSLSPTLVTSHEPSSFENVTGLGANSKSPFANVEVKFS GSNVLLKTMSHRIPGQVLKIITALEGLSLEILHASIRTVDDTMLNSFTIKVDAN
		CDS	ATGGCAGACAGCTTATCGGAACTGTTCGACCACCCAGAGTTTTGTACCATCAACTCGGCT GCTGCCCATTCGCCGGAAAACTTCTTTGCCATCATCAACACTGTCGAAAATGCTCTGTTC AATGATACAGTTGATGCAACAGGATTGGTTCCACAGATATGGATTCCATCAACCACCCAA CATGAGTTTGAGATCGACGTCCAAAACCCAACTTCTTGCAAGAGGCGGAAGCAGTGTGTT GCGACTTCTTCTTCAGAAGTAGCCCTGGACGGACCGCATCGGATGTCGCATATTACAGTG GAGAGGAACCGAAGGAAGCAAATGAACCAGAATCTGTCGGTCTTGCGCTCTCTGATGCCT TGTTTTTATGTAAAGAGAGGAGATCAAGCATCA…
MsbHLH58	evm.model.HIC_ASM_6.535	Protein	MNFMAPTFHFQQGEELCFQTSIPHQQQQQILQDMFIHGPPGAVIDDHQNQSFKLHTVQRR KPVGLPAGAAPAAVADVDDDNRSSKKKKIVHRDVERQRRHEMAMLYASLRSLLPLEYLKG KRSISDHMNEAANYIRHQQKKIKELTEKRDGLRRVTLSSSSSSLLHGKGSSASPCVVVRP CWAGVEVIISTAPCDGAPLPKILAVLVGEGLDVVSCVSTNVEDGLIHTIQCEVGDLREAD LCGVEQKLADLIGPGLDSSEK
		CDS	ATGAATTTCATGGCACCCACTTTCCATTTCCAGCAAGGAGAAGAGCTGTGCTTTCAAACC TCCATTCCCCACCAGCAGCAGCAGCAGATTCTCCAAGACATGTTCATCCATGGTCCTCCA GGGGCCGTCATCGATGACCACCAGAATCAATCCTTCAAGCTCCACACAGTCCAGCGACGG AAGCCTGTTGGACTACCCGCCGGGGCGGCTCCTGCTGCCGTTGCTGATGTCGATGATGAT AACCGCAGCAGCAAGAAGAAGAAGATCGTCCATCGAGACGTTGAGAGGCAGCGCAGGCAT GAGATGGCGATGCTCTATGCTTCTCTTCGTTCGCTCCTCCCTCTTGAATACCTCAAGGGA AAGCGATCGATCTCTGACCACATGAACGAGGCG…
MsbHLH59	evm.model.HIC_ASM_6.743	Protein	MDHFFHHEMQMEMQMEMLWHEIPEIQTLLPPVAPDPAVIQSAFVQYTRPGTGFSPENLNF PLNRRNSNRRIIEILRAMKAMPVENREPESSQCYRHKINERHRREKMRQNYMDLHLMLPP RTKNDKNSIVHTAASQLLNLQALKEELLRRNKELQASLEMKTKNSSEVAKIELRVADPSS GIGSMTEILKCLKSMELKVRAIRSNSFGQEFEATVEIEKEVCKNKHP
		CDS	ATGGATCATTTCTTCCACCATGAGATGCAGATGGAGATGCAGATGGAGATGCTCTGGCAT GAGATTCCAGAAATCCAGACCCTCCTTCCGCCGGTGGCCCCCGATCCGGCTGTCATACAG AGTGCCTTTGTCCAATACACTAGACCCGGTACCGGGTTTTCACCAGAGAATCTGAATTTT CCGCTCAACCGCCGGAACTCGAATAGGAGGATAATTGAGATCTTGAGAGCGATGAAGGCC ATGCCTGTCGAAAATAGAGAACCCGAGAGCAGTCAGTGCTATCGGCATAAGATCAATGAA CGTCATAGGAGAGAGAAGATGAGGCAGAACTACATGGATCTGCATTTGATGCTGCCGCCT CGAACAAAGAATGATAAGAACTCCATTGTTCAT…
MsbHLH60	evm.model.HIC_ASM_6.815	Protein	MANPPEGLPDDFLEQILAMPSYHGNDGGNLSGTAMGLQLNSGDGSGQVTGGGFQPTVFPL GLSLEQGKGGFMKPEEGSGSGKRFREDGAEAAKASGKMERDSGHLASLFPSFGHVQPHLI RPNHPQTFHGQAMIGVVAVAPHPPPIRPRVRARRGQATDPHSIAERLRRERIAERMKALQ ELVPSSNKTDRAAMLDEIVDYVKFLRLQVKVLSMSRLGGAGAVAQLVADMPLPSIEGDVS EDGSNQQEWEKWSSDGTEQEVAKLMDEDVGAAMQFLQSKALCIMPISLAAAIYHTHQPDA PTIIKPEPNAPS
		CDS	ATGGCGAACCCGCCGGAAGGCTTGCCTGACGACTTCCTCGAGCAGATACTCGCCATGCCC TCCTACCACGGGAATGACGGGGGGAATCTCTCTGGAACGGCGATGGGCTTGCAGCTGAAC TCCGGTGACGGGTCAGGCCAGGTCACCGGGGGCGGTTTTCAGCCAACGGTTTTCCCGCTG GGGCTGAGCTTGGAGCAGGGAAAAGGCGGTTTTATGAAACCGGAGGAGGGGTCTGGGAGT GGTAAGCGGTTTCGGGAAGATGGCGCGGAGGCCGCGAAAGCGTCTGGGAAGATGGAAAGA GATTCCGGGCATTTGGCGAGTCTCTTCCCGTCGTTCGGACACGTGCAGCCTCATTTAATC CGGCCTAATCATCCTCAGACTTTCCATGGCCAA…
MsbHLH61	evm.model.HIC_ASM_6.1735.1	Protein	MESLQGSFNNPCFLGEHLNVECLEEGDAADFSYGQFLDKESLRFGEPFSNPIIFQDKMPF LQMLEGVESPSLSPLPDPNFHLLPRIQHQKKPWKQPRCLETDARIPPLELESCVTYLSES HSPIKSETKDQQYPHSSSCLETPSSPDNFKDGSGGVSGNSGSSSTRFWKQANAPQFTKPP PVQEKRKRKKRSRPSKNSEEVESQRMTHIAVERNRRKQMNDHLNALRSLMPPSFIQRVII QTSIQNTFLLLKPDYHQFNFHFQGDQASIVGGAIDFVKELEQLLQSLQVQKRLRLVEEEG YSPDTLTSTTFNGFFTSPQYTTYSAAAMRQQHQSEFKYPFNGFMEGGVSEFSAENKSAVA DIEVTVIQTHVNLKILSRRRPGQLVKAIAALEE…
		CDS	ATGGAGAGCCTCCAAGGATCCTTCAACAACCCCTGTTTCTTGGGAGAGCATTTGAATGTG GAGTGCTTAGAAGAAGGGGATGCTGCTGATTTTAGTTATGGGCAATTTCTCGACAAAGAA AGCTTGAGATTTGGAGAACCTTTCTCCAACCCCATAATCTTCCAAGACAAAATGCCATTC CTCCAAATGTTAGAAGGAGTAGAATCCCCTTCCCTTTCACCATTACCAGATCCCAACTTC CACCTCCTGCCGAGAATACAACATCAAAAGAAGCCATGGAAACAGCCCCGCTGCCTGGAA ACTGACGCCCGCATTCCTCCATTAGAGCTCGAGAGCTGCGTCACCTACCTCTCCGAATCG CACTCCCCCATCAAGTCCGAAACCAAAGATCAG…
MsbHLH62	evm.model.HIC_ASM_6.2135	Protein	MEEIMRSSSPSPHQFLSLCQETVPPLQQTLQFIVQSRPEWWVYAIFWQKSRDQDGRLVLA WGDGHFRGTKEVEKLKMNQTHSERKKVLKGIQEMICDSHQGMENSIDGDVTDAEWFYVVS LTKSFSAGDGVPGLAFSSGSSLWLAGSRELQIYNCDRTREAQIHGIETLVCIPVENGVLE LGSSDLIQENWGLVQQAKTLFGSGLDSVTKLSQAPSRDLSFADIRIVSGVDEKHEKQQQQ TEMKKEGATTGMTGQSSSVDSEHSDSEGPPTVEKRRPKKRGRKPGNGRDMPLNHVEAERQ RREKLNHRFYALRAVVPNVSRMDKASLLADAVAYINELKSKVEELQSELNKDPKKVKKEL VDLVEHGPTTDGDGSGSPSKHGVLEIEVKIIGS…
		CDS	ATGGAAGAAATCATGCGATCTTCTTCTCCTTCACCTCATCAATTCCTCTCTCTCTGCCAA GAAACCGTCCCTCCTCTCCAACAGACGCTCCAATTCATCGTCCAGAGCCGTCCGGAATGG TGGGTCTACGCCATCTTCTGGCAGAAATCCAGGGACCAAGATGGACGGCTGGTATTGGCC TGGGGAGATGGGCATTTCCGTGGGACAAAGGAAGTAGAGAAGCTGAAGATGAATCAAACC CATTCGGAGAGGAAGAAGGTGTTGAAAGGGATTCAGGAAATGATCTGCGACAGCCATCAA GGGATGGAGAATTCCATCGACGGCGATGTTACAGATGCTGAGTGGTTTTACGTTGTGTCA CTGACGAAGTCCTTCTCGGCGGGAGACGGCGTC…
MsbHLH63	evm.model.HIC_ASM_6.2271	Protein	MGLQIRESLRSLCCSNGWSYGVVWRAKCHDSMLLISGDAYHEEHIATLANKMLHQVHVVG EGIIGQVASTGKHRWIFSDTYFGVSSPEGLVDNQAAFQDTAEWYHQFMAGIKTIAVISVS PQTVVQFGSTQKIPEKLGFVDHVKSLFQQLQSVPGPSLSGNAWKPVNRQTNDLNGTFASL LLSSNSYFGHANIKPLHDSICKEMMAKARSSSNHAQPLNHLTTGLHHGCLQPHALAVPEI SSSICATNDSNGLHQKTATFMNNSSFHLKNGFQTEGAEAQVIFSSPNMQLPQVLQSNSSS ANSSLLNNTSMSTWGNEASALTSTTQQLPPATGIGSRNTFLTNLRANVSCGNTFPIFHRN PSSPPLYSTNGSTDGITDTMVNKRYGMQELVDS…
		CDS	ATGGGTCTGCAGATAAGAGAGTCTCTTCGGAGTCTCTGTTGCAGCAATGGATGGTCGTAT GGGGTTGTGTGGCGGGCGAAATGCCATGATTCGATGTTGTTGATTTCGGGAGATGCTTAT CATGAGGAGCACATTGCGACGCTGGCCAACAAGATGCTTCATCAGGTTCATGTTGTGGGA GAGGGGATCATTGGACAAGTTGCTTCTACTGGGAAGCACCGCTGGATTTTCTCAGATACA TATTTTGGTGTATCCAGTCCAGAAGGCCTTGTTGACAATCAAGCTGCATTCCAGGACACT GCTGAGTGGTACCATCAGTTTATGGCTGGAATAAAGACAATTGCTGTAATTTCTGTATCA CCACAAACTGTAGTTCAGTTTGGTTCCACCCAG…
MsbHLH64	evm.model.HIC_ASM_6.2720.5	Protein	MGDIKGRIHWIIEILFSRMSQCVPSWDLDESTNSARPALRGDPSANSTPPDEAMLEYEVA ELRWENGQLMMHGHGLPRIAGKTLSKYTWEKPRAGGTLESIVNQAACPPPPKAAGELVPG LSMDALVPCSNPTHFPDEHRTRVPDPKRGDLGARVVGSCSEEKEAEAEAAARKCPRVPRV AHEWSSRASTSVASGSECRQVTIDTCEMDPDMGIASTSLGSPEDTNFGLPLSSRTLPTTV DDHDSVCHSTSQMEEGGGEDEKGKTGKSSTSTKRRTAAVHNQSERKRRDKINERMKTLQK MVPNSSKIDKASVLDEVINYLKQLQAQVQIMSKMSSIPHMMMPMAMQQLQMSMMAQRGMG MMDINSINRPGHPAVVPPMIHSTNFSPMTASWD…
		CDS	ATGGGGGACATTAAAGGAAGAATTCACTGGATCATCGAAATACTCTTCAGTAGAATGAGC CAGTGCGTCCCAAGCTGGGACCTCGATGAGAGCACCAATTCAGCTAGACCCGCGCTGCGT GGAGACCCAAGCGCCAACTCTACGCCACCTGACGAGGCCATGTTAGAGTACGAGGTGGCG GAGCTGAGGTGGGAGAACGGCCAGCTAATGATGCACGGGCACGGCCTCCCTCGGATCGCC GGCAAGACTCTCTCGAAGTACACGTGGGAAAAACCACGTGCAGGCGGCACGCTCGAGTCG ATCGTCAACCAGGCCGCGTGTCCGCCACCACCCAAGGCCGCGGGGGAACTGGTGCCGGGC CTGAGCATGGACGCTCTGGTCCCGTGCTCGAAC…
MsbHLH65	evm.model.HIC_ASM_6.2999	Protein	MALASTNLPSFIVHNAISSSEHYYHHQGHGSFLIENNVGDGNCRPHLDGLGWSDFHGYLG HSDSIMSVRLGSSESMDGRPNMSVQGRKKRRRRPKICKDKEEAETQRMAHIFIERNRRKL MNEHLAVLRSMMPDYYLQRGDQASIVGGAINFVKELEQLLQSLEAQKRILQRQRGRKEVS HDNKNDKDSNNDYHPKPQYSWSQLPGDQQLENGSAVADIEVTMINACANLRILSKRRPKQ FTKIIIGFQALHLTILHLNVTTVDPFIFYSISAKVEEGCHLKSVDDIAGAVHHMLTIMEE EDTVC
		CDS	ATGGCACTTGCTTCTACCAACCTCCCCAGCTTCATAGTCCATAATGCAATATCGTCCAGT GAACATTACTACCATCATCAGGGCCATGGAAGCTTCTTGATCGAGAACAACGTCGGCGAT GGGAACTGTCGTCCACATCTCGACGGTTTGGGCTGGTCGGATTTTCACGGTTACTTGGGT CATTCTGATTCAATCATGTCGGTGCGTTTAGGATCATCTGAATCGATGGATGGGAGGCCG AATATGTCTGTGCAGGGAAGAAAGAAGAGGAGAAGAAGGCCAAAGATTTGTAAGGACAAG GAAGAAGCAGAGACACAAAGGATGGCACACATTTTCATTGAGCGGAACCGCCGGAAACTG ATGAACGAGCACCTTGCCGTGTTGCGGTCCATG…
MsbHLH66	evm.model.HIC_ASM_6.3027	Protein	MNLWNDDSASMMMEAFMAPDISPFPLWAPSSAPTAPIAPSAAPEPSRASTPLLNQDTLQQ RLQTLIDSARESWTYAIFWQSSVDVSGASLLGWGDGYYKGEEDKRRRRAAGSAADQEHRR RVLRELNSLISGTADNGVDEDVTDTEWFFLVSMTQMFVNGSGMPGQAFFSAIPSWVVGPD RLASLPCERAKQAQVFGLQTLVCIPLSSGVVELGSTELIFQNSDLMNKVRVFFNFSNTEV GAWQLQQQTNQEENDPSALWISDPSPIGNKESVIVEVSKPIQLENPSSSSLTENPSSIEM PLPQQQNHQSRSFLSREMNFSEFGFESAVANGDGTSLQPCKRESMEILNLGDNKRSSNGI LFPHHQQIVIEENEKKSAPLRGSNNEGMLSFTS…
		CDS	ATGAATCTCTGGAACGATGACAGCGCATCGATGATGATGGAGGCCTTCATGGCCCCTGAT ATCTCACCCTTCCCTCTCTGGGCCCCATCATCAGCACCAACGGCCCCGATCGCTCCTTCG GCAGCCCCCGAGCCATCCAGAGCATCGACGCCCCTCCTCAATCAAGACACCCTCCAGCAG CGCCTCCAAACCCTAATCGACAGCGCCCGCGAGAGCTGGACCTACGCCATCTTCTGGCAA TCGTCCGTCGACGTGTCCGGCGCGTCGCTCCTGGGCTGGGGCGATGGATACTACAAGGGC GAGGAGGACAAGCGCAGACGGAGGGCGGCGGGGTCCGCCGCGGACCAGGAGCACCGCAGG CGGGTCCTGCGCGAGCTGAATTCCCTCATATCT…
MsbHLH67	evm.model.HIC_ASM_7.877	Protein	MLALSFPQFSTFGLPLDDQMVDNHMNWDGPFMNCMNQETGTSESYIQFATCMPEISIEDA KQSSVSGDDPSNVKKLSHNANERDRRKKLNNLYSSLRTMLPGLHTKKKLSIPATVSYVLK YIPELQKQVEGLKKRKEEILSKISKQGDHSYLRNVRSQAASVLPSQTISVRECGDKEVVI QICSVNSDNERRCPLSMVVQSLEDEGLLVLNSSSFAIAGGKVFHNLHLQVQDNIAMECGI LSEKLLSLYGNWEDLCTS
		CDS	ATGTTAGCATTATCCTTCCCTCAGTTTTCAACATTTGGATTGCCATTAGATGATCAAATG GTCGACAACCACATGAACTGGGATGGCCCTTTCATGAACTGCATGAACCAAGAAACCGGC ACTTCTGAATCTTACATCCAATTTGCTACTTGTATGCCAGAAATTTCCATCGAAGATGCC AAGCAGTCGTCTGTGAGTGGCGACGATCCCTCAAATGTGAAGAAGTTGAGCCATAATGCC AATGAACGTGATCGGCGTAAAAAGCTGAACAATTTATACTCCTCACTACGAACAATGCTT CCGGGGCTCCATACAAAGAAGAAGTTGAGCATTCCGGCCACTGTTTCCTATGTCTTAAAA TATATACCGGAGCTTCAGAAACAAGTGGAGGGG…
MsbHLH68	evm.model.HIC_ASM_7.1108	Protein	MENHAHINPCFNDFTDDNSFAQMIDVLRGENVIADPIASYYHHPNNSQGEFNWEIGFMDD VHGYCPTPEDMFDFNTASISDPDSFVQALQPPFAGEIEENMGDDSSASMMIRTTMHSADR SRTLISERRRRGRMKEKLYALRSLVPNITKMDKASIVGDAVVYVQDLQKQVKQLRAEITG LESSSIEGGCERLQGSLEQTQAADNSNNNKILICRKVVKMDVFQVEERGFYVRLECNKGD GVVVALYKALESLTCFHVQSSNFSTLPGRFILTFTLNVRECGEETSVSALKLWVMGALLH QGFDFKATSP
		CDS	ATGGAGAACCATGCACATATCAATCCCTGTTTTAATGATTTCACCGACGACAACAGCTTC GCACAAATGATCGATGTCCTCAGAGGAGAGAACGTGATTGCGGACCCCATAGCTAGTTAT TACCATCATCCCAACAACAGCCAAGGCGAGTTCAATTGGGAGATTGGGTTCATGGATGAC GTCCACGGGTATTGCCCCACACCTGAAGACATGTTCGATTTCAACACTGCCAGCATCTCC GACCCTGACTCCTTTGTCCAAGCTCTTCAACCGCCCTTTGCTGGAGAAATTGAAGAGAAC ATGGGAGATGATTCATCTGCTTCGATGATGATAAGGACAACGATGCACTCGGCAGACCGT TCCAGGACGTTGATCTCAGAGCGACGTAGAAGG…
MsbHLH69	evm.model.HIC_ASM_7.1558	Protein	MCGKKVENQEETSQRMHDFQTYQDQMLHSHQYTDGFPPSAGLLLPENSHLLPWSIPPVHN LNALNPAQFSSNPVRDLDHFLPSPSSSSYSGLFSRRGSALQFGYDGSSSDPLGLASLYGT DTLMGTVGGRAGSGPFSLQAELGKMTAQEIMDAKALAASKSHSEAERRRRERINKHLARL RSLLPSTTKTDKASLLAEVIQHVKELKRQTSEIAEASPVPTEVDELTVESSDEDGNFVIK ASLCCDDRSDLLPDLIKTLKALRLRTLKAEITTLGGRVRNVLLITGEEEAKNSDQHHCIN SIQDALKAVMERTAADDSSSGSLKRQRTNISILEHRSI
		CDS	ATGTGTGGAAAGAAGGTGGAAAATCAAGAAGAAACCTCCCAAAGGATGCATGACTTCCAA ACCTATCAAGACCAGATGCTTCACTCCCACCAATACACCGATGGTTTTCCTCCATCTGCT GGTCTTCTTCTCCCCGAAAATTCCCACCTTCTTCCTTGGTCCATCCCTCCGGTCCATAAC CTCAATGCCCTCAACCCGGCTCAGTTCAGCTCGAACCCGGTTCGAGACCTAGACCACTTC CTCCCTTCTCCTTCGTCATCTTCATACAGTGGCTTATTCAGTCGCCGTGGCTCCGCCCTT CAGTTTGGCTATGACGGATCTTCTTCCGACCCTCTTGGGCTTGCAAGTCTCTACGGTACG GACACCTTGATGGGTACAGTTGGAGGTCGGGCC…
MsbHLH70	evm.model.HIC_ASM_7.2334	Protein	MEDFLDHILSSSSWPDDVNGAGQPSWVGSTSAETNGLLADPMGIYEGDENNSSSPLDITP SGSVIGHMPQDDTSILIGGNSNYGLNKGLFREEVQPLDLDRLSMLSPRLDNGSQESKILL HGVIDTSPKSRSSVPLPQSSPQLRPVVGSSAPSLWLPSYSGVSSLPPVMEQGKLQGFGLQ GEFVKGSADILGRRFFGDEKLPQLDKLPTSNEQDELHSPRFPSFGSGMPMTLTRTATGLQ QHQQLSQSSEANSTQHYTNQSCASQLQSGQAAGGSCNGAVKPRVRARRGQATDPHSIAER LRREKIAERMKNLQELVPNSNKTDKASMLDEIIEYVKFLQLQVKVLSMSRLGAAGAVVPL ITDVQSEGSGGLILSASVGQGADLSDSPDNIAF…
		CDS	ATGGAGGATTTTCTCGATCACATACTTTCGTCTTCCTCGTGGCCAGATGATGTGAATGGA GCGGGCCAGCCGTCTTGGGTTGGCAGCACTTCAGCTGAAACAAATGGTTTGCTTGCCGAT CCGATGGGAATATATGAAGGTGATGAAAATAACTCATCATCACCATTGGATATTACTCCC TCAGGCTCTGTCATTGGGCACATGCCACAGGATGATACTTCTATTCTGATTGGTGGGAAT TCAAACTACGGCCTCAACAAGGGGTTATTCCGTGAAGAAGTCCAACCGCTGGATCTGGAC CGTTTATCTATGTTATCGCCCCGTCTTGATAATGGGTCCCAAGAAAGCAAGATCCTGTTG CATGGAGTGATCGATACCAGCCCAAAATCTCGA…
MsbHLH71	evm.model.HIC_ASM_8.325	Protein	MVSREQKRAVLYEKLQLLRSITNSNALSKASIIVDATKYIKELKKKVERLNQDIAFEQNS TQEDPLDMKVTVETLEKGFLVNVFSEKSSPGLLVSILEAFEELGLNVIEANASCSDTFHL EAVGGEEQDESLDAQVVKQAVLQAIKNCSGSSDQE
		CDS	ATGGTTTCTAGGGAGCAAAAGAGAGCTGTTTTGTATGAGAAGCTGCAGCTGCTTCGCTCT ATTACTAACTCTAATGCATTAAGTAAAGCCTCAATCATAGTAGATGCAACCAAATACATA AAAGAGCTGAAGAAGAAGGTTGAGAGACTGAATCAAGACATTGCATTTGAACAGAATTCT ACACAAGAAGATCCATTGGATATGAAGGTTACAGTTGAAACCCTAGAAAAGGGTTTTCTG GTAAATGTATTTTCAGAGAAGAGTTCTCCTGGTTTGCTGGTCTCTATATTGGAAGCTTTT GAGGAGTTGGGTCTTAATGTGATAGAGGCTAATGCTTCTTGCTCAGACACTTTCCATCTT GAAGCTGTGGGAGGAGAAGAACAAGATGAAAGC…
MsbHLH72	evm.model.HIC_ASM_8.872	Protein	MQMDKASLLAAVADHVKDLHRRASEIGEEFTIPTDVDEVTVECDENGNYNSNKNDNDDSS SINKERITIRASMCCNDRPELSADLSQALDGLKLRTIRADMATLGGRVKIVLILCPKGSE ENVCLTSLKDSLKAVLHRVAFSIYNVMIEELHLSPQII
		CDS	ATGCAGATGGACAAGGCCTCACTGCTAGCTGCCGTTGCAGACCACGTAAAGGATCTACAT AGAAGAGCATCCGAGATTGGCGAAGAGTTTACAATCCCTACAGATGTGGATGAAGTCACA GTGGAATGCGACGAAAATGGTAACTACAACAGCAACAAAAATGACAACGATGACAGCAGC AGCATCAACAAGGAACGCATCACCATAAGGGCTTCTATGTGCTGCAATGACCGGCCGGAG TTGTCTGCAGATCTCAGCCAAGCACTTGATGGACTAAAACTTAGAACTATTAGAGCAGAC ATGGCTACATTGGGAGGAAGAGTAAAAATTGTTCTTATATTGTGTCCAAAGGGTAGTGAA GAGAATGTATGCCTTACTTCTCTCAAGGATTCG…
MsbHLH73	evm.model.HIC_ASM_8.880	Protein	MEKCIPSGRVQETHLTQFPSMYKGCLILPWPAHVSSPWFVRGTTSSSSMEESVEARAITT SSSHSQAEKRRRERINAHLSTLRHLIPSASKMDKASLLGAVIDHVKDLKRKAFELGQSLI MPTEVDEVTVECNENGNNKIKNKESIIIRVSFCCNDRPELFADLSQALDSLQLRTVRADI VTLGGRVRNVLILSAKDSEEIVCLSSLKDSLKAVLGRVALPRMSSPGTSTNKKQCVSNPF T
		CDS	ATGGAGAAATGCATTCCTTCGGGTCGGGTTCAAGAGACCCATCTCACCCAGTTCCCTTCC ATGTACAAAGGTTGTTTGATCCTTCCATGGCCTGCCCATGTAAGTAGTCCATGGTTTGTA CGTGGAACCACCTCCTCTTCATCAATGGAAGAAAGTGTAGAAGCAAGGGCCATAACCACT TCAAGCAGCCACAGCCAGGCTGAGAAAAGGCGTAGGGAGAGGATAAATGCGCACCTGTCC ACTCTCAGGCATCTCATCCCAAGTGCAAGCAAGATGGACAAGGCCTCTTTGCTCGGCGCC GTCATAGACCATGTAAAGGATCTGAAGAGAAAAGCATTCGAATTAGGCCAAAGCCTTATA ATGCCAACAGAAGTGGACGAAGTGACAGTTGAA…
MsbHLH74	evm.model.HIC_ASM_8.1806	Protein	MSSYNNSNPSSFDNLLLQSLMGRLHLRPPYLHTNSFLSQSLSDFLVDPTAPISSLSDDED DSEKTHLAKEESKLEKAIIRLILSGDTGSLKPNSGQAVTVGDHHICVGFHEEKGSDYRVW EWHGHIMLFDEENGYAPEYIYGNYFERRARVEARGSDGDGGEEEEEKEEEKEEEKEKEKE SGGGNLGLRELIGGGDEMNSRILRRNLNVGSPRNSYNNSGLFLEPQVSNDLQLGSFTPLS TIEISQALDYQSGAGAGAGAGGLVTSMHENTSLPKMPCRISFHEDAIQNAKKRTVMDDLM NKEIAMKESKKRKAIYTEDLHHQTSDESSFTHQLKAPARRSNKLGDRVTALQQLVSPFGK TDTASVLQEATVHIKLLQDQIQVLSTPYFRIRP…
		CDS	ATGAGCTCCTACAACAACAGCAATCCCTCTTCCTTTGATAATCTCCTCCTCCAAAGCCTC ATGGGCAGGCTCCATCTCCGCCCTCCATATCTCCACACCAACTCCTTCCTCTCTCAATCC CTCTCTGACTTCCTGGTGGACCCCACCGCCCCGATCTCCTCACTATCCGACGACGAGGAC GATTCCGAGAAGACCCATCTCGCCAAAGAGGAATCCAAGCTCGAGAAGGCCATCATCCGT CTCATCCTCTCTGGCGACACTGGCTCCTTAAAGCCCAATTCGGGCCAGGCCGTAACAGTT GGCGATCACCACATCTGCGTCGGGTTCCACGAAGAGAAAGGGTCTGATTACCGGGTCTGG GAGTGGCACGGGCACATCATGTTGTTTGATGAG…
MsbHLH75	evm.model.HIC_ASM_8.2089	Protein	MGSATTLRQLLRSLCHNTLWKYAVFWKLKHRSRMLLTWEDAYCDFPKPRDTVQHLPDNVC FNDTTFGSEIDERSLTSAAYSIGLAVANMSCLLYALGEGIVGKVAFNGRHCWRFAHEFSS KLVPEYPEEWHLQFGAGIKTILLVPVVPHGVVQLGSLETVAEDLTLVAHIKDLFNSLQNV SGDSSPFTSSGGLLGPSSFPSPLFGDFAVPSAITSNLMNPSQLELLMSNDPLIPDVGPIT VDGISTINPSLPPLIMVQDNLQAPQKTMQHLLGAESKRRGHCIDGNAREAMHGVMSANSS VIPYAQNQFMNPNHMEMTVNDISAFSCFEEVLQIAPQCDAVNPRISVEQPSMLDSYQYLK DPLKRSGQDMNANSAKGYDFCSLGHIVDQPFAN…
		CDS	ATGGGAAGTGCTACTACACTGAGGCAGTTGCTGAGGAGCCTTTGCCATAATACGCTATGG AAATATGCAGTTTTTTGGAAGCTTAAGCATCGGAGTCGGATGCTACTGACATGGGAGGAT GCATACTGTGATTTTCCGAAACCGAGAGATACTGTGCAACATCTGCCTGACAATGTATGC TTCAATGACACAACTTTTGGCTCTGAAATAGATGAACGAAGTTTAACATCTGCAGCATAT TCAATTGGACTGGCAGTGGCGAACATGTCGTGCCTTCTATATGCACTTGGAGAAGGGATT GTGGGTAAAGTGGCATTCAATGGGAGACATTGTTGGAGATTTGCTCATGAATTTAGCTCT AAATTGGTGCCTGAGTATCCAGAAGAATGGCAC…
MsbHLH76	evm.model.HIC_ASM_9.404	Protein	MEVDELGFLQELLALRRETWENFPTGRNELFFTNGESFDYFKENPSLIFPYSSNEGLSMS NEPAFCYPSNQVYFPLDDEFSANEIDSSAKKHNTMPFPIQEDCPLVTECAGLGLLGDNLH NSEKKQRICDVEWAPTAKTPVFDMDLHRMKTLERQPAKNLMAERRRRKRLNDRLSMLRSV VPKISKMDRTSILSDTIDYMKELLDRIKNLQEETQVGSTQLNPSSTSKEIKPNEILVRNT PKFDVERRSTDTQIDICCTAKPGLLLSTVATLDALGLNIQQCVVSCFSDFGMQASCSEEM EQKARQSSEEIKQALLKNAGYGGRCM
		CDS	ATGGAAGTTGATGAGCTTGGTTTCTTACAGGAGCTTCTTGCTCTTAGAAGAGAGACATGG GAGAACTTCCCAACAGGAAGGAATGAGTTATTTTTCACTAATGGAGAAAGCTTTGATTAT TTTAAAGAAAACCCAAGTTTGATTTTTCCATATTCCTCAAATGAAGGACTCTCCATGTCA AATGAACCCGCTTTCTGTTATCCATCGAATCAAGTGTATTTCCCACTTGATGATGAATTT TCAGCTAATGAGATTGATTCATCAGCTAAGAAACACAACACCATGCCATTTCCGATTCAA GAAGATTGCCCACTGGTTACGGAGTGTGCAGGGCTCGGCTTACTTGGCGATAATCTTCAT AATTCAGAGAAGAAACAGAGGATTTGTGATGTG…
MsbHLH77	evm.model.HIC_ASM_9.428	Protein	MEFEQMSFCSPESDGLVDDLHPFSGIPPAIFSPAEIQYGSMLESMEMELMLPDVMGGESF VGEEIGRAVGVNNEEDEGILGNGGCKNLLSERNRRKRLNQQLLSLRSLVPWMSKMDKRSV LIDAAAYLRSLHEEMDQIKRELSAQEASESSTITSSESALPSPDEIQQPHQSSSTHHQII QIEAEELGDRTYTIKVVFKKTPGAVGQVHRMLESLGYDISQSWTHKIDEHQMVTTSFLRV KKQANLTPDALKAHISKAAFKLGIEIEDDDYYSPNG
		CDS	ATGGAGTTCGAGCAGATGAGCTTCTGCTCGCCGGAATCTGACGGCCTGGTGGACGATCTC CATCCGTTCTCCGGCATTCCTCCCGCGATATTCTCTCCGGCGGAGATCCAGTACGGATCG ATGCTGGAATCGATGGAGATGGAGCTTATGCTACCAGATGTGATGGGAGGAGAGAGCTTC GTCGGAGAAGAGATAGGGAGGGCAGTGGGAGTAAATAATGAGGAAGACGAGGGCATTTTG GGAAACGGGGGCTGCAAGAATCTTCTCTCGGAAAGGAATCGTCGGAAGCGGTTGAATCAG CAGCTTCTGTCACTGAGATCTCTGGTGCCTTGGATGTCTAAGATGGACAAACGATCGGTC CTGATCGATGCAGCCGCGTATTTACGAAGCCTC…
MsbHLH78	evm.model.HIC_ASM_9.451_evm.model.HIC_ASM_9.447	Protein	MPASQYLHNPIASMEISSAGWFSEMGIEEPTFIHQSDMNSLDHLTTQQLANALGENFHHS FSSESYQSYPPFTPRNNTTFSCSSMEASQADPDKPVKQLRTNSWNSRTTTTDQHVSTPEA SPPPNLLSFCNQGSPSNHQQMYGNLVSGPQVKPKDETASPRTSTVPTDILISQGSFLNQS YGSVASQGQKRVSIGVAKPPSHTQDHIIAERKRREKLSQRFIALSAIVPGLKKMDKASVL GDAIKYVKQLQDRVKILEDQTVKKTVESVVFVKKSQLSGDDDLSSSDENFEGLADEPLPE IEARVSDKNILIRIHCEKRKGTLVNTLAEIEKLHLSVVNTCVMPFVNSALDITVIAQMEE DYCMTTKDLVRNLRSAFSKFM
		CDS	ATGCCAGCTTCTCAGTATCTACACAACCCAATTGCATCAATGGAAATCTCATCAGCCGGA TGGTTTTCCGAAATGGGAATAGAAGAACCCACATTCATCCATCAGTCAGACATGAATTCT CTAGATCATCTTACAACACAACAACTAGCAAATGCACTTGGAGAGAACTTCCACCACTCA TTCTCTTCAGAAAGCTATCAATCCTACCCACCCTTCACTCCAAGAAACAACACCACCTTC AGCTGTTCTTCAATGGAGGCTTCTCAGGCAGACCCTGATAAGCCCGTGAAGCAGCTGAGG ACCAACAGCTGGAATTCCCGCACGACCACCACCGACCAACACGTATCAACCCCAGAGGCT TCTCCTCCTCCCAACCTACTTTCCTTCTGCAAT…
MsbHLH79	evm.model.HIC_ASM_9.994	Protein	MESVGAMSEMNWASFNGMGPLDDDDFMSQLLSNNSFMNSPDCDPSFGCPPIFWPGDDDST NMAGRYDDCYYHFSDAANSSMYCWPQCNSTSFSAPTSDCDVYAVGDANVGPLSSMSIDLC NMNDHNMISSLRDTPNNLFEEIICLNEEMSSEDLADSVGDLSEVAVLPNQTVLSHKRKMQ SPESDKAMIDNGNNNTNPSENPKKKSRVQRNGKNSQATKNSKTVKTADEEDTSAALNGQS SSSCSSEDDSNVSQELNGGGSSSNSKGSAALNLNGKTRAGRGAATDPQSLYARKRRERIN ERLRILQNLVPNGTKVDISTMLEEAVQYVKFLQLQIKLLSSDDLWMYAPIAYNGMDIGLD LKICTPR
		CDS	ATGGAGTCTGTGGGAGCAATGTCCGAGATGAACTGGGCTTCTTTCAATGGAATGGGGCCA CTCGATGACGACGATTTCATGTCCCAGCTGCTCAGTAACAACTCATTTATGAATAGCCCA GATTGCGATCCAAGCTTCGGTTGCCCACCTATTTTTTGGCCAGGCGACGATGATAGTACT AACATGGCGGGACGTTATGATGATTGTTATTATCATTTCAGTGATGCTGCTAACTCTAGT ATGTACTGTTGGCCCCAATGTAACAGTACTAGTTTCTCGGCCCCCACTTCAGATTGCGAT GTCTATGCTGTTGGTGATGCTAATGTGGGTCCCTTGAGCTCAATGTCAATTGATCTTTGC AACATGAATGATCATAATATGATATCGTCGCTC…
MsbHLH80	evm.model.HIC_ASM_9.1299	Protein	MATDNGFDGGPLSGGSFAQMLESGDVGPFIEEVLIYPSSLPDGTRSKMLRFRDDGRNEEV MGFFEAGAVVQKSGISGGDSSSTSSSSGCSFSKSRKAKSGEGSMEEKRLVGSGPDSVLKS GTGSGSCASAENGGKTPKKHKTEVKKEKLGERITALQKLVSPYGKTDTASVLHEAMGYIR FLHDQVQVLSSPYLQRLPSSAHLQEGGEAESKYGLRSRGLCLVPVESTVHVANSNGADFW SPAMGSHPSTH
		CDS	ATGGCGACGGACAATGGCTTTGATGGGGGCCCACTTTCAGGAGGGAGTTTTGCTCAGATG CTTGAATCTGGTGATGTGGGTCCCTTTATAGAGGAGGTCTTAATCTACCCTTCGTCTTTG CCTGATGGGACACGCTCGAAGATGCTGCGTTTCAGGGACGACGGCCGAAACGAAGAGGTG ATGGGTTTTTTCGAAGCAGGGGCGGTGGTCCAGAAATCTGGAATCAGCGGTGGAGATTCT TCTTCGACTTCTTCAAGCAGCGGCTGCAGTTTCTCTAAGTCGAGGAAAGCGAAGAGCGGA GAGGGGAGCATGGAGGAGAAAAGACTAGTCGGGTCGGGTCCTGACTCTGTTCTCAAGTCG GGGACGGGTTCGGGTTCGTGTGCGTCAGCTGAG…
MsbHLH81	evm.model.HIC_ASM_9.1570	Protein	MSQCVVPNWNLRHQRQEQDGDEEGKRSTHVHNKHQNPPIPMSNYEVTELTWENGHLAMHG LGGLTRLTTTKPMFQTGGTLESVVHQATHHKSIPNSADFGCNPENINSVVASSGGKWTEN SMGSDPMKKRTKTGSSPRRKQCINNILDGQVNSTGTTSFQETDTNTMTWASFESPGSMKT RTTDQDSACRSEPRSLDEEPDNKTETGRSFSTRRSRAAAVHNQSERRRRDRINQKMKALQ KLVPNSSKTDKASMLDEVINYLKQLQTQLHMMSLGNMPQMMMPLGVQHHFQMSLLARMGM GMGLGMGMGMLDMSSINRPNQPIPTILHQSSSSAAAAAATASFVPPPFLIPPLMSAQSTT NVNSELAANHPIPMPNPYSAFLTQSMNVDLYNK…
		CDS	ATGAGTCAGTGTGTTGTACCCAACTGGAATCTACGACACCAACGACAAGAACAAGACGGA GATGAAGAAGGAAAAAGATCCACTCACGTGCACAACAAACACCAAAATCCTCCTATTCCC ATGTCGAATTACGAAGTTACTGAACTTACATGGGAGAACGGTCACCTAGCTATGCATGGG CTTGGTGGGCTCACTCGGCTTACAACAACAAAACCCATGTTTCAAACTGGCGGCACACTC GAGTCTGTGGTCCATCAAGCCACCCACCATAAGAGCATCCCGAATTCAGCTGACTTTGGC TGTAATCCAGAAAACATAAACTCGGTGGTTGCATCATCTGGTGGGAAATGGACTGAAAAT TCTATGGGCTCCGATCCAATGAAAAAGCGTACA…
MsbHLH82	evm.model.HIC_ASM_9.1571	Protein	MSQCVVPNWNLRHQRQEQDGDEEGKRSTHVHNKHQNPPIPMSNYEVTELTWENGHLAMHG LGGLTRLTTTKPMFQTGGTLESVVHQATHHKSIPNSADFGCNPENINSVVASSGGKWTEN SMGSDPMKKRTKTGSSPRRKQCINNILDGQVNSTGTTSFQETDTNTMTWASFESPGSMKT RTTDQDSACRSEPRSLDEEPDNKTETGRSFSTRRSRAAAVHNQSERRRRDRINQKMKALQ KLVPNSSKTDKASMLDEVINYLKQLQTQLHMMSLGNMPQMMMPLGVQHHFQMSLLARMGM GMGLGMGMGMLDMSSINRPNQPIPTILHQSSSSAAAAAATASFVPPPFLIPPLMSAQSTT NVNSELAANHPIPMPNPYSAFLTQSMNVDLYNK…
		CDS	ATGAGTCAGTGTGTTGTACCCAACTGGAATCTACGACACCAACGACAAGAACAAGACGGA GATGAAGAAGGAAAAAGATCCACTCACGTGCACAACAAACACCAAAATCCTCCTATTCCC ATGTCGAATTACGAAGTTACTGAACTTACATGGGAGAACGGTCACCTAGCTATGCATGGG CTTGGTGGGCTCACTCGGCTTACAACAACAAAACCCATGTTTCAAACTGGCGGCACACTC GAGTCTGTGGTCCATCAAGCCACCCACCATAAGAGCATCCCGAATTCAGCTGACTTTGGC TGTAATCCAGAAAACATAAACTCGGTGGTTGCATCATCTGGTGGGAAATGGACTGAAAAT TCTATGGGCTCCGATCCAATGAAAAAGCGTACA…
MsbHLH83	evm.model.HIC_ASM_10.114	Protein	MENIDEYNSYWETKMFLQNEEFDSWGWDEAISGYYDSSSPDGVASSTSAKNIMSERNRRK KLNERLFSLRAVVPNITKMDKASIIKDAIDYIQELHEQERKIQAEIAQLENCKHKKMPNC DVDRENMSASRLKKKKMDQCREQGIVGGSRVPTIEVLELRVSEVGERTSVISITCNKKTD TMVKLCEVFESLKLKIITANITAFSGRLLKTIFVEADEGEKAQLKAKIETALADLDAPKS SMRF
		CDS	ATGGAGAACATCGATGAATACAACTCCTATTGGGAAACTAAGATGTTCCTCCAAAATGAA GAATTTGACAGTTGGGGATGGGATGAAGCGATATCAGGGTACTATGATTCGAGTTCTCCT GATGGAGTGGCATCTTCGACATCGGCTAAAAACATTATGTCGGAGAGAAATAGGAGGAAG AAGCTCAATGAAAGGCTCTTTTCACTTCGAGCGGTGGTCCCCAACATCACTAAGATGGAC AAGGCATCGATAATTAAAGACGCAATCGATTATATTCAAGAGCTTCATGAGCAAGAGAGA AAGATTCAAGCCGAGATCGCCCAACTTGAGAATTGCAAGCATAAAAAAATGCCCAATTGT GATGTGGACCGCGAAAATATGTCCGCTTCGAGA…
MsbHLH84	evm.model.HIC_ASM_10.579	Protein	MQQQQQQHPNSSREMQGIPSSMNPNHQIPLQQQIQNPQNSHFDPSLPSAHDDFLDHMLLP PSWPDHKLFSLLNSSNKPRDLPDIDAPQSTDTHLHYSFDDSTLLASRLRQHQISGSTSPS PKSMLLHHHQQQQQLLVPRSGMARSPSSAADSGLLPLPLTLGSADKSQEEIAAVNGFSAS LPRGVHPHNQQPFHQTGSIPSQNFGAPPTGINQTPASGSPAGGTAPARQRVRARRGQATD PHSIAERLRRERIAERMKALQELVPNANKTDKASMLDEIIDYVKFLQLQVKVLSMSRLGG AAAVAPLVADISSETSGIGRSSNGTQTATNDSLTVTEHQVAKMMEEDMGSAMQYLQGKGL CLMPISLASAISTATCHPRNPGTMLGGPATGDP…
		CDS	ATGCAGCAGCAGCAGCAGCAGCATCCAAACAGCAGCAGAGAAATGCAAGGAATTCCATCA TCCATGAATCCAAACCATCAAATCCCTCTCCAGCAGCAGATCCAAAACCCCCAAAATTCC CATTTTGACCCTTCCCTTCCATCCGCGCACGACGATTTCCTCGACCACATGCTCCTCCCT CCCTCATGGCCAGACCACAAGCTCTTCTCCCTCCTCAACTCCTCCAACAAGCCCCGCGAT CTACCCGACATCGATGCTCCACAGTCCACCGATACCCACCTCCACTACTCTTTCGACGAC TCCACCCTCCTCGCCTCTCGCCTCCGCCAGCATCAGATCAGTGGCTCCACTTCTCCTTCT CCCAAATCCATGCTCCTCCATCACCATCAGCAG…
MsbHLH85	evm.model.HIC_ASM_10.1416.4	Protein	MEEHVNPLAVTHLLQHTLRSLCIPESSQWVYAVFWRILPRNYPPPNRWDVQGGAYDRSRG NRRNWILVWEDGFCNFAASAAANHSEFDSSSCTGGPLVYSNCEFQHPKGLQPEVFFKMSH EIYNYGEGWYGFLCSLIGKVAADHSHKWVFKEPQEHEINFLSAWHNPADSHPRTWEAQFQ SGIKTIALIAVREGVVQLGAVNKVMEDLSYVVLLRKKFSYLENIPGVLLPHPSSSGFPFK IDSGSPPDSWSYHLGHPPPAEYYDQLSQQPMKITPSMSSLEALLSKLPAVGPAPSGSSSG YYEAPLFASSQRPLGLMGMDKVAKEEIDEECGHESDMDLAGESSSSMSSYHFNTKPNKGF
		CDS	ATGGAAGAACACGTCAATCCATTAGCTGTGACCCATCTTCTTCAACACACCTTGAGGAGC TTGTGTATTCCTGAGAGCTCTCAATGGGTTTATGCCGTCTTTTGGAGGATTTTGCCTAGA AACTACCCACCACCCAACAGGTGGGATGTTCAAGGAGGAGCTTATGACAGGTCAAGAGGA AACAGGAGGAACTGGATATTGGTATGGGAAGACGGCTTCTGCAATTTCGCTGCATCTGCC GCAGCCAACCACTCCGAATTTGACTCAAGCAGCTGCACTGGTGGTCCATTAGTTTATAGC AATTGCGAATTTCAGCACCCCAAAGGCCTTCAGCCTGAAGTTTTCTTCAAGATGTCCCAT GAAATCTACAACTATGGAGAAGGATGGTATGGT…
MsbHLH86	evm.model.HIC_ASM_10.1874	Protein	MESNEKDKLEMEKSGDHFNYQISNISSEWQFGCANLANPPIDLVPTDKSVANPLIGSSVS MVDSFCPYLWDRRGGGLQTGAGILPQSLSQFPTDSAFIERAARFSSFSNGNVSDVAMFPF GISKSLGPYSMGRGIQAQEVLSANGLKVASGSQSLKKESHVAEVSNAVSPVVDHGATEGS PMSAAEREKGGNLMAFDEGKHRIGVSCNESEEAEFSGGGQDWPLILDNAVGESSGRGVSA QKRKRSSKHLELDQVKGVEQSSVKTAKESIEATAKGEQNPNSTLTRSTGKLGKESSQSSD APKEDYIHVRARRGQATNSHSLAERVRREKISERMKFLQDLVPGCSKVTGKAVMLDEIIN YVQSLQQQVEFLSMKLATVNPQLDFNIEGLLSK…
		CDS	ATGGAGTCGAATGAGAAGGATAAACTGGAGATGGAGAAGAGTGGGGACCACTTCAATTAC CAAATATCTAATATTTCATCCGAGTGGCAATTTGGTTGTGCCAATCTCGCAAATCCACCT ATTGATTTGGTTCCTACTGACAAATCCGTTGCAAATCCATTGATTGGTTCTTCTGTTTCA ATGGTAGACTCCTTTTGCCCCTATCTTTGGGATCGTCGAGGGGGTGGGCTACAAACTGGA GCCGGAATCCTCCCTCAGAGTTTATCTCAGTTCCCTACCGATTCTGCTTTCATTGAGCGG GCAGCACGGTTTTCATCTTTCAGCAATGGGAATGTTAGTGACGTGGCGATGTTCCCGTTT GGCATTTCCAAATCTTTGGGTCCTTATTCCATG…
MsbHLH87	evm.model.HIC_ASM_10.1911.2	Protein	MELPQPRPFGTEGKKPTHDFLSLYGDTSFHHPDPRPSSHGFYLKTHDFLQPLERVGKSNS IGDDANETISAVEKPSSIEHALPGGIGTYSISHISNFGRAVKPERPSFTDVQSGSTDVRS VSAERSCGEVNKANGNFGGGAFTLWDESVVKEKVGEGQPIREPLEKKSVPFPPLASCSVF SSLPASKQHQAQQKSLGFLEMMRSMKGLPEEDDDDDEDFVKKEVSSQKGDLSAKLDGKGN DQRANTPRSKHSATEQRRRSKINDRFQILRELIPHSDQKRDKASFLLEVPDVIIRTRFLS EDFLTLILMSYPSSQVIEYIHFLQEKVQKYEAAFPGWNQDSMKFVPWKHSHVLGESIADH SRATKTGVGPGLTFAGKFEENSVASTPAMLANT…
		CDS	ATGGAGCTTCCTCAACCTCGCCCTTTTGGAACTGAAGGAAAAAAACCAACACATGATTTT CTATCGCTGTATGGTGATACATCTTTCCATCATCCCGATCCAAGGCCTTCTTCTCATGGA TTTTATCTAAAAACCCATGATTTTCTACAACCATTGGAGAGAGTTGGAAAGAGCAATTCT ATCGGAGATGACGCAAATGAGACGATATCTGCCGTCGAGAAGCCTTCTTCGATCGAGCAT GCACTCCCTGGAGGCATTGGAACTTACAGCATTAGCCACATTTCCAATTTCGGCCGAGCC GTGAAGCCGGAGAGACCATCGTTTACCGATGTCCAGTCGGGTAGCACTGATGTTCGGTCG GTTAGTGCAGAGAGGAGCTGTGGAGAGGTTAAC…
MsbHLH88	evm.model.HIC_ASM_11.1551	Protein	MEGYRDLTPLPKPKPKPMLPQRKKGIAKAPDRGEAKEIVMERNRRGKMTEFYTHLHSMVP NLFPKATRTKIIDETITYIKGLEEHIMELEARRKKTELDRAVTLQSHHTSSSIDVKVSGH TMFFGIRTMVRRGLTSRVLGAFERHNVDVLAMSVARNEGQVMLTVTAVINGSDHVGPPPE LVIQRIRNDLLESCGLGSQQLVLVKGDDVASLHVLRLITNGINTQAFSSNNNVHEESRPL IR
		CDS	ATGGAAGGCTATAGAGATCTTACACCATTGCCAAAGCCAAAGCCCAAACCCATGTTGCCA CAGCGGAAGAAGGGCATCGCCAAAGCTCCTGATAGAGGCGAGGCGAAGGAGATAGTAATG GAAAGAAACAGGAGAGGAAAGATGACTGAGTTCTACACACACCTGCATTCCATGGTTCCC AATCTCTTCCCCAAGGCTACAAGGACAAAGATCATTGATGAGACGATCACATACATCAAA GGACTAGAAGAACACATCATGGAATTGGAGGCACGGCGTAAGAAGACGGAACTGGACCGT GCCGTTACGTTACAAAGCCACCACACTTCTTCATCCATCGACGTAAAGGTTTCGGGCCAC ACCATGTTCTTTGGAATACGTACGATGGTAAGG…
MsbHLH89	evm.model.HIC_ASM_11.2244	Protein	MGTSQPSLIPALDLKGTCRSSIGSIWTKVLILQAIRRKLNKRPRIFMRRRRSLLEGSRRP TNGVERRVKSLQKLVPNGESMALDGLFKEAADYIVCLEMQVKAMQVMVKLLSDSNE
		CDS	ATGGGAACTTCTCAACCATCTCTCATCCCAGCCCTTGATTTAAAGGGCACGTGTAGATCA TCAATTGGGTCCATTTGGACCAAGGTTTTGATACTCCAAGCCATAAGAAGAAAGCTAAAT AAGAGGCCCAGGATCTTCATGAGGAGAAGAAGGTCACTTCTAGAAGGTTCTAGAAGGCCC ACCAATGGTGTGGAAAGAAGGGTCAAATCCCTACAGAAGCTTGTACCGAATGGGGAGTCT ATGGCCTTGGATGGGCTTTTCAAAGAGGCAGCTGATTACATAGTCTGCTTAGAAATGCAA GTGAAAGCCATGCAGGTTATGGTCAAGTTATTATCAGATTCAAATGAATAA
MsbHLH90	evm.model.HIC_ASM_11.2492.1	Protein	MPYSEFHHMAKGKLDSTKLKMNNCPTDLSFPSDHEFLELLWENGQIVMQGHCSRTRKSSM SPGFSSSHHSGTVQEKDVGDAVFPKMTRYGRLESDVNAISSSVPSAPVGMTQDDEMVPWL NYPIEESLQNYYCSEFFSELSGPNLKSLSVQNSTVPVEGKGRCGQVIRDTNIVSAHGREK LEIRKTLKAVGSGAWPVRIRSSPLFLSSQQHPASDPKPTSRASASLANYNNNTQQAHCRN SSPTETQVAAAGMLSSKMLKKDPSSTRPSQPSNNTGLMNFSHFSRPVALVKANLQSIGSA AVGASGVDKFKGSDKVSITSSNPIKPSVVESTSCLKGTATGQLVSVLAKVDLKSPSITPQ EVASAKKSEKVCQEDEPRNHRSPDHLCQSSSFA…
		CDS	ATGCCTTACTCTGAATTCCATCATATGGCCAAGGGAAAGCTCGATTCAACCAAATTGAAG ATGAACAACTGCCCGACCGATCTTTCTTTTCCGTCTGATCATGAATTCCTCGAACTGTTG TGGGAGAATGGTCAGATTGTGATGCAAGGTCATTGCAGTAGGACTAGAAAGAGCTCCATG TCACCTGGTTTTTCTTCATCTCATCACAGTGGGACAGTTCAAGAGAAAGACGTTGGCGAT GCTGTTTTTCCAAAGATGACGAGGTACGGAAGGCTGGAATCTGATGTGAATGCCATCTCT TCATCAGTTCCTTCAGCCCCTGTTGGGATGACACAAGACGATGAGATGGTCCCATGGCTG AATTACCCAATTGAAGAATCTTTGCAGAATTAT…
MsbHLH91	evm.model.HIC_ASM_12.128	Protein	MENYDEEYNLYWETKMFLQNEELDSWGWDETIGYYDSSSPDGAASSATAKNIVSERNRRK KLNERLFALRAVVPNITKMDKASIIKDAIDYIQELHDQERRIQAEIADLEVGKQNKPSDF EVDHGRLSVARTKKKRTDQGREVDGPGGPPAAPIEILELRVSEVGERTSLVSITCSKKTD TVVRLCEVFESLKLKIITANITAFSGRLLKTVFVEADESEKAQLKEKIEMAIADLDAPKS TMNF
		CDS	ATGGAGAACTATGATGAAGAGTACAACCTCTATTGGGAGACTAAGATGTTCCTCCAAAAT GAAGAACTGGACAGTTGGGGTTGGGATGAAACGATCGGATACTACGATTCGAGCTCTCCG GATGGGGCCGCGTCTTCTGCGACCGCGAAGAACATTGTGTCAGAGAGAAATAGAAGAAAG AAGCTCAACGAAAGGCTCTTCGCTCTTCGGGCCGTGGTCCCAAACATCACTAAGATGGAC AAGGCTTCGATAATCAAAGACGCAATCGACTACATTCAAGAGCTTCATGATCAAGAAAGG AGAATCCAGGCAGAGATTGCTGACCTTGAGGTTGGGAAACAAAACAAACCGTCCGATTTC GAAGTGGATCATGGCCGTCTATCGGTGGCCAGG…
MsbHLH92	evm.model.HIC_ASM_12.960	Protein	MLSNHQIFTSAFPFHYSPPNGFHFEVNDESSPIQDDPRLYDYNVEQRINDFIDVARTQEN VTRTNHIMWTMGDDFQYQYAESWFKQMDKFIHYVNKAVICLDGDGCKLRSVLVKIEEGLT LDTLIAYDSCDLCHHSGAHNVFVARPPHTMLMYGLHKEEEKWERDTLINELKGQATLQLK TAVFNGCKTGEIELGMSIPPQFNMEMEIRKLFAEDFIQQFQLREAHLPDQSRPSSSSSSL RSLSMGSPEYSALGQVNTVSMSYMTDAFQETPIHRATKPTFVPLPTHHQSMQAYSQSRNF QLPTPASADAAMARAMIAVMSSPSSSSSAYEAQQPHRCQHQATNQRGAFKRYVPSLTPKI EIKPKSHSQNMIMRALAYLRTMKAPTPETRPTG…
		CDS	ATGTTGTCCAACCACCAGATTTTCACAAGTGCCTTTCCTTTTCATTATAGTCCTCCAAAT GGTTTCCATTTTGAAGTCAATGATGAATCTTCACCTATACAGGATGATCCTCGTCTATAT GACTACAATGTTGAACAACGCATAAATGATTTCATTGATGTTGCTAGGACTCAAGAAAAT GTGACACGTACAAATCACATCATGTGGACAATGGGTGATGATTTTCAGTACCAATATGCT GAATCTTGGTTCAAACAAATGGACAAGTTTATCCATTATGTTAACAAGGCAGTTATCTGT TTGGATGGTGATGGTTGCAAGTTAAGAAGTGTACTGGTGAAAATTGAGGAAGGTTTAACT CTTGACACGTTAATTGCTTATGATTCATGTGAT…
MsbHLH93	evm.model.HIC_ASM_12.1826.1	Protein	MEMLRSNKGLTEDEDDDDEDYVRKDGSSSQKGDSGARGDGRGNDQRANTPRSKHSATEQR RRSKINDRFQILRDLIPNSSDQKRDKASFLLEVIEYVQFLQEKVQKYETAFPGWGQDSMK LATWKHSQGAGENTADHSRAIKNGPSPGLMFAGKFDENIAAVPAMLANMQNPIESDSLTA GTPYKPMDHNPCLASKAVPTPMVLQQNMYPSSIGSSGLAQPLQRPMSDAENMASQPQPQV WPRQYPSDSDVLNEQEELMIEGGTIRMSSIYSQGLLTTLTQALQSSGVDLSQASISVQID LGKRAITRPSTAKDHEDPSSSNRLMSHSRVASSGEDSDQAQKRLKMDNIFLFLLLGGFHE NLRSCFFFQGFHCVRVTMAAVGASFMVADGCCSA
		CDS	ATGGAGATGTTGAGATCTAACAAAGGGCTTACTGAAGACGAGGACGACGACGATGAAGAT TACGTCAGGAAAGACGGTTCTTCTTCACAGAAAGGAGATTCGGGTGCTAGAGGAGATGGT AGGGGCAATGATCAAAGGGCAAACACGCCGCGATCGAAGCACTCTGCAACCGAACAACGT AGGAGGAGCAAAATCAATGACAGATTCCAAATATTAAGAGATCTCATCCCAAATAGTAGT GATCAGAAGAGAGACAAGGCATCATTCCTTTTAGAGGTCATTGAATATGTCCAGTTTTTA CAAGAGAAGGTTCAGAAGTATGAGACAGCGTTCCCCGGATGGGGTCAGGATAGCATGAAA CTGGCAACATGGAAACACAGTCAAGGGGCGGGA…
MsbHLH94	evm.model.HIC_ASM_12.1920	Protein	MDLSEKDKFGMEKSSGGDHLNYHTSNISSDWRFTGGPNLTNPSIGLVSTDNPIANPPMGS PSCSSVSMADTYCPSLWDHHGSQNLGFCENNIQTSTSTSNTVSIRKSVFGSSRSGVEKPL EVGWNPSMSKGGVFLQPGVGILPQSLSQFPSDSGFIERAARFSCFSSANFNDMVNPFSVS ESLSPFSKGGGVQALEVLSVNGSKGVIGGTQSQKNESHGKGVAKDVSLAVDCGAIEGSSM KMEREIGSMLRSSDDGKHGIGGSSNESDEAEFSGSGQDDLSILENTAGEPSAKGFGAKKR KRGNQDMEFDQAKGAPQVSVETTKENAENKPKGEQNSMAAGTKNNGKHGKDGSQNSEALK EDYIHVRARRGQATNSHSLAERVRREKISERMK…
		CDS	ATGGATTTGAGCGAGAAGGATAAGTTTGGAATGGAGAAGAGTAGTGGTGGGGATCATTTG AACTATCACACGTCCAATATCTCTTCTGACTGGCGATTCACTGGTGGGCCCAATCTCACA AACCCGTCGATCGGTCTGGTGTCCACCGACAACCCCATAGCCAATCCGCCGATGGGTTCT CCATCATGTTCATCTGTTTCGATGGCGGATACGTACTGCCCCAGCCTTTGGGATCACCAC GGTTCACAGAACTTGGGTTTCTGTGAAAACAATATTCAAACCAGTACAAGCACCTCCAAC ACAGTATCTATTAGGAAATCGGTTTTTGGTTCATCAAGATCGGGTGTCGAGAAACCGCTT GAGGTGGGATGGAATCCTTCGATGTCGAAAGGG…
MsbHLH95	evm.model.HIC_ASM_13.1657	Protein	MNRGVLQSSPVQQMMGGNLNWWSINNMRAPPQQPSHLLPPHCPQYTPPASSLPLGSWHET QDLPESWSQLLMSGLVGEEERLSFNHPQAKKVENWEDQVLFPSSSLPMIDVKQESSESGY AYGHGNEELHAVKSPWGSQILPPSPPRSCVTTNMLDFSNTKVELKHQQPDNSSECNSTAN GAVFKKARIQPPAQPAFKVRKEKLGDRITALHQLVSPFGKTDTASVLLEAIGYIRFLQSQ IEALSSPYLATGSANMRQPVQGERNCIFPEDPGQLLNDASMKRRGALEKDGQDELKKDLR SRGLCLVPVSCTLQVGSDNGADYWAPTLGGGFR
		CDS	ATGAATAGAGGAGTTTTGCAGAGTTCGCCGGTGCAACAGATGATGGGTGGGAACTTAAAC TGGTGGAGTATTAACAACATGAGGGCGCCACCTCAACAGCCATCTCATCTCTTGCCTCCT CATTGTCCTCAGTACACACCTCCTGCTTCTTCGCTTCCTTTGGGATCATGGCATGAAACC CAAGACCTTCCAGAGTCATGGAGTCAACTACTTATGAGTGGATTGGTAGGTGAAGAAGAG AGGTTGAGTTTCAACCATCCGCAGGCCAAGAAGGTGGAGAATTGGGAGGATCAGGTGCTA TTTCCATCATCGAGTCTTCCTATGATTGATGTGAAGCAAGAGAGCTCTGAAAGTGGTTAC GCGTATGGGCACGGAAATGAAGAACTTCACGCA…
MsbHLH96	evm.model.HIC_ASM_13.1684	Protein	MEMEMELGTFPFPELGQTPMNLSSLIDSADIYTPTFADQLPEFPMIDDHQFQSNDMSHFG SDSFSPNSTDSFLLDFHDFHHLIPFDTCISSGAMPAIAPSAIEKDECDQFLNDDLLGLVA PTESEESFIDHILASASTSTTTNSSEMDVNPAALETDATTMRMVLPQNQEYEEEEEETDE DPKPSTLNCKNLYSERNRRKRLSQQLLALRSLVPNITKMDKRSVLVDALAYLRGIQEETV RIETELKEGPSFYHDKSSNSNDNNTLGSTLPPQITLAPKSRKTKAQILEIDTERIEDRRF VVKITCKGGPGVGGEVLRVIESLGFEITYIALEQIKPMHVLTTVFIRARKQGRMTEEKLK DSITSMALRSGLMFQNP
		CDS	ATGGAGATGGAAATGGAACTCGGAACGTTTCCTTTCCCTGAGCTGGGGCAAACACCCATG AATTTATCTTCCTTGATCGACTCGGCTGACATTTATACGCCTACCTTTGCTGATCAATTA CCTGAATTCCCAATGATCGATGATCACCAATTCCAATCCAACGACATGTCCCATTTCGGA AGCGACTCTTTCTCTCCCAACAGCACTGATTCATTTCTCCTTGACTTCCATGATTTCCAC CACCTGATACCCTTCGACACATGCATTTCGTCTGGAGCAATGCCCGCAATAGCACCGTCA GCGATAGAAAAAGATGAGTGTGACCAATTCCTCAATGACGATCTGCTAGGCCTAGTTGCA CCCACCGAGAGCGAAGAGAGCTTCATCGATCAT…
MsbHLH97	evm.model.HIC_ASM_13.1938	Protein	MMDRLNWDDPQNVASGKLIPPCLWSNQRPEIGESSMESCANLSTTDLFNPTPLLQGIKMC NASSNSVGVHEMIEQLAPALDSINNASDLNLSQRQGAIKLAADTVLAKSGAGTTWGEALT SQLRSVPLVNRPYITTPLSPLMLNFGPSDGFQVFDDIKDDKVRFCTSESIESLDCLLSAT NSNTEKSAEDEGISAIFSDCTNLWNLSSGCAISSGESENNGSCESTKEAQQQQQRTRTDE AISGDCLGSSNARHGSKRSKEDQEPDGKEVKNHHPRYFNLVQSDSSEGGFQLISDNAAKS KKPRSEKLQQSSSIEFGRSMVDEADTEAMVQMKEMIYRAAALRPVNFGMEVVEKPKRKNV RISNDPQTVAARQRRERISDRIRVLQRLVPGGT…
		CDS	ATGATGGACCGTTTGAATTGGGATGACCCACAAAATGTCGCGAGTGGGAAGCTCATTCCA CCATGTTTATGGAGCAATCAACGGCCTGAAATCGGTGAAAGTTCAATGGAATCTTGTGCA AACCTCAGCACAACAGATCTCTTCAACCCAACTCCACTGCTCCAAGGAATCAAAATGTGT AATGCCAGTTCCAATTCTGTTGGTGTCCATGAAATGATCGAACAGTTAGCTCCAGCCTTA GATTCCATAAACAATGCTTCTGATTTGAATTTATCGCAGCGGCAGGGCGCCATAAAACTA GCAGCAGATACAGTGCTGGCCAAATCAGGAGCAGGTACTACTTGGGGAGAGGCCCTCACT TCTCAATTACGTTCCGTTCCTCTTGTCAACAGG…
MsbHLH98	evm.model.HIC_ASM_13.1991	Protein	MALYEFNHSSPDVRQYPPWNNLAEFFPVFLVLLCTSSFISSLSPYQQNKKIQWVEVWNYR TGSTRFTIYVCLSIKYQALPEYQKFSHKVERSSTFIMDSIFLLQGEARASFLRTIGQALG CTYICIWSYIPSPNNVLVCIDGWYSVNNDQPSSSSGSLPQSLFNAYRQYLYKIQNGRVPG FAFKQGMPCLQLHESDLLTWASTENQRRFYQVRVAHLIWDWDFFVQTNMQMDQIRNLFTG DFIQQYLSSESGPLDQSQPSLSMPHSLINADYLSSFLNIMSKPYMPYTFNEVSSYQVTEP TPLVITPHQLAMQAHAQSHSIRLPTPASDDEAMTRAMLSVLSSHSSFSPSYGSQQTQTFQ HQISDGTGAFKPYDPALDLMAGTRPNSHGQYRM…
		CDS	ATGGCGCTATACGAGTTCAATCATTCCTCTCCTGATGTAAGGCAATATCCTCCATGGAAC AATCTTGCAGAATTCTTTCCTGTCTTCTTGGTACTTCTGTGCACATCGAGCTTCATCTCT TCCCTCTCTCCATATCAGCAGAATAAGAAGATACAATGGGTAGAAGTATGGAACTATAGA ACTGGCTCCACAAGGTTTACAATTTATGTTTGCCTGAGTATCAAATATCAGGCTTTGCCA GAGTATCAAAAATTTTCTCACAAGGTGGAACGAAGCTCTACCTTTATCATGGATTCTATC TTCCTACTACAAGGAGAAGCTCGAGCCAGCTTCCTCCGAACCATTGGTCAAGCCCTTGGT TGCACCTATATTTGCATATGGTCCTACATTCCT…
MsbHLH99	evm.model.HIC_ASM_13.2066.1	Protein	MDPHSPMQGGPFPPPITPYNVAEIWSFPDGAGDPRRGHFGQNLRFLETSSRDLPVEESTV TEQSGSRGGGWKRRDATAAVSEDDSSKLASTSGGNDMQTDSSGKRLKVAGLKEENEDSKA EVEASSGNGNKLVEQSAQSSEAAKQDYIHVRARRGQATDSHSLAERARREKISERMKILQ DLIPGCNKVIGKALVLDEIINYIQSLQRQVEFLSMKLEAVNSRINASTEGFPAKDFGMQT FDTAGMALTSQSTREYVQGSAPEWLHMQVGSGFESAM
		CDS	ATGGATCCCCACTCTCCGATGCAAGGTGGCCCATTCCCTCCACCAATCACGCCGTATAAT GTAGCGGAGATATGGTCATTCCCTGACGGGGCCGGCGATCCGAGGAGGGGGCATTTCGGG CAGAATTTGAGGTTCCTGGAGACGAGCAGCCGGGATTTGCCGGTCGAGGAATCGACGGTC ACGGAGCAGAGCGGGAGCCGTGGCGGAGGGTGGAAGAGGAGAGATGCTACGGCCGCCGTG TCTGAGGATGACTCTTCGAAGCTTGCATCGACGAGTGGTGGCAATGACATGCAGACAGAC TCCAGTGGCAAGCGTCTCAAAGTTGCAGGACTCAAAGAAGAGAACGAGGACTCAAAAGCG GAGGTGGAAGCAAGTTCAGGCAACGGTAACAAG…
MsbHLH100	evm.model.HIC_ASM_13.2276.2	Protein	MDASQGSGAGSGNSSDYTPAMAETLRFGEEIQSLMTENLLQQSLESPQENESSFTALLGL PTNRALELLHLPKSGESPPIPSNEIWRDRERDAKALGFSFSCSPTFPSTAAPVEQAARFS VFPGESPGTSSDPSNSSENSLKLKAEPADYDSNPISSPISTEKQRSGKRREGKKNKVKAP AKKSRKAKDGSSGTRAENNGDEKLPYVHVRARRGQATDSHSLAERARREKINARMKLLQE LVPGCSKISGTALVLDEIINHVQSLQSQVEFLSMRLAAVDPRIDFSGLESSFSSVTGSPT AGNFTRMVGSEPSLWPELQVNGARWPLQPLLWERDDNHAFMPPESSLIGYDSVNSSKLNA GYNIVMHANLYHPDCRPHCWWS
		CDS	ATGGATGCATCGCAAGGTTCCGGCGCTGGATCTGGTAATTCCAGCGATTACACACCGGCA ATGGCAGAAACCTTACGATTCGGAGAAGAGATCCAGAGCTTAATGACGGAAAACCTCCTC CAACAGAGCTTGGAGTCGCCACAGGAAAACGAAAGCTCTTTCACCGCTCTTCTCGGCCTT CCGACGAACCGAGCTCTAGAACTCCTACACCTGCCGAAATCCGGCGAATCTCCGCCCATT CCCAGCAATGAGATCTGGAGAGATCGAGAAAGGGATGCGAAAGCCCTAGGATTTTCCTTC AGCTGCTCTCCGACCTTCCCTTCGACTGCAGCACCTGTGGAGCAAGCAGCGAGGTTCTCC GTCTTCCCAGGGGAATCGCCCGGAACGAGCTCT…
MsbHLH101	evm.model.HIC_ASM_13.2284	Protein	MEPDLSHHRQQQQQQLNSGLMRYRSAPSSLLANFVDGIGEGCEDFLPHSSSPDAESMFAR FMSGSGGDSDDLHEIREKEAAAAAAAANQRSSQFMAALEHEAEAVPQQNGFSSAQQIMYQ TPPPLPNHSSAAAAVDSTYRVVNSIGMDSPPVKSSSNSPNLIRQSSSPPGLFPHLTVENG YAIMRSMGNFRSGNGSNGEAAASTSRLKNQTSFLSRQTSSPGLLAQISEMKSENLGVSSP DDGNLGNDNSGNCYIPGFPVSPWDDSPLGENYSGLKRGRDINGKMISGSNPSETQNVKAG NHLSHQYSLPNTSSEMAAMEKFLQFQDSVPCKIRAKRGCATHPRSIAERVRRTRISERMR KLQELVPNMDKQTNTADMLDLAVEYIKDLQKQV…
		CDS	ATGGAGCCCGATCTTTCTCATCATCGGCAGCAGCAGCAGCAGCAGCTGAACTCCGGCCTG ATGCGGTACCGCTCTGCGCCAAGCTCGCTGCTTGCTAATTTCGTCGATGGTATAGGTGAA GGGTGTGAGGATTTTCTTCCTCATTCTTCTAGCCCTGATGCAGAGAGCATGTTTGCAAGG TTCATGTCTGGCAGCGGTGGTGATTCTGACGATCTCCATGAAATCAGAGAGAAAGAGGCG GCGGCAGCTGCTGCTGCTGCAAACCAAAGAAGCTCTCAGTTCATGGCGGCCCTCGAGCAT GAGGCTGAAGCTGTTCCACAGCAGAACGGATTTTCTTCTGCCCAACAGATCATGTACCAG ACACCGCCGCCGCTGCCTAATCACAGCTCAGCT…
MsbHLH102	evm.model.HIC_ASM_14.461	Protein	MAEDFQAWICSENWWNSTRNGFSNCLSPCSKAVKDFRSFEWSRSDVDEMKARSCGELASA SNSSIVTEVSDSINGGSMLMDSTLQMMGCGLPSPTIDWNQALLSTSCRAESNTHSDFQAL SSTLDLEMAMKPTSFSGGSEDPSSDQQRLDFYGRLQGLFEPDLQPHQPTYDNRSTNCSSP IIHGMNSNEISNSCHEQPQFFRNPSPKQQSVNLVHFSNNATFLNTTAAAINTIQPSSYYL SSQAQYRTPNFEIKPNRSNLPAKPNPEVCDWGSTTKKSGSEPAPKKPRIGTPSPLPTFKV RKEKLGDRITALQQLVSPFGKTDTASVLFEAIEYIKFLHDQVSVLTTPYMKNDVPIQHQQ NFDKPNGSDGPKQDLRSRGLCLVPATSTFSVTN…
		CDS	ATGGCAGAAGATTTTCAGGCTTGGATTTGCAGTGAGAACTGGTGGAATTCAACAAGGAAT GGATTCTCCAACTGCTTATCGCCATGTTCGAAAGCAGTAAAGGATTTCAGGAGTTTCGAG TGGTCAAGGTCTGACGTTGATGAGATGAAAGCGAGGTCTTGTGGCGAGCTAGCTTCAGCA TCGAACAGCTCCATCGTTACGGAAGTATCGGATTCAATCAACGGTGGCAGCATGCTGATG GATTCAACGTTGCAGATGATGGGGTGTGGCCTTCCGTCGCCGACCATCGATTGGAACCAA GCTTTACTATCGACGAGTTGCAGAGCTGAAAGCAACACCCATTCTGATTTTCAAGCTCTA AGCTCGACGTTGGATTTAGAAATGGCAATGAAA…
MsbHLH103	evm.model.HIC_ASM_14.1646_evm.model.HIC_ASM_14.1647	Protein	MRPLGTSVLIRTGLTQSSGPSALARIFSSPLFFSFVSTLWMDLFSIYSFLYFFSGFGCRR SRGGNGCKVGDDNGSLMLMWEDGYCRTRVAECLEEMDGEDPVRKAFSKMSIQLYNYGEGL MGKVASDKCHKWVFKEPSECEPNISNYWQSSFDALPPEWTDQFASGIQTIAVIQAGHGLL QLGSCKIIPEDLHFVLRMRHTFESLGYQSGFYLSQLFSSTRTTSSPSSAPSKQMAAAGRP PPPIFNWSQRPLPSAASANFHNSARMGLPTKDDTHLFLLPHSSDTQMEDMITTDHDPELK WPNGLSFFTALTGRTDDAKLLFGTEGAGNKPAQHSFIVGGSNDVADDSKAASGSLNLQGH ANGNDSKTGNANPNDYLSLESHSNSARKMEHKF…
		CDS	ATGAGGCCCTTAGGAACGTCTGTCTTAATTCGGACTGGACTTACTCAGTCTTCTGGACCA TCCGCCCTCGCCCGTATCTTCTCTTCTCCTCTTTTCTTTTCTTTTGTATCGACTCTTTGG ATGGACTTGTTTTCTATTTACTCTTTTTTGTACTTTTTCTCTGGCTTTGGTTGCAGGAGG TCAAGAGGTGGAAATGGCTGCAAGGTAGGCGATGACAATGGTAGCTTGATGTTGATGTGG GAAGATGGGTATTGCCGGACAAGGGTAGCAGAGTGCTTGGAAGAGATGGATGGTGAGGAT CCTGTCAGAAAGGCCTTCAGCAAGATGTCTATTCAGCTCTATAACTATGGAGAAGGGTTG ATGGGGAAGGTTGCTTCTGATAAGTGTCATAAA…
MsbHLH104	evm.model.HIC_ASM_15.43	Protein	MDDFLDQIILSSSWMDANPAACSSWVDGSTAQRNGLVADSMVYDGNEKNSPTSIVASGHV IGSLAAHGLPRHVEHDGSPILASRNSTYCISHGIFTGGTQLRQEHPDHVSIPSCHDESHL SIQELIENSPTTRTSSLHESVSPLWPLSYKGISSLPPVMGEGKQHLGLQGESVEGNANIS EKRYFGKKLQLLDNLPAASVNDQYDLLSPLSPRFTAGPPTLSRATPGLQSHQQEQDSIKH YMYQPSVSQLQPPLAAAAGCNGAVKPRVRARRGQATDPHSIAERLRREKISERMKSLQEL VPNSNKMDKASMLDDITDYVKFLQLQVKVLSMSRLGAAGAVVPLITDVLSEGSTLLLSPS GRQETDLSESSDNIAFEQEVVKLMGSNVAAAMQ…
		CDS	ATGGATGATTTTCTTGATCAAATCATCTTGTCCTCGTCATGGATGGATGCGAACCCTGCT GCCTGTTCATCTTGGGTTGATGGAAGTACAGCTCAAAGAAATGGCTTAGTAGCCGATTCA ATGGTATATGATGGGAATGAGAAGAATTCACCAACAAGTATAGTTGCCTCAGGCCATGTC ATTGGGAGCTTAGCTGCTCATGGGCTGCCTAGACATGTGGAGCATGATGGTTCTCCTATT CTAGCTAGCAGGAACTCGACCTATTGCATCAGTCACGGGATATTTACAGGAGGAACCCAA CTGCGACAAGAGCATCCGGATCATGTATCAATTCCATCCTGCCATGACGAATCCCATCTC TCAATACAGGAACTGATAGAGAATAGCCCGACG…
MsbHLH105	evm.model.HIC_ASM_15.45	Protein	MDDFLDQIILSSSWMDANPAACSSWVDGSTAQRNGLVADSMVYDGNEKNSPTSIVASGHV IGSLAAHGLPRHVEHDGSPILASRNSTYCISHGIFTGGTQLRQEHPDHVSIPSCHDESHL SIQELIENSPTTRTSSLHESVSPLWPLSYKGISSLPPVMGEGKQHLGLQGESVEGNANIS EKRYFGKKLQLLDNLPAASVNDQYDLLSPLSPRFTAGPPTLSRATPGLQSHQQEQDSIKH YMYQPSVSQLQPPLAAAAGCNGAVKPRVRARRGQATDPHSIAERLRREKISERMKSLQEL VPNSNKMDKASMLDDITDYVKFLQLQVKVLSMSRLGAAGAVVPLITDVLSEGSTLLLSPS GRQETDLSESSDNIAFEQEVVKLMGSNVAAAMQ…
		CDS	ATGGATGATTTTCTTGATCAAATCATCTTGTCCTCGTCATGGATGGATGCGAACCCTGCT GCCTGTTCATCTTGGGTTGATGGAAGTACAGCTCAAAGAAATGGCTTAGTAGCCGATTCA ATGGTATATGATGGGAATGAGAAGAATTCACCAACAAGTATAGTTGCCTCAGGCCATGTC ATTGGGAGCTTAGCTGCTCATGGGCTGCCTAGACATGTGGAGCATGATGGTTCTCCTATT CTAGCTAGCAGGAACTCGACCTATTGCATCAGTCACGGGATATTTACAGGAGGAACCCAA CTGCGACAAGAGCATCCGGATCATGTATCAATTCCATCCTGCCATGACGAATCCCATCTC TCAATACAGGAACTGATAGAGAATAGCCCGACG…
MsbHLH106	evm.model.HIC_ASM_15.1292	Protein	MLALSPPLFSSFGWPLDDQTAHIERNNCIGNDPFLIYNRETETSESFLRCGDNQPDAEFE DLRHLDSTGDDPSTTKKISHNANERDRRKKLNNLYSTLRSLLPGTDETKKLSIPATVSRA LKYIPELQKQMERLIKRKEEILSQIMKQGYPTHLKNNGVGPAQVSPSDPTVSVCQVDDTH VVIQMCVSDVSRNPISTVLMNLEEEGNRVVNASTFSSLDKVFYNVHLQVNEVVSMESGML KEKLISLYGSKKIPFPPRTM
		CDS	ATGCTGGCTCTATCTCCCCCTTTGTTTTCTTCCTTTGGGTGGCCACTGGATGATCAAACT GCCCATATTGAAAGGAACAATTGTATAGGCAATGATCCTTTCCTGATCTACAACAGAGAA ACAGAAACTTCTGAATCTTTTCTCCGGTGTGGCGATAATCAACCCGATGCAGAGTTCGAA GATCTCAGACATCTGGATTCCACTGGTGATGATCCTTCGACTACGAAGAAGATAAGCCAC AATGCCAATGAAAGGGACCGGCGTAAGAAGCTTAACAATTTGTATTCTACTCTTCGGTCT CTACTGCCGGGGACCGACGAAACGAAGAAATTGAGTATTCCAGCTACCGTGTCCCGTGCA TTGAAATACATACCAGAGCTACAAAAACAGATG…
MsbHLH107	evm.model.HIC_ASM_15.1678	Protein	MQPENSSGMSEIYRILTHTGMPRANGPEIPTFFPTSFCASDMSGITELPQARALAAKNHK EAEKRRRERIKGHLDELRRLLPCNSKTDKASLLAKVVQRVRDLKQQTSDIAGSDIFPSET DEISVFSDEFSSDGRSIFKASVCCEDRSDLLPDLIETLNSLHLRTLKAEMAMVGGRVRNV LVVAGDREFNGDDCTDLLRDALKALVERSDSSDRCKRQRIFDRRTMK
		CDS	ATGCAGCCGGAAAACTCGTCGGGAATGTCAGAAATCTACCGGATTCTGACACACACCGGG ATGCCACGTGCCAACGGGCCGGAGATTCCGACCTTCTTCCCTACTTCGTTTTGCGCCTCG GATATGTCCGGAATTACGGAACTGCCACAGGCTCGTGCCTTAGCTGCAAAAAACCACAAG GAAGCGGAGAAGAGGCGAAGGGAGCGAATCAAAGGGCATCTCGATGAGCTAAGGAGACTT TTGCCCTGCAATTCGAAAACGGACAAAGCTTCACTGCTGGCTAAGGTGGTCCAACGTGTG AGGGATTTGAAGCAGCAGACGTCTGATATCGCCGGATCCGATATCTTCCCATCAGAGACA GATGAGATATCTGTCTTCTCAGATGAATTCTCC…
MsbHLH108	evm.model.HIC_ASM_16.270	Protein	MNNFLGGRILPQANGRRDLEEGREKRRKRSEEDEFDDASIDGSGLNYDSDEAVTENPNKG EENMKNGGNNSNANSTVTGGDQKGKKKGLPAKNLMAERRRRKKLNDRLLMLRSVVPKISK ALEIVCNVCILRNAQMQAAHTSDVLRPLHLSVAPNHKCT
		CDS	ATGAATAATTTTTTGGGCGGTCGGATTCTGCCACAGGCCAATGGGAGGAGGGATTTGGAG GAAGGGCGTGAGAAGAGGAGGAAGCGCAGTGAGGAGGATGAGTTTGACGATGCGAGCATT GACGGGTCGGGATTGAATTATGATTCAGATGAGGCGGTGACGGAGAATCCGAACAAGGGA GAGGAGAACATGAAGAATGGCGGGAACAATTCAAATGCGAACAGTACTGTCACAGGCGGA GATCAGAAGGGGAAGAAGAAGGGGCTCCCTGCAAAGAATTTGATGGCGGAGAGGCGGCGT CGGAAGAAGCTTAATGACAGGCTCTTAATGCTGAGGTCCGTCGTTCCGAAGATCAGCAAG GCTCTTGAGATAGTTTGCAATGTCTGCATTTTG…
MsbHLH109	evm.model.HIC_ASM_16.423	Protein	MELDEHGFLEELLALRRDTWEGFPIEMSDIFNHGGSFDSFQDNPNLVFPYSSCDSFGFST STHPTFDSSLNEVYCPYVDTISTTQIDPSPEFHDPIPFPTQEDCPSIIEDDDLGLLASDN LRNSDDKQRICKVEMSQSAEIPVFDVGSCLGRKSRVKKVEGQPSKNLMAERRRRKRLNDR LSMLRSVVPKISKMDRTSILGDTIDYMKELLDRIKKLQEEIQGGSNQLNLLSIFKELTSN EILVRNTPKFDVERRNADTRIDICCATKPGLLLSTIATLEALGLEIQQCVISCFNDFGMQ ASCSEDLEQRPVVNSEEIKQALFRNAGYGGRCM
		CDS	ATGGAACTAGATGAACATGGATTCTTAGAAGAGCTCCTTGCTCTAAGAAGAGATACATGG GAAGGCTTCCCAATAGAAATGAGTGATATTTTCAATCATGGAGGTAGCTTTGATTCTTTC CAAGACAACCCAAATCTAGTTTTCCCATATTCTTCTTGTGACAGTTTTGGATTTTCCACA TCAACCCACCCCACATTCGATTCTTCCCTGAATGAAGTCTACTGTCCATATGTTGATACA ATTTCAACGACCCAGATCGATCCATCACCTGAATTCCATGACCCCATCCCATTTCCCACT CAAGAAGATTGCCCCTCCATCATCGAAGACGACGATCTAGGCCTTCTTGCCTCCGACAAT CTTCGTAATTCAGATGATAAACAGAGGATTTGC…
MsbHLH110	evm.model.HIC_ASM_16.442	Protein	MEISSVRWLSEMGMEDPTFIHQCEMNSLDDFTTQQIAAALGEDFQNSFSSESCYSYPSFN PRSSTTTTYSCSSMEASHTGIIERPAKHPRTNSWNSCTTEHISTIPDTTSPPNMLSFSNQ NSVKQHQQFYGNFVDGPMKPKDETASPRTSTIPPDILISQGSLMNQSYISKAGQGTKRGS VATTRPPSHTQDHIMAERKRREKLSQRFIALSAIVPGLKKMDKASVLGDAIKYLKQLQDR VKTLEDQTVKKTVESVVFVKKSQLSIDGDLSSSDDSFDGHSDEALPEIEARVSEKNILIR IHCEKRKGTLVKTLAEIEKLHLSVTNTSVMPFSNSALDITVIAQMEEEFCMTVMDLVKNL RSAFRKFM
		CDS	ATGGAAATTTCATCTGTCAGATGGTTATCCGAAATGGGAATGGAAGACCCCACATTCATA CATCAATGTGAGATGAACTCACTAGATGATTTCACCACACAACAAATAGCAGCTGCACTT GGAGAGGATTTCCAGAACTCTTTCTCTTCAGAGAGCTGCTACTCCTACCCATCCTTCAAC CCAAGAAGCAGCACCACCACCACCTACAGCTGCTCATCCATGGAAGCTTCTCACACTGGC ATCATTGAGCGTCCCGCCAAGCATCCCAGAACCAACAGCTGGAATTCCTGCACCACCGAG CACATCTCGACCATCCCCGACACTACTTCTCCTCCAAACATGCTCTCCTTCTCCAATCAG AACTCGGTCAAACAGCATCAACAGTTCTATGGT…
MsbHLH111	evm.model.HIC_ASM_16.499	Protein	MGAGNNGEFGLEQRNLDCQSFGVSPQFEKVGEMTMNSDSFFVTSWDPIVSMVEDIGCKGS MGSHHQTDLAPYDVGMLGSPSHLVEYPSGAGFGKLTQRWEGADHGMTNLEHRPISDDRNV GSSPTGNKRKRMPESHTIDSPSQLDSIQKDVPHAATESSKERDEKKQKSEQNPSASTRKL TSKQAKDHSKNGDSPNEDYIHVRARRGQATNSHSLAERVRREKISERMKFLQDLVPGCNK ITGKAVMLDEIINYVQSLQRQVEFLSMKLAAVNPELNFNIERILSKEILYSQGGGSAVLG FRHGINTSHPDLNAPIQGAIQSEMGICSIENSRNMLKATNSQFSAMAQIPNVWDGELQGI VQMGFGFNIPPDSHELHGRMKAEL
		CDS	ATGGGTGCAGGCAATAATGGTGAATTTGGGTTGGAACAGAGAAATCTGGATTGTCAATCT TTCGGGGTGTCTCCGCAGTTTGAAAAAGTTGGTGAAATGACGATGAACTCGGATTCGTTC TTTGTTACCAGCTGGGATCCGATTGTTTCGATGGTGGAGGATATTGGTTGTAAAGGGTCA ATGGGTTCTCATCATCAGACAGATCTTGCTCCTTATGATGTTGGTATGCTTGGAAGCCCC TCTCACCTTGTTGAGTATCCATCTGGTGCTGGTTTCGGGAAGCTAACACAAAGATGGGAG GGTGCTGATCATGGCATGACCAACCTAGAGCACCGCCCGATTTCAGATGACAGGAATGTG GGGTCGTCGCCTACCGGGAATAAGAGAAAAAGG…
MsbHLH112	evm.model.HIC_ASM_16.647	Protein	MDPIGALSELNWSLFSGMATTDDEAEFMSQLLGGCPFMNAKDCDPSVGVSSAFWSGYEST SIAIGDEDVMNSSLQCWPQENTSSLFCKNYHLGDANSVPLMNDGPAMMDICMVDEENISS SLQLISGNVFEDACLNEEMNCDGLGEHCPEPSGAVILSNQIPQSKRKLKAPEFNEATMDR NSADPSENPKKKTRVSGDAQRNGKKSQSKKNHKFLRTADEEESNAAMNGQSSSSYSSDDD SIASQELNGGPSSSSKESSALNSSGKTRASRGSATDPQSLYARKRRERINERLKILQNLV PNGTKVDISTMLEEAVQYVKFLQLQIKLLSSDDLWMYAPIAYNGMDIGRLEAKTSTPR
		CDS	ATGGACCCCATAGGAGCATTGTCTGAGCTAAATTGGAGCTTGTTCAGTGGAATGGCGACA ACTGATGATGAGGCTGAATTCATGTCGCAGTTGCTTGGTGGCTGTCCATTTATGAATGCG AAAGATTGCGATCCGAGCGTCGGGGTGTCGTCGGCTTTTTGGTCTGGTTATGAATCTACG AGCATTGCGATTGGTGATGAGGATGTGATGAATTCTAGCCTGCAATGTTGGCCACAAGAG AACACTAGTAGTCTATTCTGCAAAAATTATCACTTGGGTGATGCTAATTCGGTCCCGCTG ATGAATGATGGGCCCGCGATGATGGACATTTGTATGGTGGATGAGGAAAATATCAGCTCG TCGCTGCAGCTGATTAGCGGTAATGTATTCGAA…
MsbHLH113	evm.model.HIC_ASM_16.989	Protein	MLMSISRDIRKTNSPLSFGVIPYRKTEKVEMNGIWLLCNADYGRFLYLLSLSLSLSLSLF PTMEGGLPMLNCLLQHTLRSLCSSASPPSDLSHSSKWVYAVFWRILPRNYPPPRWDYGGS VLDRSKGNKRNWILVWEDGFCDFYECERAGSGYIKGKFGPDVFFKMSHEVYNYGEGLMGK VAADNGHKWVFREITTENDPNFFSSWNGSLDVQPRVWESQFNSGIQTIVIIAVREGIIQL GSLNKITEDLNLVINIQRKFSYLQSIPGIFSMQRPYTTQSYQSNMLKMDNQMIDINHMDY QDNKHHVVTGGKRCYSERLEESPISKSINLGWNSPQNRGVFWSVPPMLPPMSCSLGALLS KLPSVVPPNQNLVETPNSTGNTNNPGSKIVTSL…
		CDS	ATGCTCATGTCTATAAGTCGCGACATAAGAAAAACAAACTCTCCACTGTCATTCGGTGTA ATTCCGTACAGGAAAACGGAGAAGGTTGAGATGAACGGAATTTGGCTACTCTGTAATGCA GATTACGGTCGTTTCTTATATCTACTCTCTCTCTCTCTCTCTCTCTCCCTCTCTCTCTTC CCGACAATGGAAGGTGGGCTTCCCATGCTCAACTGTCTGTTGCAGCACACTCTCAGAAGC CTCTGCTCATCAGCTTCTCCTCCATCTGATCTCTCCCACTCTTCCAAATGGGTGTATGCT GTTTTCTGGAGAATTCTACCCCGGAATTATCCTCCTCCAAGATGGGACTACGGTGGGAGT GTTCTCGATCGCTCCAAAGGAAACAAGCGAAAC…
MsbHLH114	evm.model.HIC_ASM_16.1448	Protein	MAEMYDKSCPSSKENNEDDMSVFLHHLLSSSTSSTAVAADKGPKEEILLPYSSSLSSSDA ALALAAKRAAVLVPHSSSWDFFSPIKTLPHDLVRPSLHPPSDGDRDRTSTAESSAVLDST SQILLSSAAHAPPWPEKKEADGSGDCDAAPTRRQKLPSDADFDDYDCESEEGATEASEEP SKPFPPRTGLKRSRAAEVHNLSEKRRRSRINEKMKALQNLIPNSNKTDKASMLDEAIEYL KQLQLQVQMLSMRNGLNLHPMYLPGPLQPLQVPQMHVGFGVGSSSLHVNMGVGMLPMNQD STTRSSFGPPNQCNPSQHQPMVIPSLTNITNSESSFDLDISRAHHGPFQFPSAIEEMYSE DITPQQHLDASHSTANPSGGSS
		CDS	ATGGCCGAGATGTATGATAAAAGCTGCCCATCTTCTAAAGAAAACAACGAAGACGACATG TCGGTCTTCCTTCACCATCTCCTCTCTTCTTCCACGTCATCAACAGCTGTGGCAGCAGAC AAAGGACCCAAGGAAGAAATCCTCCTCCCATACTCTTCCTCACTTTCTTCTTCTGATGCT GCTCTCGCCCTCGCTGCCAAGAGAGCCGCTGTTCTTGTTCCTCACTCCTCCTCGTGGGAT TTCTTCTCCCCCATCAAGACTCTTCCTCACGATCTCGTCCGTCCATCGCTCCATCCCCCT TCCGATGGGGACAGGGACCGGACATCCACCGCCGAGTCATCTGCCGTCCTTGACTCCACG TCTCAAATTCTTCTCTCTTCTGCAGCTCATGCC…
MsbHLH115	evm.model.HIC_ASM_17.280.3	Protein	MATGLQNQEEVLENQLKKKLAAAVRSVQWSYAIFWSISTRHQGALEWGDGYYNGDIKTRK TVQHMELNADEMGLQRSEQLRELYESLSAGDNNQQAKRPSAALSPEDLTDAEWYYLVCMS FIFNPGQGLPGRALANGHHIWLRNAPYADSKVFTRSLLAKSASIQVQQKDFHQLTGGIVQ WRDFRAMAYPWCDPQDEWSGSVKASPHLHEMLTVVCFPLMGGVLELGTTDLISEDPSLLQ TAKTAFLEFPNPVCSEQSACSPQKADNDEDLTGAELDQETANNALVAECEMLSEGGGGAH AFPLSCPSYLSKEETEKDPEKIEEPKTGSSNDSSNGCCPHQHTDDSFMPDGLNGTASQVQ SWQFMDDDFSNGLHGSVNSSDCISRCHVVNPEK…
		CDS	ATGGCTACTGGGCTCCAAAACCAGGAGGAAGTGCTAGAAAACCAGCTGAAGAAGAAGCTT GCTGCTGCTGTTAGAAGTGTTCAATGGAGCTATGCAATCTTTTGGTCCATCTCTACCAGA CATCAAGGGGCGTTGGAATGGGGTGACGGGTATTACAATGGCGACATTAAGACACGAAAA ACGGTGCAACACATGGAGCTCAATGCCGATGAGATGGGATTGCAGCGTAGTGAGCAACTG AGGGAGTTATATGAATCCCTTTCGGCGGGGGACAACAACCAACAGGCTAAGAGGCCGTCT GCCGCCTTATCTCCTGAAGACCTCACAGATGCCGAGTGGTACTACTTGGTTTGCATGTCC TTCATATTCAATCCTGGCCAAGGGTTGCCGGGA…
MsbHLH116	evm.model.HIC_ASM_17.497	Protein	MGEGMGDRLQQILRSLCFKTQWKYAVFWKLKHRARMMLTWEDAYYDNHEEPNPSNGTVAS ILSSETHDSHRMGDPLGLAVAKMSYLVYSLGEGIIGQVAFTGKHRWIFADEPASNYWSSS EYADGLQAQFSAGIKTIAVVAVVPYGVVQLGSLNSVVEDLKLVSHIKHVFGLLQNSLASF SSISVQHTRKNILNMSADFNDCLHKLDLVGNKSRVLQPYSLPSLGNYDNLSQSVLQMPGF HQRNAAQVADERLAVDLPAVRANGSVESLRSRSGDLTSEFQKQEQLKVFNNKKSGETNTS GGMEICLGTEGKFGLSSRNFYSENALLNNFGLPVDTCTVDHPCLPSVPDFANRERINLDG IGFLQAEALQVPQPLEMQLGYESEKKSMIPMTE…
		CDS	ATGGGGGAGGGGATGGGGGATCGCTTGCAGCAGATTCTCAGAAGCCTCTGTTTCAAGACG CAGTGGAAATATGCGGTGTTTTGGAAGCTCAAACACAGGGCTCGCATGATGTTGACTTGG GAAGACGCTTATTATGATAACCATGAAGAACCTAATCCTTCTAACGGCACTGTCGCAAGC ATTCTCTCTTCCGAAACCCATGACAGCCATCGTATGGGAGACCCACTTGGATTAGCTGTG GCAAAGATGTCGTATCTTGTGTATTCTCTTGGGGAAGGGATCATCGGGCAAGTGGCATTT ACTGGAAAACATCGGTGGATTTTTGCAGACGAACCTGCATCTAATTACTGGTCATCATCT GAGTATGCAGATGGATTGCAGGCTCAGTTCTCA…
MsbHLH117	evm.model.HIC_ASM_17.498	Protein	MDPFQDDGWDILDYNNIIQDNNPSSDLYWNNNQSTGMVFDASFTSAVSEEKVCSRKRGRS ESCAGPGSKACREKMRRDKMNDRFSDLCSVLEPGKPAKTDKSAIIGDAIRILNQLRSEAQ ELKEANERLQEEIQVLKAEKNELREEKLQLKVDKERMVQQVKSMSVLPVGFVPPHPAAAY PAGVNKMLAFPGYGGFPMWQWIPPAARDTSQDHTLRPPVA
		CDS	ATGGACCCATTTCAAGACGACGGTTGGGATATTCTCGATTACAACAACATCATTCAAGAC AACAATCCCTCCTCCGATCTCTACTGGAACAACAATCAAAGTACTGGCATGGTATTTGAT GCTTCATTTACGAGTGCTGTTTCTGAGGAAAAAGTATGTTCACGGAAAAGGGGGCGCAGC GAATCATGTGCTGGGCCAGGATCAAAAGCTTGCCGCGAGAAAATGCGTAGGGACAAGATG AACGACAGATTTTCAGATTTGTGCTCTGTTTTGGAGCCTGGAAAGCCTGCAAAGACTGAT AAGTCGGCCATAATCGGCGATGCTATCCGCATTTTGAACCAGCTAAGAAGTGAAGCTCAG GAGCTCAAGGAGGCAAATGAAAGGCTTCAGGAA…
MsbHLH118	evm.model.HIC_ASM_17.1076	Protein	MTMEWSEWDGSSDGKTGGGGGGGGVDARERHKLAERERRKSMRELFLSLHSLLPHANTVR KEQSAILDEIIKYIPLAAARLRSLQNRRDSPASHHKSSSPAVHVSDRNSASSNSTDCDIR VAPEPSSSVAIRVRGDRVNVSLTDTKGTSQALLLSAVLDELEAHHLDLVRSTHCRDGSKL LHHSESKILDGMDRSPPLLKSRLQDLACKLHKLRKSSPLKRTFDQID
		CDS	ATGACGATGGAGTGGAGTGAGTGGGATGGATCATCAGATGGAAAAACGGGAGGAGGAGGA GGAGGAGGAGGCGTGGACGCACGTGAGCGACACAAGCTGGCGGAGCGAGAGCGAAGGAAA TCCATGCGCGAGCTCTTCCTCTCCCTACACTCTCTCTTACCTCACGCAAACACCGTTCGT AAAGAGCAATCTGCAATCTTAGATGAGATTATTAAATACATACCCCTCGCAGCTGCTCGC CTCCGATCCCTCCAGAACAGGAGGGATTCCCCTGCCTCCCACCACAAATCTTCTTCTCCA GCTGTCCATGTTTCCGACAGGAACTCCGCCTCTTCCAACTCCACCGACTGCGACATTCGC GTCGCACCCGAGCCATCCTCCTCCGTCGCCATA…
MsbHLH119	evm.model.HIC_ASM_17.1084	Protein	MMSGLSHHETSMQSIPSASGGLSAKEASLHELPRDASMHPILMVAERNGDSSAMHLLSST GIRRHQVSDNHVNLLSTSPRMRCAVPAWHMQGGVSLPLASTETGKGISQVGTGEIYGSSG IQTDSELKQLYNSAILSPDKSASNVMHMLDLNTSEAAESSSRVLRREQNDTLCGEDLKIP VNLASCKHLSNGEHCTVSQSHSAATVTTPAFPSKFHGALSRCEATAQHAMCNQIRRARIS KGVKELEELVPNSGKGSGESVLDDVIEYVKFLKLQVQLLSQSRLGSEATPNPFIHLEGYG HYLIHEQMVGEPLEEIMGQLMEKNTLVANQLLERKGLYVIPMALAHDVLQTD
		CDS	ATGATGAGTGGATTAAGTCACCATGAGACTTCTATGCAGTCCATACCATCAGCTTCTGGG GGTCTGAGTGCCAAGGAAGCATCGTTGCATGAACTACCGAGAGATGCTTCAATGCACCCT ATCCTCATGGTAGCTGAGAGGAACGGAGATAGTTCTGCAATGCATTTGCTTTCCTCAACT GGGATTCGTCGGCATCAAGTCTCTGACAATCATGTTAATTTGCTTTCTACAAGTCCAAGG ATGCGGTGTGCTGTTCCTGCTTGGCACATGCAAGGGGGTGTTAGTTTACCGCTTGCTAGC ACAGAAACTGGAAAAGGCATCTCTCAGGTTGGAACTGGTGAAATATATGGGAGTTCAGGA ATTCAGACTGATTCTGAGCTGAAACAACTGTAT…
MsbHLH120	evm.model.HIC_ASM_17.1106	Protein	MKGDQASIIGGVIEFIKELHHVLQSLESKKKRKSLSPSPGPSPRPFKVTPPPDGSFGFDH VKELSACCNSSIADVEAKISGSNVILRTISRRIPGQITKIITTLENLSFEIIHLNISSMD DTVLYSFVIKIGLECQLSVEELALEVQHSFN
		CDS	ATGAAGGGAGACCAAGCATCGATTATTGGTGGAGTAATAGAATTCATTAAGGAGTTGCAC CATGTCCTACAGTCTCTCGAGTCGAAGAAAAAAAGGAAAAGCTTAAGTCCTAGTCCTGGT CCCAGCCCAAGGCCGTTTAAGGTCACCCCTCCACCTGATGGCTCATTTGGGTTTGATCAT GTGAAGGAGCTGAGTGCATGCTGCAACTCTTCGATCGCAGACGTTGAAGCCAAGATCTCT GGCTCCAATGTCATCCTGAGGACGATCTCAAGGCGGATCCCTGGCCAGATCACGAAGATA ATCACAACGTTAGAGAATCTCTCATTCGAGATTATTCATCTCAACATCAGCAGCATGGAT GACACTGTCCTCTACTCCTTCGTTATTAAGATT…
MsbHLH121	evm.model.HIC_ASM_17.1147	Protein	MASPPSNRLQHMLQAAVQGVQWTYSLFWQLCPQQGILVWGDGYYNGAIKTRKTVQPMEVS TEEASLQRSQQLRELYDSLSAGETNQPARRPCAALSPEDLTESEWFYLMCVSFSFPPGVG LPGKAYSRRHHVWLTGANEADSKLFSRAILAKSARIQTVVCIPLMDGVLELGTTERVQED LGLIQHAKSFFTDHQNQQQLPKPALSEQSTSNPSSSSDRPCLHSPPLPTMFSIANPQPKQ DEPNQEEEDDDDDDDDDEADSDSEAETGRTHMNLGINPVHMCGQIPHVMSTTQIIAEPSE LMQLEMSEDIRIGSPDDCSNNIDSELHVLAASHSVGQADQPCLVDSYRAESARAWPSLPD EINSTLPPSGSPQIHDLPQEDTHYSQTVSAILQ…
		CDS	ATGGCATCCCCGCCGAGCAATCGGCTACAACATATGCTACAGGCAGCCGTGCAGGGAGTT CAATGGACTTATAGCCTCTTTTGGCAACTCTGCCCACAACAAGGGATTCTGGTTTGGGGA GATGGGTACTACAACGGCGCTATTAAGACAAGGAAGACAGTGCAGCCCATGGAAGTGAGC ACGGAAGAGGCTTCCCTGCAGAGGAGCCAACAACTGAGAGAGCTGTACGATTCGTTATCA GCTGGGGAAACTAACCAACCAGCCCGCCGACCATGCGCTGCACTCTCTCCGGAGGATCTA ACGGAGTCAGAATGGTTCTACCTTATGTGCGTCTCTTTCTCTTTTCCTCCTGGTGTCGGG TTACCAGGAAAGGCATATTCAAGGCGTCACCAT…
MsbHLH122	evm.model.HIC_ASM_17.1952	Protein	MVVSIVVSCFLIGVMAIVVGRWFGGEKEVALKKRRESDDDEEEEKEMMMKEKKKVKTSKK MKKNLNENESSEKDEEDEEEEEKDEVVSDGGFAKKRECGNGSNSSIVSGSVMEGSRCSRV NGRGWRCCQQTLVGYALCEHHLGKGRLRSMTSVRSRSSPIVAAPKCRDNNNNNNDDDNDI GLLLLSYEQREEEHNQDEEEEEEKLMIMKEKKKRRKRIGMVKARSISSLLGQTPHAASTT TTTTATTTTTTTTTTNNISNNVVEGKGRKQKKCSSNKETEEKKPKAVKKSQKKACEDPPT DYIHVRARRGQATDSHSLAERVRREKISERMRQLQGLVPGCDKVIGKALMLDEIINYVQS LQNQVEVCKGVERAAD
		CDS	ATGGTTGTTTCTATTGTTGTCTCTTGTTTTCTTATTGGGGTCATGGCAATAGTAGTTGGG AGATGGTTTGGAGGGGAGAAAGAAGTTGCATTGAAGAAAAGGCGAGAGAGCGATGATGAT GAAGAGGAAGAAAAGGAGATGATGATGAAAGAGAAGAAGAAGGTGAAGACTAGTAAGAAG ATGAAGAAGAACTTGAATGAAAATGAAAGCAGCGAGAAGGATGAAGAAGATGAAGAAGAA GAAGAAAAAGATGAGGTTGTTAGTGATGGTGGTTTTGCAAAGAAGAGAGAGTGTGGCAAT GGCAGTAATAGCAGCATAGTCAGCGGTAGTGTAATGGAGGGCTCGAGGTGTAGCCGTGTG AATGGGAGGGGCTGGCGTTGTTGCCAGCAGACG…
MsbHLH123	evm.model.HIC_ASM_17.2150	Protein	MASPISNLDQDSSKTRNSNKKRKKTQARWKTEAEHRNYSSKLLEALRFVHRSPSAPAPSP SRVVREAADRALAIAARGRTRWSRAILSSRLKLKTRKKAVTGNYKSKRSKVGICRLPEKR LPALQKRVRVLGRLVPGCRKLSFPVILEEATDYIAALEMQVRAMSALTELLSTAAASESL LGSARIAPS
		CDS	ATGGCATCTCCGATCTCAAATCTCGACCAGGATTCCAGTAAAACCCGAAACTCGAACAAG AAGAGGAAGAAAACGCAAGCGCGATGGAAAACGGAGGCTGAGCATCGGAACTACTCCTCG AAGCTGTTAGAAGCTCTCCGGTTCGTCCACCGGAGTCCCTCCGCGCCCGCTCCGTCCCCG AGCCGAGTTGTCAGAGAAGCCGCCGACCGGGCCCTGGCCATCGCGGCGCGGGGTCGGACG AGGTGGAGCCGCGCGATTCTCTCGAGCCGGCTTAAGTTGAAGACCCGGAAGAAGGCGGTG ACGGGAAATTACAAGTCGAAGAGATCGAAAGTCGGAATTTGCCGGTTGCCTGAGAAGAGA TTACCGGCTTTGCAGAAGCGTGTCCGAGTTCTC…
MsbHLH124	evm.model.HIC_ASM_17.2298	Protein	MPYSAIYPMAKVKPESTQSKMTNCSAELAFSPENEFVELLWENGQIVMQGQSSRTRKSSM LTVFPSDAPKVYEKDDGDAILPKIGRYSNLEAVVNDFSSSGPSGHPGLVQDDEMVPWLNY PIDDSLENDYSEIFPENFPELSGVDLNSLSAQNNAVPIDRSGSNGPEVRDTHAVSTHGSV NQEHKNASRVVGGGSDPTRNRSSQLFSSQQCPISAQNFRSRVSDFSTNNNINPHQAPCMN SIQKPVSAAGMSNLKMHKKDLPSTRPPQPSNNVGLMNFSHFSRPAALVKANLQSIGAAVT GSPGVDRLRSSDKVSVAGSNPIEPSVVESTSGSRSVIGILHQRVSVPAKMDLNPPEKCSK VPVSFEQSEAVCPEDASKNNRSPDRVLCQSSSF…
		CDS	ATGCCTTACTCCGCAATTTATCCCATGGCGAAGGTGAAACCGGAATCGACCCAATCGAAG ATGACTAATTGCTCTGCAGAGCTTGCTTTCTCGCCTGAGAATGAATTTGTCGAGCTGCTA TGGGAAAATGGTCAGATTGTGATGCAAGGCCAGTCCAGTAGAACTAGAAAGAGCTCCATG TTGACTGTTTTCCCCTCCGATGCTCCCAAGGTCTATGAAAAGGACGATGGAGATGCCATT CTTCCAAAGATTGGAAGGTATAGTAATTTGGAGGCGGTTGTGAATGATTTCTCATCCTCA GGGCCTTCAGGTCATCCTGGTCTGGTTCAAGATGATGAGATGGTTCCTTGGCTGAACTAC CCAATTGACGATTCTTTGGAGAACGATTATTCA…
MsbHLH125	evm.model.HIC_ASM_18.123	Protein	MYGECDYIDSHDRHLLQGPVVDGPPQTATNFPGLAAMASSNSNNNNNNDDNNNNSSNNNN HNNSLEDNLRLSSFSLEDISRNNPSEEAGTIGIDLQQQLSFDLEQEYNSHLIQDMLEESH PPLDHPSWESGHIHEMQDTSIHHHLHQQQHQFQLQQQEQQNLQHITSAPFTNSPYGPPDL LNLLHLPQCSVPPVLPTSSISFDGGPARRTTNNFHTSLGFLGELPTADSTSASTVLYDQP LQLNFPPQPPMFRDLFHTLPHSYELPGSMGGSYISGADDREGNGGVFKEGDGRQFETSVL DFRREIPGLRKGEVRGTNHFATERQRREQLNEKFKGLGSLVPNPTKNDRASIVADGIDYI KELLRTVDELKILVDKKRCGRERSKKRERDDEA…
		CDS	ATGTATGGTGAGTGTGACTACATTGATTCTCATGATCGTCACCTACTACAAGGACCAGTA GTTGATGGCCCACCTCAAACTGCCACAAACTTCCCAGGCCTAGCAGCCATGGCCAGTAGC AACAGCAACAACAATAACAACAACGACGACAACAACAATAACAGCAGCAACAACAACAAC CACAACAACAGCTTGGAAGACAACCTAAGGCTATCCAGCTTCTCCCTTGAAGACATCTCC AGAAACAATCCCTCCGAGGAAGCTGGTACCATTGGAATCGACCTCCAACAGCAGCTCAGC TTCGATCTCGAACAGGAATACAACAGCCATCTGATACAAGACATGCTAGAAGAATCCCAC CCACCGCTCGATCACCCCAGTTGGGAGTCAGGC…
MsbHLH126	evm.model.HIC_ASM_18.124	Protein	MYGECDYIDSHDRHLLQGPVVDGPPQTATNFPGLAAMASSSNNNNNNNDNNNSSSNNNNN HNNSLEDNLRLSSFSLEDISRINPSEKAVTIGIDLQQQLGFDLEQEYNIHLKQDMLEESH PPLDHPSWESGHIHEMQDTSIHHHLHQQQHQFQLQQQEQQNLQHITSAPFTNSPYGPPDL LNLLHLPQCSVPPVLPTSSISFDGGPARRTTNNFHTSLGFLGELPTADSTSASTVLYDSP LQLNFPPQPPMFRDLFYTLPHSYELPGSMGGSYFGGADDREGNGGVFQEGDGRQFETSVL DFRREIPGLCKGEVRGTNTEKQRREQSNEKYQALRSLVPNPTKNDRASIVADGIDYIKEL LRTVDELKILVDKKRCGRERSKKRERDDEAAPA…
		CDS	ATGTATGGTGAGTGTGACTACATTGATTCTCATGATCGTCACCTACTGCAAGGACCAGTA GTTGATGGCCCACCTCAAACTGCCACAAACTTCCCAGGCCTAGCAGCCATGGCCAGCAGC AGCAACAACAACAACAACAACAACGACAACAACAATAGCAGCAGCAACAACAACAACAAC CACAACAACAGCTTGGAAGACAACCTCAGGCTATCCAGCTTCTCCCTTGAAGACATCTCC AGAATCAACCCCTCCGAGAAAGCTGTTACCATTGGAATCGATCTCCAACAACAACTCGGC TTCGATCTCGAACAGGAATACAACATCCATCTGAAGCAAGACATGCTAGAAGAGTCCCAC CCACCGCTCGATCACCCCAGTTGGGAGTCAGGC…
MsbHLH127	evm.model.HIC_ASM_18.250	Protein	MTEYRYPTMNLWTDDNASMMEAFMASDLSPFSWPPSSSASTTAPPAPAAASDPSKSLAAA PPSTSSFLNQETLQQRLQTLIEGARESWTYAIFWQSSVDVSGASLLGWGDGYYKGEEDKR KRRSVAPATSAADQEHRKRVLRELNSLISGVATSIDDAVDEEVTDTEWFFLVSMTQSFIN GSGLPGQALFASAPAWVAGGDRLASSSCERARQSQVFGLQTMVCIPSANGVVELGSTDLI FQSSDLMNKVRVLFNFNSLAAGGTWPSQADQGESDPSALWLSDPSAIEIKDTVGGSGSTT IPDISKSMQFENPSSSSLTENPSLMQQPHQQQNHQTQSFFTRELNFSEYGFDSSMRSGGG PSQNCKPESGEILNFGESKRNSNGIVFSHHQQT…
		CDS	ATGACGGAATACCGCTACCCCACGATGAATCTCTGGACGGATGACAACGCCTCGATGATG GAAGCCTTCATGGCTTCCGATCTCTCCCCCTTTTCGTGGCCCCCATCATCATCGGCATCG ACGACAGCGCCCCCCGCTCCCGCCGCAGCATCTGATCCATCCAAATCCCTTGCGGCAGCT CCTCCGTCGACATCCTCCTTCCTCAACCAAGAAACCCTCCAGCAGCGCCTGCAAACCCTA ATCGAAGGGGCGCGAGAGAGCTGGACCTACGCTATCTTCTGGCAGTCGTCCGTTGATGTC TCAGGCGCCTCGCTCCTCGGCTGGGGCGACGGATACTACAAGGGGGAGGAGGACAAGCGC AAGCGTCGGTCGGTGGCACCAGCAACGTCTGCC…
MsbHLH128	evm.model.HIC_ASM_18.265	Protein	MALEALVSNNDSNLIIYDTISATENNHHHLLFGNNVADAAVHGSHLDGLCPIDLHVNLGT SSMMLRSFAASNTAEQRPNSAAQGRKRRRRRPRICKNKEEAETQRMTHITVERNRRKQMN DHLAVLRSLMPEYYIQRSDQASVVGSAIDFVKELEQHLQSLEARKRILHQQKIERGEEHD MTLSTTTASDNDLGSPPFAQFFTYPQYSWCHVPREYPVGKQRAVADIEATMIETHVNLRI LSRKRSRQLIKMVAAFQSIRLTVLHLSVTSLDPFVLYSFSVKVEEGCHLSSADDIAGAVH HMLTIIEEEADLCSTQEPLQLSVSQLA
		CDS	ATGGCACTAGAGGCACTTGTTTCTAATAACGATTCCAATCTCATCATCTATGACACTATA TCAGCCACTGAAAACAACCATCATCATCTCCTGTTTGGGAACAATGTCGCCGATGCTGCT GTTCATGGATCACATTTAGATGGGTTGTGCCCAATCGATCTCCACGTGAACTTGGGCACT TCTTCGATGATGTTGAGGAGCTTCGCTGCGTCCAATACGGCAGAACAGAGGCCGAATTCG GCGGCACAAGGTCGGAAGAGGAGACGGAGAAGGCCTAGGATTTGCAAGAACAAAGAAGAA GCAGAGACGCAACGGATGACACACATTACTGTGGAACGGAACCGTCGTAAACAGATGAAT GACCATCTTGCTGTCTTACGTTCTTTGATGCCT…
MsbHLH129	evm.model.HIC_ASM_18.541	Protein	MSQCVPNWDLDENTNSARLAIHGDLNAESTPTEETIRLDYEVAELTWENGQLAMHGLGPP RVTGKSTTKYAWEKPRAGGTLESIVNQATCVPPGKTPEDLVLWLDHHRATANLAMDALVP CSNRTHSADENSTQVPDPDPTRGGAVGQIGSWVGSCSGVVGKREEAGAATAAAARKRTRV ASSLNQSVSGSETVGRESRQVTVDTWEMDTSLGSHENTSSRKPLSSRTQPTTIDDHDSVS RSRPQKEAGSEDENKGKTGRCSISTKRSRAAAIHNQSERKRRDRINQRMKTLQKLVPNSS KTDKASMLDEVIEYLKQLQAQVQMMTKMSSIPHMMMPMTMQQLHLSMMAQMGMGMGMGMG MGVMDINSMNRSGHAATAAAIPSMIHPAAFLPM…
		CDS	ATGAGCCAGTGCGTCCCCAACTGGGACCTCGACGAGAACACCAATTCAGCTAGGCTGGCG ATCCACGGAGACCTCAATGCCGAATCCACTCCCACTGAAGAAACCATCAGGTTGGACTAC GAAGTGGCGGAGCTGACGTGGGAGAACGGCCAGTTGGCCATGCACGGCCTCGGCCCCCCT CGTGTGACAGGCAAATCGACCACTAAATACGCGTGGGAGAAGCCACGCGCAGGAGGCACG CTCGAGTCTATCGTCAACCAGGCCACGTGCGTGCCGCCTGGCAAGACGCCAGAGGATCTC GTGCTGTGGCTCGACCACCACCGGGCGACCGCCAACCTGGCCATGGACGCTCTGGTCCCT TGCTCCAACCGTACCCACTCTGCGGACGAGAAC…
MsbHLH130	evm.model.HIC_ASM_18.865	Protein	MVVLQIKEVLRSLCCDNGWSYAVSWRAKCRDSMLLMPEDSYCEDQVEMVIEKMLHQVHMV GEGMIGQVAITGRHQWIFSDNYCGELNPIGPFDSQALLQDTAEWRRQFSAGIKTIAIISV SSQSVVQFGSTQKILERMEFVDLVRSLFRQLQSVSGPYLSGNSQKAFKSESYNPPPPGAS VSVLSSGNSYSDYANIKSSHDNSHEELMAKAQCSTILTQPCNPSTTGLHQGSPQPHVLSV PLIPGSTYPTKDSSNLLQKTTTLMSDSSFPPTSRHQTAGAEAQVILSMPNMQLPQVLLQP NSCSANRSVLSNPSTSAWSGELSGLTSMELQLLSGMGIQGSPNIFPLNSDASVSCGNAFP SFHGDPIITPLYSTNGSLDTVSRTGYGAGKLAG…
		CDS	ATGGTGGTTTTGCAGATTAAAGAGGTGCTTCGGAGCCTCTGCTGTGACAACGGATGGTCG TATGCTGTCTCGTGGCGGGCCAAATGCCGGGATTCCATGTTGTTGATGCCGGAAGATTCT TATTGCGAAGACCAGGTGGAAATGGTGATCGAGAAGATGCTTCATCAGGTCCACATGGTG GGAGAGGGAATGATTGGACAAGTTGCTATTACGGGGAGGCATCAGTGGATTTTTTCAGAT AATTACTGTGGAGAATTGAATCCAATAGGCCCCTTTGACAGTCAAGCTCTGCTCCAGGAT ACTGCTGAGTGGCGTCGACAATTTTCGGCTGGAATTAAGACAATCGCAATCATTTCTGTG TCATCGCAAAGTGTGGTTCAGTTTGGTTCCACC…
MsbHLH131	evm.model.HIC_ASM_18.1023	Protein	MERLQGPVNPRFLGEHLNVECLDQSNALDFSYGPFLNTDSLRFGAPFSNPSFDDKIPFLQ MLEGVESPSVSPLPESNFQLLLRLQQQKNPWKKTHVPEIDSRILPLELESCITHVSESHS PVKSEAKEHQYPHSSSCLEAVSCCREPISPENCKDVGNSGPSSFWVSEQTTPPFVKAPPI REKRKRKRAKPCKNHEEVESQRMTHIVVERNRRKQMNDHLNALRSLMPSSFIQRGDQASI VGGAIDFVKELEQLLQSLQAQKQRRQTEKEGYGANALIPFNDFFISPQYTAYSQQPHSKY TVDTHIDDEGQHVEFTIKNTSAVADIEVTVVQTHVNLKILSPKKPEQLLKAIAALEDLSL AILHLNVTSSEHSVLYSFNLKIEEGCKLGSADE…
		CDS	ATGGAGAGGCTCCAAGGACCCGTCAATCCCCGCTTCCTTGGAGAGCATTTAAATGTGGAG TGCTTGGACCAAAGCAATGCATTGGATTTTAGCTATGGGCCATTTCTCAATACAGATAGC TTGAGATTTGGGGCACCTTTCTCGAACCCCAGCTTCGACGATAAAATTCCATTTCTCCAA ATGCTAGAAGGTGTTGAATCCCCATCCGTTTCACCATTACCAGAATCAAACTTTCAGCTT CTTCTAAGATTGCAGCAGCAAAAGAATCCTTGGAAGAAGACCCACGTCCCTGAAATCGAC TCTAGAATCCTGCCATTAGAGCTCGAAAGCTGCATAACCCATGTATCAGAATCGCATTCC CCTGTTAAATCCGAAGCCAAGGAGCACCAATAT…
MsbHLH132	evm.model.HIC_ASM_18.1402	Protein	MNYITPTFNFQPGDELCFNIPTFPNPAITHHVIHDMLVEPMVVEDEYIIPITQPVKTAAP AATHDGDDKNHRSSKKKITHRDVERQRRHEMAMLYAALRSQLPTEYLKGKRSISDHMNEA AKYIKHQQEKIRRLTQRRDSLRRAIPSSPSNSTSSRMEGSLPSLHVTVQPCFGGVEVVIS SGPEDEVPLSRLIAALVGEGLDVVSLVSSKTGEKPVCALQCEVGGLRDVDLCDLQEKLVD AMQSSD
		CDS	ATGAATTATATTACACCCACCTTCAATTTCCAGCCAGGTGATGAGCTGTGCTTCAACATC CCTACATTCCCCAACCCCGCCATCACCCACCACGTAATCCACGACATGCTCGTTGAACCG ATGGTTGTCGAGGACGAATACATAATTCCGATCACGCAGCCCGTGAAGACAGCCGCACCG GCCGCCACCCACGATGGAGATGACAAGAACCACAGAAGCAGCAAGAAGAAGATCACGCAC CGAGACGTCGAGAGGCAGCGCAGGCATGAGATGGCGATGCTCTACGCCGCGCTGCGTTCA CAGCTCCCCACCGAATATCTTAAGGGAAAGAGATCAATCTCCGATCACATGAATGAGGCC GCCAAATACATAAAGCACCAGCAAGAGAAGATC…
MsbHLH133	evm.model.HIC_ASM_18.1504	Protein	MSNPPEGLSDDFLEQILAVPSYAGNDANLAGTEVGPRGGGFQGPVFPLGLSLELQGEGGF TKPGEASGSGKRFWEGEGKASGKIERDPVHLTSLFPAIHTHSIRPNSTQQPFLGQTMAGN AAVAPHPPAVRPRVRARRGQATDPHSIAERLRRERIAERIKALQELLPNFNKTDRAAMLD EILDYVKFLRLQVKVLSMSRLGGTGAVAQLLADIPPSSAEGEASEGGSNQQAWEKWSADG TEREVAKLMEEDIGAAMQFLQSKALCIMPISLAAAIYHAHPPDNPTLIKPDRDAPS
		CDS	ATGTCAAACCCGCCGGAAGGATTGTCCGACGACTTCCTGGAGCAGATCCTGGCCGTACCT TCTTATGCCGGAAACGATGCGAATTTGGCGGGAACGGAGGTGGGCCCCCGAGGAGGCGGT TTTCAGGGGCCGGTTTTCCCGTTGGGGCTGAGCTTGGAGCTGCAGGGGGAAGGTGGTTTT ACGAAACCGGGAGAGGCGTCTGGGAGCGGTAAGCGGTTTTGGGAGGGCGAGGGGAAAGCT TCTGGAAAGATCGAAAGAGATCCTGTTCATCTGACGAGTTTGTTCCCGGCAATTCACACA CACTCAATACGGCCTAATTCCACGCAGCAGCCTTTCCTTGGTCAAACAATGGCAGGTAAT GCTGCAGTTGCGCCGCATCCACCTGCTGTCCGT…
MsbHLH134	evm.model.HIC_ASM_19.527.1	Protein	MSEGGGRGHGNLLWETQSWAFSNSDNSGGSESKSVKQPPTESHSNSPTATVATEAGRKRG QSEVSKNMKGGIPTTDWNENKGAESDHEIHIWTERERRKKMRNMFSNLHALLPQLPAKAD KSTIVDEAVSYIKTLQQSIQKLQKQRLEAIRGATTDYNKLMVTPRTPAIESRETFIADQT SSKNWAMINSPPVLSFPCFPQSFQTWSSPNVVLSVSGDDAQISVCTARKPGILTTIFYIL EKHKLEVVTAHITSDYFRSMCMIHANAISQRTVSDECPRYMTGLPSNGKWNGQSVLRDVG RGRSVQASSWRDNYMAFFMILLLNRRS
		CDS	ATGTCTGAAGGTGGTGGCCGTGGCCATGGTAACTTGCTTTGGGAAACTCAGTCATGGGCT TTCTCAAATTCGGACAATTCCGGTGGGAGCGAGTCAAAATCGGTGAAACAGCCTCCAACC GAGTCACACTCGAATAGTCCGACGGCGACCGTGGCCACAGAAGCTGGCCGGAAGCGAGGA CAAAGCGAGGTTTCAAAGAATATGAAAGGTGGTATCCCAACCACAGACTGGAATGAAAAC AAAGGTGCTGAATCAGACCATGAGATTCATATATGGACTGAGAGGGAGAGAAGGAAAAAG ATGAGGAACATGTTCTCTAATCTTCACGCTCTGCTTCCTCAACTACCTGCCAAGGCTGAC AAATCCACCATCGTCGACGAAGCAGTCAGTTAC…
MsbHLH135	evm.model.HIC_ASM_19.1401	Protein	MDMNPFSHHSPPDLHGHLSSSHPPSQDGPFHQLPTVGFPPDRHDERVEVKDPNSARKLQK ADREKLRRDKLNEQFLELGTALDPDRPKNDKATILTDAVEMLKDLTAEVKRLKSEHTSLS EESSELIQEKNELRDEKATLKSDIDSLNFQYQQRMSAMFPWAAINPTVPVGASPVSFPSP TPIPDSNPTNTQAHVHAPFMPPFMPFPIHPSLQPLPFFSSPTPDMTDQYFAFPPYAPHVT QSHVERPSAQYPSMQPLPTYLLQLQPLRPNSESHSTSIRESRNETSEFQQPSNVAQSSIS DSRRECSRNGRKASEFCGGMDATESTDRGNKSSDSKCMAATTEVKDSARVMPATSCHSSS LECSSQEPEKVKETSGETRKTTDSASSTRSSPA…
		CDS	ATGGACATGAACCCTTTCTCTCATCACAGCCCTCCCGATCTTCACGGACATCTCTCCTCC TCTCATCCACCCTCCCAAGATGGCCCCTTTCATCAACTCCCAACCGTTGGATTTCCTCCG GACAGGCATGATGAAAGGGTTGAAGTGAAGGACCCTAATAGTGCAAGGAAACTTCAAAAG GCAGACAGAGAGAAATTAAGGAGGGATAAGCTAAATGAGCAGTTCCTCGAGTTGGGAACT GCATTGGACCCTGATCGACCAAAGAATGACAAGGCAACCATCCTCACTGATGCTGTGGAA ATGTTGAAGGACCTGACTGCTGAAGTTAAGCGACTGAAATCAGAACACACATCACTTTCA GAAGAATCCAGTGAGCTTATACAAGAGAAGAAT…
MsbHLH136	evm.model.HIC_ASM_19.1653	Protein	MAEFTEDFQSFKPSHPFLEIDSSMDYINSLMGFPNDCLFPQKPEFPMPFDENLSGFFTPE CPDSTPFSQSMVSVGDGDKEKKKRKTLTVSESSSGNSSTLVSETGGGDDKIKRKKNFGRG KRGRCNEKQEDKPKEVIHVRARRGQATDSHSLAERVRREKINERMRHLQDLVPGCYKTMG MAVMLDEIINYVQSLQNQVEFLSMKLSAASSFRDFNLDTGTSETQQATNPYVAQEMDRLL REGYGGFTSFHSTWPL
		CDS	ATGGCTGAATTCACAGAGGATTTTCAGAGCTTCAAACCATCTCACCCATTCCTTGAGATA GATTCCAGCATGGATTACATAAACAGCTTGATGGGTTTTCCCAATGACTGCTTATTTCCA CAGAAACCCGAATTCCCGATGCCGTTCGATGAAAATCTCTCGGGTTTTTTCACCCCCGAA TGCCCGGATTCGACCCCCTTCTCTCAGTCCATGGTTTCTGTGGGAGATGGTGATAAAGAA AAGAAGAAGAGGAAGACATTGACAGTATCAGAAAGCAGTTCTGGAAATTCTTCTACTCTG GTTTCAGAAACTGGTGGAGGAGATGATAAAATTAAGAGAAAAAAGAATTTTGGGAGAGGA AAGAGAGGGAGATGCAATGAGAAGCAAGAAGAC…
MsbHLH137	evm.model.HIC_ASM_19.1888	Protein	MKNCPTSTKLERKTIEKNRRIHMRSLCFKLASHIPSHHPKESLSQQDQLEQAANYIKKLQ AKIVELKEQRDLMMGGMKIGLRLPMVEVRDLGSSLEVLLISDPSRKLMSSDVISLLEEEG VSVVTASFSFTGDKVIHVIHSQGANSLYGKFQGAVPVDSRVQDKGVTLASRCSCCEMGPS NSPNVESLEHLFLFSMLAKAVWSHFNIVFGTSIIPNQSIFSRLSQWRHAVPASENSAQSG SLWPAAFCGNSGWLETGPDSISRRRELRSPSPGWIGGSGGGLIGWLATSRGTGEPPSNWT KLNVNGSSHGNPGPSGGGGILRNDRGEFLLAFCSPYGVCSNNLVAMRAVYDNLLLSLNLG FRNVEIESDSQVTVDILSNRAAVGWRIGFWREA…
		CDS	ATGAAGAACTGCCCCACTTCAACCAAACTAGAACGCAAGACAATCGAGAAAAACAGGAGA ATTCACATGAGAAGCCTCTGCTTCAAGCTTGCTTCCCACATCCCATCCCACCACCCAAAG GAATCGCTGTCACAGCAAGATCAGTTAGAGCAAGCAGCAAATTACATAAAGAAACTGCAG GCAAAGATAGTGGAACTAAAGGAGCAGAGAGATTTAATGATGGGTGGGATGAAAATAGGC TTAAGATTGCCAATGGTTGAAGTGAGGGACTTGGGTTCTTCTTTAGAGGTGCTTTTGATC AGCGATCCAAGTAGAAAACTCATGAGCTCTGATGTTATTAGTCTTCTTGAGGAAGAAGGA GTTTCTGTTGTGACTGCCAGCTTCTCTTTCACA…
MsbHLH138	evm.model.HIC_ASM_19.1890	Protein	MKSCSTSTKLERKAIEKNRRLHMKGMCLKLASLVPSHHPKEVLSQPDQVDLAAAYIKRLQ MKIEELKEKRDFMKSINGINKYVRGGMIIGLGSPAVEVRDLGYTLEVVLISGLDRKFMTC DVISVLEEEGVDVVSANFSFTADKVIHIIHSQAISFISSGSIGPCARWHSPVANYSRQNR LMQLPSMIEVKDAVMSIPKDGALGPDGISGAFFAGSWDIARCDVVKAITHLFQGGSLPRA FTTSLICLIPKVPAPKSFIDFRPVSLCDCVFKIFTKVMASRLALLLPKLISQEQGAFVRG RSIAESIVLGQEVFRDIGRKVRGGNIILKLDMAKAYDRIE
		CDS	ATGAAGAGCTGCTCGACTTCAACCAAACTAGAACGCAAGGCAATCGAGAAGAACAGGAGA CTGCACATGAAAGGCATGTGTTTGAAGCTTGCTTCTCTAGTCCCATCCCACCATCCAAAG GAAGTTCTTTCACAACCAGATCAGGTGGATCTAGCGGCAGCCTATATAAAGAGACTGCAG ATGAAGATTGAAGAATTGAAAGAGAAAAGAGATTTCATGAAGAGTATCAACGGAATTAAC AAATATGTTAGGGGAGGGATGATAATAGGTTTGGGATCACCTGCGGTTGAAGTGAGAGAC TTGGGTTATACTTTGGAGGTGGTTTTGATCAGCGGCTTGGATAGAAAATTCATGACCTGT GATGTTATTAGTGTTCTTGAGGAGGAAGGAGTT…
MsbHLH139	evm.model.HIC_ASM_19.1891	Protein	MEIKWLESERVLLLSVGMSCIWSVDARKEEQSVSRAANITSSLAKNMKSCSTSTKLERKT IEKNRRIHMKGLCFKLASLIPSHYPKEGLSQQDQVDLAAAYIQKLQAKIEGLKEKRDLAM NIDRINKYMRGGMMIGLGSPIIEVRDLGSTLEVVLISGLDRKFTTCDVISVLEEEGVDVV SANFSFTADKVIYIIHSQVTNSRVGFESGKVYQKLKDLFH
		CDS	ATGGAAATCAAATGGCTAGAGTCCGAACGCGTCTTATTACTGTCCGTCGGGATGTCTTGT ATATGGTCGGTGGACGCGCGTAAGGAAGAGCAGTCAGTCAGCAGAGCCGCCAACATCACG TCGTCTTTAGCCAAAAACATGAAGAGCTGCTCGACTTCAACCAAACTAGAACGCAAGACG ATTGAGAAGAATAGGAGAATTCACATGAAAGGCTTGTGTTTCAAGCTTGCTTCTCTCATC CCATCCCACTATCCAAAGGAAGGGCTATCGCAACAAGATCAGGTGGATCTAGCGGCAGCC TACATACAGAAACTGCAGGCGAAGATTGAAGGATTGAAGGAGAAGAGAGATTTAGCGATG AACATCGACAGAATTAACAAATATATGAGGGGA…
MsbHLH140	evm.model.001188F.2	Protein	MGEGMGDRLQQILRSLCFKTQWKYAVFWKLKHRARMMLTWEDAYYDNHEEPNPSNGTVAS ILSSETHDSHRMGDPLGLAVAKMSYLVYSLGEGIIGQVAFTGKHRWIFADEPASNYWSSS EYADGLQAQFSAGIKTIAVVAVVPYGVVQLGSLNSVVEDLKLVSHIKHVFGLLQNSLASF SSISVQHTRKNILNMSADFNDCLHKLDLVSNKSRALQPYSLPSLGNYDNLSQSVLQMPGF HQRNAAQVADERLAVDLPAVRANGSVESLRSRSGDLTSEFQKQEQLKVFNNKKSGETNTS GGMEICLGTEGKFGLSSRNFYSENALLNNFGLPVDTCTVDHPCLPSVPDFANRERINLDG IGFLQDEALQVPQPLEMQLGYESEKKSMIPMTE…
		CDS	ATGGGGGAGGGGATGGGGGATCGCTTGCAGCAGATTCTCAGAAGCCTCTGTTTCAAGACG CAGTGGAAATATGCGGTGTTTTGGAAGCTCAAACACAGGGCTCGCATGATGTTGACTTGG GAAGACGCTTATTATGATAACCATGAAGAACCTAATCCTTCTAACGGCACTGTCGCAAGC ATTCTCTCTTCCGAAACCCATGACAGCCATCGTATGGGAGACCCACTTGGATTAGCTGTG GCAAAGATGTCGTATCTTGTGTATTCTCTTGGGGAAGGGATCATCGGGCAAGTGGCATTT ACTGGAAAACATCGGTGGATTTTTGCAGACGAACCTGCATCTAATTACTGGTCATCATCT GAGTATGCAGATGGATTGCAGGCTCAGTTCTCA…
MsbHLH141	evm.model.001631F.1	Protein	MDDFLDQIILSSSWMDANPAACSSWVDGSTAQRNGLVADSMVYDGNEKNSPTSIVASGHV IGSLAAHGLPRHVEHDGSPILASRNSTYCISHGIFTGGTQLRQEHPDHVSIPSCHDESHL SIQELIENSPTTRTSSLHESVSPLWPLSYKGISSLPPVMGEGKQHLGLQGESVEGNANIS EKRYFGKKLQLLDNLPAASVNDQYDLLSPLSPRFTAGPPTLSRATPGLQSHQQEQDSIKH YMYQPSVSQLQPPLAAAAGCNGAVKPRVRARRGQATDPHSIAERLRREKISERMKSLQEL VPNSNKMDKASMLDDITDYVKFLQLQVKVLSMSRLGAAGAVVPLITDVLSEGSTLLLSPS GRQETDLSESSDNIAFEQEVVKLMGSNVAAAMQ…
		CDS	ATGGATGATTTTCTTGATCAAATCATCTTGTCCTCGTCATGGATGGATGCGAACCCTGCT GCCTGTTCATCTTGGGTTGATGGAAGTACAGCTCAAAGAAATGGCTTAGTAGCCGATTCA ATGGTATATGATGGGAATGAGAAGAATTCACCAACAAGTATAGTTGCCTCAGGCCATGTC ATTGGGAGCTTAGCTGCTCATGGGCTGCCTAGACATGTGGAGCATGATGGTTCTCCTATT CTAGCTAGCAGGAACTCGACCTATTGCATCAGTCACGGGATATTTACAGGAGGAACCCAA CTGCGACAAGAGCATCCGGATCATGTATCAATTCCATCCTGCCATGACGAATCCCATCTC TCAATACAGGAACTGATAGAGAATAGCCCGACG…
MsbHLH142	evm.model.001631F.3	Protein	MSISSCNDLQEQDSIKHYMYQPSVSQLQPPLAAAAGCNGAVKPRVRARRGQATDPHSIAE RLRREKISERMKSLQELVPNSNKKNKSYGFRHVHIHELWIQVHVLRNIMFGFLGVAYGST LLLSPSGRQETDLSESSDNIAFEQEVVKLMGSNVAAAMQYLQTKGLCLMPIALAAAISGR KATSNKVSAARKSPGTAHGLISPSSSSASAGTQTLSSGS
		CDS	ATGTCTATATCCAGTTGTAACGATCTACAGGAACAAGATTCGATCAAGCATTATATGTAC CAACCTTCGGTTTCTCAATTACAACCTCCGCTAGCTGCTGCTGCTGGATGCAATGGAGCA GTAAAACCTCGGGTGAGAGCACGCCGTGGTCAGGCCACAGATCCACACAGTATTGCTGAA CGGCTACGTAGAGAGAAAATTTCTGAACGGATGAAGAGCTTGCAAGAACTTGTCCCAAAT TCTAATAAGAAAAATAAATCATACGGTTTCCGACATGTTCACATCCATGAACTTTGGATT CAAGTACATGTTCTACGTAATATCATGTTTGGTTTTCTGGGGGTGGCTTACGGCTCTACT CTACTTCTATCACCATCGGGCAGACAGGAAACC…
