# Supplementary material for: Genome-Wide Identification of the bHLH Gene Family in Magnolia sieboldii and Response of MsPIFs to Different Light Qualities
Source: Int J Mol Sci. 2025 Mar 28;26(7):3152. doi: 10.3390/ijms26073152 (PMC11989109; doi:10.3390/ijms26073152)
Supplement: Supplementary file 1 [file ijms-26-03152-s001.zip › ijms-3520030-supplementary/Table S2.xlsx]

## Sheet: Sheet1
Number	Gene Name	Gene ID	Chromosome	Number of Amino Acid	Molecular Weight（kDa）	Theoretical pI	Instability Index	Aliphatic Index	Grand Average of Hydropathicity	Predicted Location
1	MsbHLH1	evm.model.HIC_ASM_1.129	HIC_ASM_1	366	40311	6.64	57.48	70.63	-0.646	nucleus
2	MsbHLH2	evm.model.HIC_ASM_1.136.4	HIC_ASM_1	474	51542.6	8.14	62.5	63.02	-0.534	nucleus
3	MsbHLH3	evm.model.HIC_ASM_1.3088.1	HIC_ASM_1	616	68250.8	7.04	57.7	62.66	-0.693	nucleus
4	MsbHLH4	evm.model.HIC_ASM_1.4176	HIC_ASM_1	278	30595.7	6.47	65.15	68.49	-0.646	nucleus
5	MsbHLH5	evm.model.HIC_ASM_1.4284	HIC_ASM_1	464	51048.5	5.59	66.15	50.5	-0.679	nucleus
6	MsbHLH6	evm.model.HIC_ASM_1.477	HIC_ASM_1	279	30274.6	5.83	64.14	64.05	-0.683	nucleus
7	MsbHLH7	evm.model.HIC_ASM_1.663	HIC_ASM_1	443	49439.2	5.33	48.27	71.08	-0.584	nucleus
8	MsbHLH8	evm.model.HIC_ASM_1.735	HIC_ASM_1	479	54005.9	6.72	53.9	70.31	-0.581	nucleus
9	MsbHLH9	evm.model.HIC_ASM_1.877	HIC_ASM_1	401	44958.2	4.48	57.21	82.19	-0.482	nucleus
10	MsbHLH10	evm.model.HIC_ASM_1.905	HIC_ASM_1	347	37923.2	6.46	62.25	57.06	-0.619	nucleus
11	MsbHLH11	evm.model.HIC_ASM_2.22.1	HIC_ASM_2	430	47798.1	6.1	53.8	58.56	-0.748	nucleus
12	MsbHLH12	evm.model.HIC_ASM_2.65	HIC_ASM_2	416	45224.1	6.46	50.5	69.4	-0.534	nucleus
13	MsbHLH13	evm.model.HIC_ASM_2.208	HIC_ASM_2	338	36901.8	5.33	36.31	62.1	-0.678	nucleus
14	MsbHLH14	evm.model.HIC_ASM_2.246	HIC_ASM_2	175	19770	8.42	49.63	102.4	-0.131	nucleus
15	MsbHLH15	evm.model.HIC_ASM_2.443	HIC_ASM_2	254	28534.7	6.53	52.66	66.77	-0.467	extracelluar space
16	MsbHLH16	evm.model.HIC_ASM_2.1200	HIC_ASM_2	348	37944.9	5.44	36.07	62.84	-0.74	nucleus
17	MsbHLH17	evm.model.HIC_ASM_2.1465	HIC_ASM_2	337	36995.1	6.55	68.52	62.49	-0.847	nucleus
18	MsbHLH18	evm.model.HIC_ASM_2.1898	HIC_ASM_2	593	66896.7	5.53	45.66	71.48	-0.719	nucleus
19	MsbHLH19	evm.model.HIC_ASM_2.2638	HIC_ASM_2	507	55739.6	5.78	37.78	61.76	-0.715	nucleus
20	MsbHLH20	evm.model.HIC_ASM_2.2725	HIC_ASM_2	231	25627.1	6.01	45.78	74.89	-0.658	nucleus
21	MsbHLH21	evm.model.HIC_ASM_2.2761_evm.model.HIC_ASM_2.2762	HIC_ASM_2	336	37569	6.13	62.86	59.2	-0.675	nucleus
22	MsbHLH22	evm.model.HIC_ASM_2.3325	HIC_ASM_2	248	27516.7	8.55	52.46	68.06	-0.368	nucleus
23	MsbHLH23	evm.model.HIC_ASM_2.3470	HIC_ASM_2	229	24623	9.5	59	79.74	-0.379	nucleus
24	MsbHLH24	evm.model.HIC_ASM_2.3482.1	HIC_ASM_2	740	83223.8	5.09	64	74.16	-0.601	plasma membrane
25	MsbHLH25	evm.model.HIC_ASM_2.3506	HIC_ASM_2	343	37445.7	5.83	64.95	60.03	-0.688	nucleus
26	MsbHLH26	evm.model.HIC_ASM_2.3543	HIC_ASM_2	329	36652.2	5.09	62.7	87.48	-0.333	nucleus
27	MsbHLH27	evm.model.HIC_ASM_2.3876	HIC_ASM_2	92	10350.6	6.57	82.07	95.43	-0.535	nucleus
28	MsbHLH28	evm.model.HIC_ASM_2.3885	HIC_ASM_2	95	10811.4	8.97	70.81	101.58	-0.441	nucleus
29	MsbHLH29	evm.model.HIC_ASM_2.3886	HIC_ASM_2	88	10025.6	8.98	68.33	104.2	-0.361	nucleus
30	MsbHLH30	evm.model.HIC_ASM_2.3893	HIC_ASM_2	265	29305.4	6.07	49.82	88.98	-0.521	nucleus
31	MsbHLH31	evm.model.HIC_ASM_3.46	HIC_ASM_3	334	36724.6	5.6	67.87	81.71	-0.422	nucleus
32	MsbHLH32	evm.model.HIC_ASM_3.197	HIC_ASM_3	625	68841.3	6.31	49.22	68.38	-0.547	nucleus
33	MsbHLH33	evm.model.HIC_ASM_3.376	HIC_ASM_3	286	31797.1	9.89	62.65	76.4	-0.621	nucleus
34	MsbHLH34	evm.model.HIC_ASM_3.585.1	HIC_ASM_3	191	22154.5	6.13	62.33	88.74	-0.39	nucleus
35	MsbHLH35	evm.model.HIC_ASM_3.697	HIC_ASM_3	239	25920	6.6	52.37	57.57	-0.67	nucleus
36	MsbHLH36	evm.model.HIC_ASM_3.712	HIC_ASM_3	190	21306.8	11.44	65.27	79.74	-0.687	chloroplast
37	MsbHLH37	evm.model.HIC_ASM_3.895.4	HIC_ASM_3	579	63597.3	6.65	65.81	68.31	-0.476	nucleus
38	MsbHLH38	evm.model.HIC_ASM_3.1717	HIC_ASM_3	172	19734.6	6.83	58.67	70.81	-0.481	nucleus
39	MsbHLH39	evm.model.HIC_ASM_3.3234	HIC_ASM_3	526	56787.4	6.09	52.5	70.46	-0.541	nucleus
40	MsbHLH40	evm.model.HIC_ASM_3.3743	HIC_ASM_3	325	35758.3	5.71	57.86	67.85	-0.522	extracelluar space
41	MsbHLH41	evm.model.HIC_ASM_3.3788	HIC_ASM_3	530	57908.9	5.14	59.48	69.06	-0.584	nucleus
42	MsbHLH42	evm.model.HIC_ASM_4.153	HIC_ASM_4	147	16729.2	9.38	69.48	104.83	-0.276	chloroplast
43	MsbHLH43	evm.model.HIC_ASM_4.505	HIC_ASM_4	328	37301.1	5.11	65.45	74.24	-0.443	extracelluar space
44	MsbHLH44	evm.model.HIC_ASM_4.542	HIC_ASM_4	362	39803.7	5.93	47.2	63.37	-0.549	nucleus
45	MsbHLH45	evm.model.HIC_ASM_4.561	HIC_ASM_4	241	26312	9.77	56.07	85.89	-0.426	nucleus
46	MsbHLH46	evm.model.HIC_ASM_4.657	HIC_ASM_4	241	26688.8	9.67	68.36	78.55	-0.386	nucleus
47	MsbHLH47	evm.model.HIC_ASM_4.779	HIC_ASM_4	363	40827	6.02	64.38	71.96	-0.633	nucleus
48	MsbHLH48	evm.model.HIC_ASM_4.950	HIC_ASM_4	524	57872.5	6.63	46.85	76.62	-0.403	nucleus
49	MsbHLH49	evm.model.HIC_ASM_5.105.3	HIC_ASM_5	622	67341.2	7.21	52.15	65.08	-0.574	nucleus
50	MsbHLH50	evm.model.HIC_ASM_5.257	HIC_ASM_5	245	27483.6	6.54	53	63.67	-0.76	nucleus
51	MsbHLH51	evm.model.HIC_ASM_5.274	HIC_ASM_5	546	59363.8	5.61	57.51	77.89	-0.488	nucleus
52	MsbHLH52	evm.model.HIC_ASM_5.559	HIC_ASM_5	394	43749.3	5.21	61.69	85.08	-0.437	nucleus
53	MsbHLH53	evm.model.HIC_ASM_5.808.1	HIC_ASM_5	398	43110.4	8.7	52.32	65.2	-0.458	nucleus
54	MsbHLH54	evm.model.HIC_ASM_5.2304	HIC_ASM_5	188	20740.1	10.66	67.52	79.57	-0.65	nucleus
55	MsbHLH55	evm.model.HIC_ASM_5.2459	HIC_ASM_5	236	26301.5	6	52.04	56.99	-0.798	nucleus
56	MsbHLH56	evm.model.HIC_ASM_5.2758	HIC_ASM_5	259	28629.4	9.4	48.18	78.69	-0.411	nucleus
57	MsbHLH57	evm.model.HIC_ASM_5.3156	HIC_ASM_5	294	32632.2	8.67	52.97	83.54	-0.324	nucleus
58	MsbHLH58	evm.model.HIC_ASM_6.535	HIC_ASM_6	261	28700.8	6.83	50.84	88.89	-0.341	nucleus
59	MsbHLH59	evm.model.HIC_ASM_6.743	HIC_ASM_6	227	26500.6	8.96	69.44	76.92	-0.698	nucleus
60	MsbHLH60	evm.model.HIC_ASM_6.815	HIC_ASM_6	312	33449.8	5.7	50.99	74.49	-0.415	nucleus
61	MsbHLH61	evm.model.HIC_ASM_6.1735.1	HIC_ASM_6	444	50167.5	5.89	58.79	73.78	-0.532	nucleus
62	MsbHLH62	evm.model.HIC_ASM_6.2135	HIC_ASM_6	463	51782.7	6.2	50.49	82.27	-0.556	nucleus
63	MsbHLH63	evm.model.HIC_ASM_6.2271	HIC_ASM_6	933	100731	6.26	43.07	79.1	-0.295	nucleus
64	MsbHLH64	evm.model.HIC_ASM_6.2720.5	HIC_ASM_6	455	49946.8	6.71	49.62	67.12	-0.53	nucleus
65	MsbHLH65	evm.model.HIC_ASM_6.2999	HIC_ASM_6	305	34683.3	7.77	59.21	80.89	-0.57	nucleus
66	MsbHLH66	evm.model.HIC_ASM_6.3027	HIC_ASM_6	641	70386	5.27	53.15	75.94	-0.496	nucleus
67	MsbHLH67	evm.model.HIC_ASM_7.877	HIC_ASM_7	258	28890.9	6.09	57.82	86.47	-0.378	extracelluar space
68	MsbHLH68	evm.model.HIC_ASM_7.1108	HIC_ASM_7	310	34803.2	5.09	54.67	76.1	-0.345	nucleus
69	MsbHLH69	evm.model.HIC_ASM_7.1558	HIC_ASM_7	338	37114.7	6.19	55.71	82.31	-0.515	nucleus
70	MsbHLH70	evm.model.HIC_ASM_7.2334	HIC_ASM_7	506	53710.9	5.25	59.53	77.69	-0.449	nucleus
71	MsbHLH71	evm.model.HIC_ASM_8.325	HIC_ASM_8	155	17135.4	4.7	41.63	99.35	-0.281	chloroplast
72	MsbHLH72	evm.model.HIC_ASM_8.872	HIC_ASM_8	158	17486.9	4.97	41.17	99.37	-0.243	nucleus
73	MsbHLH73	evm.model.HIC_ASM_8.880	HIC_ASM_8	241	26633.6	9.12	56.89	89.38	-0.271	nucleus
74	MsbHLH74	evm.model.HIC_ASM_8.1806	HIC_ASM_8	444	49496.1	5.52	59.4	74.23	-0.712	nucleus
75	MsbHLH75	evm.model.HIC_ASM_8.2089	HIC_ASM_8	766	84613.9	5.7	49.37	81.08	-0.302	mitochondrion
76	MsbHLH76	evm.model.HIC_ASM_9.404	HIC_ASM_9	326	37084.1	5.14	60.03	73.9	-0.555	nucleus
77	MsbHLH77	evm.model.HIC_ASM_9.428	HIC_ASM_9	276	30813.7	4.88	64.47	80.22	-0.477	nucleus
78	MsbHLH78	evm.model.HIC_ASM_9.451_evm.model.HIC_ASM_9.447	HIC_ASM_9	381	42277.6	6.14	55.48	74.96	-0.495	nucleus
79	MsbHLH79	evm.model.HIC_ASM_9.994	HIC_ASM_9	367	40082.2	4.5	53.38	61.96	-0.641	nucleus
80	MsbHLH80	evm.model.HIC_ASM_9.1299	HIC_ASM_9	251	26411.4	6.66	48.32	61.75	-0.5	nucleus
81	MsbHLH81	evm.model.HIC_ASM_9.1570	HIC_ASM_9	420	46373.2	9.12	62.55	56.24	-0.729	nucleus
82	MsbHLH82	evm.model.HIC_ASM_9.1571	HIC_ASM_9	420	46373.2	9.12	62.55	56.24	-0.729	nucleus
83	MsbHLH83	evm.model.HIC_ASM_10.114	HIC_ASM_10	244	27831.8	6.26	49.89	79.96	-0.57	nucleus
84	MsbHLH84	evm.model.HIC_ASM_10.579	HIC_ASM_10	431	46069.6	6.81	60.51	69.79	-0.559	nucleus
85	MsbHLH85	evm.model.HIC_ASM_10.1416.4	HIC_ASM_10	360	40271.3	5.79	60.17	69.36	-0.409	nucleus
86	MsbHLH86	evm.model.HIC_ASM_10.1874	HIC_ASM_10	608	66201.2	6.27	49.84	73.63	-0.488	nucleus
87	MsbHLH87	evm.model.HIC_ASM_10.1911.2	HIC_ASM_10	579	63524.6	6.3	50.83	65.01	-0.708	nucleus
88	MsbHLH88	evm.model.HIC_ASM_11.1551	HIC_ASM_11	242	27213.5	9.8	37.16	90.17	-0.408	nucleus
89	MsbHLH89	evm.model.HIC_ASM_11.2244	HIC_ASM_11	116	13127.6	10.72	60.9	99.14	-0.257	chloroplast
90	MsbHLH90	evm.model.HIC_ASM_11.2492.1	HIC_ASM_11	700	75550.9	8.66	57.87	64.51	-0.431	nucleus
91	MsbHLH91	evm.model.HIC_ASM_12.128	HIC_ASM_12	244	27593.2	5.1	46.45	83.57	-0.571	nucleus
92	MsbHLH92	evm.model.HIC_ASM_12.960	HIC_ASM_12	676	76620.1	6.35	47.57	78.65	-0.453	plasma membrane
93	MsbHLH93	evm.model.HIC_ASM_12.1826.1	HIC_ASM_12	394	43354.4	5.57	59.38	64.19	-0.639	nucleus
94	MsbHLH94	evm.model.HIC_ASM_12.1920	HIC_ASM_12	558	59803.6	5.95	47.67	63.42	-0.581	nucleus
95	MsbHLH95	evm.model.HIC_ASM_13.1657	HIC_ASM_13	333	36697.4	6.26	63.63	71.17	-0.577	nucleus
96	MsbHLH96	evm.model.HIC_ASM_13.1684	HIC_ASM_13	377	42314.6	4.64	64.54	78.14	-0.453	nucleus
97	MsbHLH97	evm.model.HIC_ASM_13.1938	HIC_ASM_13	453	49730.6	5.39	48.66	70.02	-0.591	nucleus
98	MsbHLH98	evm.model.HIC_ASM_13.1991	HIC_ASM_13	587	68180.6	7	53	83.02	-0.39	nucleus
99	MsbHLH99	evm.model.HIC_ASM_13.2066.1	HIC_ASM_13	277	30183.4	5.39	60.01	62.74	-0.692	nucleus
100	MsbHLH100	evm.model.HIC_ASM_13.2276.2	HIC_ASM_13	382	41757.5	6.28	63.89	66.47	-0.655	nucleus
101	MsbHLH101	evm.model.HIC_ASM_13.2284	HIC_ASM_13	418	45280.1	6.38	51.95	59.83	-0.69	nucleus
102	MsbHLH102	evm.model.HIC_ASM_14.461	HIC_ASM_14	410	45320.4	5.57	51.52	57.59	-0.591	nucleus
103	MsbHLH103	evm.model.HIC_ASM_14.1646_evm.model.HIC_ASM_14.1647	HIC_ASM_14	435	47843.5	5.96	49.19	62.41	-0.413	chloroplast
104	MsbHLH104	evm.model.HIC_ASM_15.43	HIC_ASM_15	453	48308.4	6.43	58.32	83.38	-0.316	nucleus
105	MsbHLH105	evm.model.HIC_ASM_15.45	HIC_ASM_15	453	48308.4	6.43	58.32	83.38	-0.316	nucleus
106	MsbHLH106	evm.model.HIC_ASM_15.1292	HIC_ASM_15	260	29324.3	6.1	44.8	81.65	-0.536	nucleus
107	MsbHLH107	evm.model.HIC_ASM_15.1678	HIC_ASM_15	227	25534	7.62	55.87	77.8	-0.562	nucleus
108	MsbHLH108	evm.model.HIC_ASM_16.270	HIC_ASM_16	159	17681	9.51	64.17	70.57	-0.97	nucleus
109	MsbHLH109	evm.model.HIC_ASM_16.423	HIC_ASM_16	333	37646.6	4.8	61.31	80.78	-0.443	nucleus
110	MsbHLH110	evm.model.HIC_ASM_16.442	HIC_ASM_16	368	41126.5	6.38	53.38	69.95	-0.502	nucleus
111	MsbHLH111	evm.model.HIC_ASM_16.499	HIC_ASM_16	384	42379.4	6.17	46.82	66.54	-0.672	nucleus
112	MsbHLH112	evm.model.HIC_ASM_16.647	HIC_ASM_16	358	39056.3	4.74	57.29	64.92	-0.624	nucleus
113	MsbHLH113	evm.model.HIC_ASM_16.989	HIC_ASM_16	444	50041.1	8.64	41.9	80.29	-0.374	chloroplast
114	MsbHLH114	evm.model.HIC_ASM_16.1448	HIC_ASM_16	382	41528.1	5.35	72.83	65.71	-0.628	nucleus
115	MsbHLH115	evm.model.HIC_ASM_17.280.3	HIC_ASM_17	718	79731.9	5.49	49.98	79.35	-0.455	nucleus
116	MsbHLH116	evm.model.HIC_ASM_17.497	HIC_ASM_17	750	82039.8	5.88	46.32	80.75	-0.304	nucleus
117	MsbHLH117	evm.model.HIC_ASM_17.498	HIC_ASM_17	220	24742	5.83	63.52	67.86	-0.704	nucleus
118	MsbHLH118	evm.model.HIC_ASM_17.1076	HIC_ASM_17	227	25061.2	9.37	60.83	82.95	-0.656	nucleus
119	MsbHLH119	evm.model.HIC_ASM_17.1084	HIC_ASM_17	352	38122.2	6.04	47.53	85.62	-0.29	nucleus
120	MsbHLH120	evm.model.HIC_ASM_17.1106	HIC_ASM_17	151	16572.1	6.51	53.59	102.58	-0.025	nucleus
121	MsbHLH121	evm.model.HIC_ASM_17.1147	HIC_ASM_17	696	78242.7	5.59	58.63	75.96	-0.628	nucleus
122	MsbHLH122	evm.model.HIC_ASM_17.1952	HIC_ASM_17	376	42295.8	8.61	58.05	63.46	-0.967	nucleus
123	MsbHLH123	evm.model.HIC_ASM_17.2150	HIC_ASM_17	189	20973.5	11.4	66.16	86.35	-0.505	nucleus
124	MsbHLH124	evm.model.HIC_ASM_17.2298	HIC_ASM_17	763	82159.2	6.09	67.43	61.45	-0.547	nucleus
125	MsbHLH125	evm.model.HIC_ASM_18.123	HIC_ASM_18	518	58152.5	5.24	49.75	74.36	-0.729	nucleus
126	MsbHLH126	evm.model.HIC_ASM_18.124	HIC_ASM_18	515	57605	5.28	55.69	76.12	-0.676	nucleus
127	MsbHLH127	evm.model.HIC_ASM_18.250	HIC_ASM_18	667	72607.8	5.26	52.51	69.52	-0.521	nucleus
128	MsbHLH128	evm.model.HIC_ASM_18.265	HIC_ASM_18	327	36944.9	6.63	62.93	88.01	-0.394	nucleus
129	MsbHLH129	evm.model.HIC_ASM_18.541	HIC_ASM_18	455	49674	7.7	42.66	62.68	-0.603	nucleus
130	MsbHLH130	evm.model.HIC_ASM_18.865	HIC_ASM_18	933	100530	5.44	46.03	81.07	-0.278	nucleus
131	MsbHLH131	evm.model.HIC_ASM_18.1023	HIC_ASM_18	408	45968	6.22	60.06	81.47	-0.495	nucleus
132	MsbHLH132	evm.model.HIC_ASM_18.1402	HIC_ASM_18	246	27378.2	6.2	59.08	83.58	-0.434	nucleus
133	MsbHLH133	evm.model.HIC_ASM_18.1504	HIC_ASM_18	296	31750.9	5.85	44.47	78.92	-0.396	nucleus
134	MsbHLH134	evm.model.HIC_ASM_19.527.1	HIC_ASM_19	327	36546.2	9.41	62.12	66.82	-0.591	nucleus
135	MsbHLH135	evm.model.HIC_ASM_19.1401	HIC_ASM_19	396	43861.6	5.77	70.1	51.52	-0.879	nucleus
136	MsbHLH136	evm.model.HIC_ASM_19.1653	HIC_ASM_19	256	29000.5	6.02	48.71	53.67	-0.766	nucleus
137	MsbHLH137	evm.model.HIC_ASM_19.1888	HIC_ASM_19	456	49676.7	9.18	46.97	87.68	-0.171	chloroplast
138	MsbHLH138	evm.model.HIC_ASM_19.1890	HIC_ASM_19	340	37508.1	9.4	42.77	101.5	0.09	chloroplast
139	MsbHLH139	evm.model.HIC_ASM_19.1891	HIC_ASM_19	220	24703.7	8.96	45.68	98.77	-0.16	chloroplast
140	MsbHLH140	evm.model.001188F.2		750	82071.7	5.82	46.69	80.23	-0.318	nucleus
141	MsbHLH141	evm.model.001631F.1		453	48308.4	6.43	58.32	83.38	-0.316	nucleus
142	MsbHLH142	evm.model.001631F.3		219	23591.9	9.78	67.47	81.6	-0.309	nucleus
