# Supplementary material for: Genome-Wide Identification of the bHLH Gene Family in Magnolia sieboldii and Response of MsPIFs to Different Light Qualities
Source: Int J Mol Sci. 2025 Mar 28;26(7):3152. doi: 10.3390/ijms26073152 (PMC11989109; doi:10.3390/ijms26073152)
Supplement: Supplementary file 1 [file ijms-26-03152-s001.zip › ijms-3520030-supplementary/Table S3-KaKs ratio.xlsx]

## Sheet: Sheet1
Seq_1	Seq_2	Ka	Ks	Ka_Ks	EffectiveLen	AverageS-sites	AverageN-sites	cN	cS	pN	pS	Note
MsbHLH1	MsbHLH100	0.221082	0.853862	0.25892	1065	251.583	813.417	155.75	128.25	0.191476	0.509771
MsbHLH2	MsbHLH101	0.209147	1.01773	0.205504	1221	278.167	942.833	172.083	154.917	0.182517	0.55692
MsbHLH7	MsbHLH97	0.256622	0.940161	0.272956	1278	283.333	994.667	216.167	151.833	0.217326	0.535882
MsbHLH8	MsbHLH98	0.382793	1.0898	0.351251	1320	299.333	1020.67	306	172	0.299804	0.57461
MsbHLH9	MsbHLH96	0.237781	1.30291	0.182499	1071	240.833	830.167	169.167	148.833	0.203774	0.617993
MsbHLH10	MsbHLH95	0.13297	0.804669	0.165248	978	217.5	760.5	92.6667	107.333	0.12185	0.493487
MsbHLH6	MsbHLH99	0.158552	0.74054	0.214103	813	185.583	627.417	89.6667	87.3333	0.142914	0.470588
MsbHLH5	MsbHLH102	0.268104	0.956097	0.280415	1215	273.417	941.583	212.25	147.75	0.225418	0.540384
MsbHLH14	MsbHLH137	0.256888	1.27875	0.200889	492	108.5	383.5	83.4167	66.5833	0.217514	0.613671
MsbHLH15	MsbHLH136	0.217248	0.752708	0.288622	699	147.167	551.833	104.083	69.9167	0.188614	0.475085
MsbHLH22	MsbHLH46	0.196208	1.18305	0.165849	717	163.833	553.167	95.5	97.5	0.172642	0.595117
MsbHLH23	MsbHLH45	0.150449	1.05202	0.143009	684	174.167	509.833	69.5	98.5	0.136319	0.56555
MsbHLH25	MsbHLH44	0.316278	1.02786	0.307706	993	224.75	768.25	198.25	125.75	0.258054	0.559511
MsbHLH26	MsbHLH43	0.147477	0.879938	0.167599	966	217.833	748.167	100.167	112.833	0.133883	0.51798
MsbHLH27	MsbHLH42	0.0713308	2.0369	0.0350193	270	64.25	205.75	14	45	0.0680437	0.700389
MsbHLH90	MsbHLH124	0.222134	0.916919	0.242261	2055	474.667	1580.33	303.833	251.167	0.192259	0.529143
MsbHLH91	MsbHLH83	0.136128	0.876154	0.15537	729	158.667	570.333	71	82	0.124489	0.516807
MsbHLH104	MsbHLH70	0.243006	0.708205	0.343129	1299	316.583	982.417	203.917	145.083	0.207566	0.458278
MsbHLH106	MsbHLH67	0.348233	1.16274	0.299494	738	167.833	570.167	158.833	99.1667	0.278574	0.590864
MsbHLH107	MsbHLH69	0.446777	4.55889	0.0980012	648	157.583	490.417	165.083	117.917	0.336619	0.748281
MsbHLH109	MsbHLH76	0.19698	0.798845	0.246581	975	220.25	754.75	130.75	108.25	0.173236	0.491487
MsbHLH110	MsbHLH78	0.13495	0.920989	0.146527	1092	248.583	843.417	104.167	131.833	0.123506	0.530339
MsbHLH112	MsbHLH79	0.270793	0.86468	0.313171	1047	223.917	823.083	187.083	114.917	0.227296	0.513212
MsbHLH128	MsbHLH43	0.380304	2.29036	0.166045	771	180.167	590.833	176.25	128.75	0.298307	0.714616
MsbHLH133	MsbHLH60	0.129062	0.820421	0.157312	882	211.5	670.5	79.5	105.5	0.118568	0.498818
MsbHLH129	MsbHLH64	0.236394	1.03642	0.228088	1230	283.083	946.917	192	159	0.202763	0.561672
MsbHLH131	MsbHLH61	0.178578	0.974665	0.18322	1203	273.75	929.25	147.667	149.333	0.15891	0.54551
MsbHLH127	MsbHLH66	0.138794	1.16328	0.119313	1875	436	1439	182.333	257.667	0.126708	0.590979
MsbHLH128	MsbHLH65	0.289706	1.22289	0.236903	897	202.417	694.583	166.917	122.083	0.240312	0.603129
MsbHLH40	MsbHLH50	0.287638	0.909342	0.316315	657	142.5	514.5	122.917	75.0833	0.238905	0.526901
MsbHLH31	MsbHLH57	0.21303	1.0373	0.20537	876	206	670	124.25	115.75	0.185448	0.561893
MsbHLH33	MsbHLH56	0.117651	0.919557	0.127943	732	174.083	557.917	60.75	92.25	0.108887	0.529919
MsbHLH35	MsbHLH55	0.198305	0.690374	0.287243	705	152.167	552.833	96.3333	68.6667	0.174254	0.45126
MsbHLH39	MsbHLH49	0.195974	1.16483	0.168242	1554	360.5	1193.5	205.833	213.167	0.172462	0.591308
MsbHLH43	MsbHLH65	0.415849	NaN	NaN	822	184.5	637.5	203.5	143.5	0.319216	0.777778	High Sequence Divergence Value (pS>=0.75)
