# Supplementary material for: Genome-Wide Identification of the bHLH Gene Family in Magnolia sieboldii and Response of MsPIFs to Different Light Qualities
Source: Int J Mol Sci. 2025 Mar 28;26(7):3152. doi: 10.3390/ijms26073152 (PMC11989109; doi:10.3390/ijms26073152)
Supplement: Supplementary file 1 [file ijms-26-03152-s001.zip › ijms-3520030-supplementary/Table S4-Collinearity analysis.xlsx]

## Sheet: Ms-Ms
############### Parameters ###############
# MATCH_SCORE: 50
# MATCH_SIZE: 5
# GAP_PENALTY: -1
# OVERLAP_WINDOW: 5
# E_VALUE: 1e-05
# MAX GAPS: 25
############### Statistics ###############
# Number of collinear genes: 5776, Percentage: 17.28
# Number of all genes: 33420
##########################################
## Alignment 0: score=591.0 e_value=1.6e-26 N=12 000476F&HIC_ASM_8 plus
0- 0:	evm.model.000476F.1.3	evm.model.HIC_ASM_8.1630.3	5e-85
0- 1:	evm.model.000476F.2	evm.model.HIC_ASM_8.1631	0
0- 2:	evm.model.000476F.3	evm.model.HIC_ASM_8.1634	1e-122
0- 3:	evm.model.000476F.6	evm.model.HIC_ASM_8.1638	3e-67
0- 4:	evm.model.000476F.12	evm.model.HIC_ASM_8.1639.1	4e-69
0- 5:	evm.model.000476F.13	evm.model.HIC_ASM_8.1640	7e-58
0- 6:	evm.model.000476F.14	evm.model.HIC_ASM_8.1642	1e-70
0- 7:	evm.model.000476F.16	evm.model.HIC_ASM_8.1644	2e-42
0- 8:	evm.model.000476F.17	evm.model.HIC_ASM_8.1645	8e-160
0- 9:	evm.model.000476F.22	evm.model.HIC_ASM_8.1651	0
0- 10:	evm.model.000476F.25	evm.model.HIC_ASM_8.1653	1e-266
0- 11:	evm.model.000476F.27_evm.model.000476F.28	evm.model.HIC_ASM_8.1661_evm.model.HIC_ASM_8.1664_evm.model.HIC_ASM_8.1660_evm.model.HIC_ASM_8.1665	1e-261
## Alignment 1: score=280.0 e_value=2.7e-08 N=6 000652F&HIC_ASM_9 minus
1- 0:	evm.model.000652F.14	evm.model.HIC_ASM_9.2676	0
1- 1:	evm.model.000652F.23	evm.model.HIC_ASM_9.2675	7e-172
1- 2:	evm.model.000652F.28	evm.model.HIC_ASM_9.2674	0
1- 3:	evm.model.000652F.32	evm.model.HIC_ASM_9.2668	3e-139
1- 4:	evm.model.000652F.38	evm.model.HIC_ASM_9.2666	3e-230
1- 5:	evm.model.000652F.39	evm.model.HIC_ASM_9.2665	2e-84
## Alignment 2: score=297.0 e_value=2.3e-09 N=6 001233F&HIC_ASM_3 plus
2- 0:	evm.model.001233F.3	evm.model.HIC_ASM_3.220	5e-189
2- 1:	evm.model.001233F.4	evm.model.HIC_ASM_3.224	6e-67
2- 2:	evm.model.001233F.6	evm.model.HIC_ASM_3.226	4e-132
2- 3:	evm.model.001233F.7	evm.model.HIC_ASM_3.227	8e-68
2- 4:	evm.model.001233F.1	evm.model.HIC_ASM_3.228	0
2- 5:	evm.model.001233F.2	evm.model.HIC_ASM_3.229	2e-92
## Alignment 3: score=300.0 e_value=6.6e-08 N=6 001288F&HIC_ASM_15 plus
3- 0:	evm.model.001288F.2	evm.model.HIC_ASM_15.17	4e-198
3- 1:	evm.model.001288F.3	evm.model.HIC_ASM_15.18	0
3- 2:	evm.model.001288F.4	evm.model.HIC_ASM_15.19	2e-35
3- 3:	evm.model.001288F.5	evm.model.HIC_ASM_15.20	9e-124
3- 4:	evm.model.001288F.6.2	evm.model.HIC_ASM_15.21.2	3e-191
3- 5:	evm.model.001288F.7	evm.model.HIC_ASM_15.22	2e-85
## Alignment 4: score=285.0 e_value=5.2e-17 N=7 HIC_ASM_0&HIC_ASM_0 plus
4- 0:	evm.model.HIC_ASM_0.2813	evm.model.HIC_ASM_0.2941	7e-18
4- 1:	evm.model.HIC_ASM_0.2836	evm.model.HIC_ASM_0.2952	2e-30
4- 2:	evm.model.HIC_ASM_0.2837	evm.model.HIC_ASM_0.2982	8e-112
4- 3:	evm.model.HIC_ASM_0.2856	evm.model.HIC_ASM_0.2996	7e-109
4- 4:	evm.model.HIC_ASM_0.2868	evm.model.HIC_ASM_0.2997	6e-62
4- 5:	evm.model.HIC_ASM_0.2871	evm.model.HIC_ASM_0.2998	2e-42
4- 6:	evm.model.HIC_ASM_0.2940	evm.model.HIC_ASM_0.2999	1e-48
## Alignment 5: score=250.0 e_value=1.9e-07 N=5 HIC_ASM_0&HIC_ASM_0 minus
5- 0:	evm.model.HIC_ASM_0.271	evm.model.HIC_ASM_0.4546	2e-28
5- 1:	evm.model.HIC_ASM_0.272	evm.model.HIC_ASM_0.4545	1e-285
5- 2:	evm.model.HIC_ASM_0.273	evm.model.HIC_ASM_0.4544	1e-69
5- 3:	evm.model.HIC_ASM_0.274	evm.model.HIC_ASM_0.4543	2e-139
5- 4:	evm.model.HIC_ASM_0.275	evm.model.HIC_ASM_0.4542	3e-184
## Alignment 6: score=3968.0 e_value=0 N=85 HIC_ASM_0&HIC_ASM_12 plus
6- 0:	evm.model.HIC_ASM_0.2	evm.model.HIC_ASM_12.2159.1	2e-117
6- 1:	evm.model.HIC_ASM_0.4	evm.model.HIC_ASM_12.2161	2e-69
6- 2:	evm.model.HIC_ASM_0.5	evm.model.HIC_ASM_12.2164	7e-180
6- 3:	evm.model.HIC_ASM_0.6.1	evm.model.HIC_ASM_12.2165	0
6- 4:	evm.model.HIC_ASM_0.12	evm.model.HIC_ASM_12.2166	0
6- 5:	evm.model.HIC_ASM_0.13.1	evm.model.HIC_ASM_12.2168.2	0
6- 6:	evm.model.HIC_ASM_0.15	evm.model.HIC_ASM_12.2175	0
6- 7:	evm.model.HIC_ASM_0.17	evm.model.HIC_ASM_12.2176	5e-136
6- 8:	evm.model.HIC_ASM_0.19	evm.model.HIC_ASM_12.2177	2e-29
6- 9:	evm.model.HIC_ASM_0.20	evm.model.HIC_ASM_12.2178	8e-95
6- 10:	evm.model.HIC_ASM_0.22	evm.model.HIC_ASM_12.2183	1e-144
6- 11:	evm.model.HIC_ASM_0.23	evm.model.HIC_ASM_12.2184	0
6- 12:	evm.model.HIC_ASM_0.24	evm.model.HIC_ASM_12.2185	4e-22
6- 13:	evm.model.HIC_ASM_0.26	evm.model.HIC_ASM_12.2188	3e-59
6- 14:	evm.model.HIC_ASM_0.27	evm.model.HIC_ASM_12.2207	4e-38
6- 15:	evm.model.HIC_ASM_0.28	evm.model.HIC_ASM_12.2210	2e-180
6- 16:	evm.model.HIC_ASM_0.29	evm.model.HIC_ASM_12.2211	1e-82
6- 17:	evm.model.HIC_ASM_0.30	evm.model.HIC_ASM_12.2212	1e-103
6- 18:	evm.model.HIC_ASM_0.31	evm.model.HIC_ASM_12.2213	0
6- 19:	evm.model.HIC_ASM_0.33	evm.model.HIC_ASM_12.2217	3e-268
6- 20:	evm.model.HIC_ASM_0.51	evm.model.HIC_ASM_12.2220.1	6e-195
6- 21:	evm.model.HIC_ASM_0.55	evm.model.HIC_ASM_12.2222_evm.model.HIC_ASM_12.2223	6e-107
6- 22:	evm.model.HIC_ASM_0.60	evm.model.HIC_ASM_12.2225	8e-21
6- 23:	evm.model.HIC_ASM_0.62	evm.model.HIC_ASM_12.2230	5e-94
6- 24:	evm.model.HIC_ASM_0.67	evm.model.HIC_ASM_12.2242	3e-117
6- 25:	evm.model.HIC_ASM_0.79	evm.model.HIC_ASM_12.2245	6e-106
6- 26:	evm.model.HIC_ASM_0.82	evm.model.HIC_ASM_12.2248	4e-123
6- 27:	evm.model.HIC_ASM_0.92	evm.model.HIC_ASM_12.2252	3e-138
6- 28:	evm.model.HIC_ASM_0.94	evm.model.HIC_ASM_12.2253	2e-129
6- 29:	evm.model.HIC_ASM_0.107	evm.model.HIC_ASM_12.2258	1e-23
6- 30:	evm.model.HIC_ASM_0.111.1	evm.model.HIC_ASM_12.2268	7e-26
6- 31:	evm.model.HIC_ASM_0.118	evm.model.HIC_ASM_12.2271	6e-145
6- 32:	evm.model.HIC_ASM_0.121	evm.model.HIC_ASM_12.2272	0
6- 33:	evm.model.HIC_ASM_0.123	evm.model.HIC_ASM_12.2273	3e-60
6- 34:	evm.model.HIC_ASM_0.124	evm.model.HIC_ASM_12.2274	3e-292
6- 35:	evm.model.HIC_ASM_0.129	evm.model.HIC_ASM_12.2276.2	2e-112
6- 36:	evm.model.HIC_ASM_0.130	evm.model.HIC_ASM_12.2277	3e-58
6- 37:	evm.model.HIC_ASM_0.131	evm.model.HIC_ASM_12.2278	2e-54
6- 38:	evm.model.HIC_ASM_0.133	evm.model.HIC_ASM_12.2281	4e-88
6- 39:	evm.model.HIC_ASM_0.134.2	evm.model.HIC_ASM_12.2282.2	2e-185
6- 40:	evm.model.HIC_ASM_0.136.4	evm.model.HIC_ASM_12.2284	2e-129
6- 41:	evm.model.HIC_ASM_0.140	evm.model.HIC_ASM_12.2287	6e-57
6- 42:	evm.model.HIC_ASM_0.155	evm.model.HIC_ASM_12.2289	7e-68
6- 43:	evm.model.HIC_ASM_0.170	evm.model.HIC_ASM_12.2293	8e-217
6- 44:	evm.model.HIC_ASM_0.173	evm.model.HIC_ASM_12.2297	0
6- 45:	evm.model.HIC_ASM_0.177	evm.model.HIC_ASM_12.2299.1	6e-211
6- 46:	evm.model.HIC_ASM_0.179	evm.model.HIC_ASM_12.2300	4e-185
6- 47:	evm.model.HIC_ASM_0.184.4	evm.model.HIC_ASM_12.2305	8e-180
6- 48:	evm.model.HIC_ASM_0.195	evm.model.HIC_ASM_12.2308	8e-245
6- 49:	evm.model.HIC_ASM_0.200	evm.model.HIC_ASM_12.2311	5e-21
6- 50:	evm.model.HIC_ASM_0.201	evm.model.HIC_ASM_12.2316	3e-89
6- 51:	evm.model.HIC_ASM_0.202	evm.model.HIC_ASM_12.2317	9e-118
6- 52:	evm.model.HIC_ASM_0.203	evm.model.HIC_ASM_12.2318	1e-50
6- 53:	evm.model.HIC_ASM_0.206	evm.model.HIC_ASM_12.2319	4e-43
6- 54:	evm.model.HIC_ASM_0.208	evm.model.HIC_ASM_12.2320	1e-168
6- 55:	evm.model.HIC_ASM_0.211	evm.model.HIC_ASM_12.2327	2e-268
6- 56:	evm.model.HIC_ASM_0.212	evm.model.HIC_ASM_12.2336	6e-123
6- 57:	evm.model.HIC_ASM_0.225	evm.model.HIC_ASM_12.2339	3e-301
6- 58:	evm.model.HIC_ASM_0.226.14	evm.model.HIC_ASM_12.2340	2e-189
6- 59:	evm.model.HIC_ASM_0.231	evm.model.HIC_ASM_12.2341	2e-81
6- 60:	evm.model.HIC_ASM_0.232.1	evm.model.HIC_ASM_12.2343	6e-184
6- 61:	evm.model.HIC_ASM_0.235	evm.model.HIC_ASM_12.2346	8e-133
6- 62:	evm.model.HIC_ASM_0.243	evm.model.HIC_ASM_12.2353	2e-41
6- 63:	evm.model.HIC_ASM_0.244	evm.model.HIC_ASM_12.2354	2e-253
6- 64:	evm.model.HIC_ASM_0.254	evm.model.HIC_ASM_12.2362	3e-105
6- 65:	evm.model.HIC_ASM_0.255	evm.model.HIC_ASM_12.2363	1e-172
6- 66:	evm.model.HIC_ASM_0.257	evm.model.HIC_ASM_12.2365	6e-96
6- 67:	evm.model.HIC_ASM_0.275	evm.model.HIC_ASM_12.2368.1	9e-136
6- 68:	evm.model.HIC_ASM_0.282	evm.model.HIC_ASM_12.2372	4e-123
6- 69:	evm.model.HIC_ASM_0.283	evm.model.HIC_ASM_12.2375	9e-242
6- 70:	evm.model.HIC_ASM_0.285	evm.model.HIC_ASM_12.2381	5e-113
6- 71:	evm.model.HIC_ASM_0.291	evm.model.HIC_ASM_12.2385	4e-145
6- 72:	evm.model.HIC_ASM_0.294	evm.model.HIC_ASM_12.2388.3	2e-116
6- 73:	evm.model.HIC_ASM_0.300	evm.model.HIC_ASM_12.2389	5e-165
6- 74:	evm.model.HIC_ASM_0.303	evm.model.HIC_ASM_12.2393	1e-242
6- 75:	evm.model.HIC_ASM_0.307	evm.model.HIC_ASM_12.2412	0
6- 76:	evm.model.HIC_ASM_0.308	evm.model.HIC_ASM_12.2413	7e-61
6- 77:	evm.model.HIC_ASM_0.323	evm.model.HIC_ASM_12.2417	2e-48
6- 78:	evm.model.HIC_ASM_0.328	evm.model.HIC_ASM_12.2424	3e-110
6- 79:	evm.model.HIC_ASM_0.331	evm.model.HIC_ASM_12.2429	3e-51
6- 80:	evm.model.HIC_ASM_0.340	evm.model.HIC_ASM_12.2436	1e-311
6- 81:	evm.model.HIC_ASM_0.341	evm.model.HIC_ASM_12.2439	9e-19
6- 82:	evm.model.HIC_ASM_0.343	evm.model.HIC_ASM_12.2440	3e-77
6- 83:	evm.model.HIC_ASM_0.362	evm.model.HIC_ASM_12.2447	0
6- 84:	evm.model.HIC_ASM_0.368	evm.model.HIC_ASM_12.2449	3e-155
## Alignment 7: score=3305.0 e_value=9.5e-280 N=71 HIC_ASM_0&HIC_ASM_12 plus
7- 0:	evm.model.HIC_ASM_0.506	evm.model.HIC_ASM_12.1764.2	1e-184
7- 1:	evm.model.HIC_ASM_0.515	evm.model.HIC_ASM_12.1775	3e-186
7- 2:	evm.model.HIC_ASM_0.518	evm.model.HIC_ASM_12.1794	2e-166
7- 3:	evm.model.HIC_ASM_0.520	evm.model.HIC_ASM_12.1796	3e-308
7- 4:	evm.model.HIC_ASM_0.523	evm.model.HIC_ASM_12.1801.1	4e-138
7- 5:	evm.model.HIC_ASM_0.525	evm.model.HIC_ASM_12.1803_evm.model.HIC_ASM_12.1804	2e-43
7- 6:	evm.model.HIC_ASM_0.528.1	evm.model.HIC_ASM_12.1814	3e-118
7- 7:	evm.model.HIC_ASM_0.532	evm.model.HIC_ASM_12.1820	4e-163
7- 8:	evm.model.HIC_ASM_0.533	evm.model.HIC_ASM_12.1822	8e-239
7- 9:	evm.model.HIC_ASM_0.537	evm.model.HIC_ASM_12.1825	8e-166
7- 10:	evm.model.HIC_ASM_0.538	evm.model.HIC_ASM_12.1826.1	1e-184
7- 11:	evm.model.HIC_ASM_0.539	evm.model.HIC_ASM_12.1827.1	7e-101
7- 12:	evm.model.HIC_ASM_0.544	evm.model.HIC_ASM_12.1828	9e-101
7- 13:	evm.model.HIC_ASM_0.546	evm.model.HIC_ASM_12.1830_evm.model.HIC_ASM_12.1831	2e-41
7- 14:	evm.model.HIC_ASM_0.550	evm.model.HIC_ASM_12.1834.1	6e-38
7- 15:	evm.model.HIC_ASM_0.555	evm.model.HIC_ASM_12.1840	3e-31
7- 16:	evm.model.HIC_ASM_0.556.6	evm.model.HIC_ASM_12.1847	7e-170
7- 17:	evm.model.HIC_ASM_0.559.1	evm.model.HIC_ASM_12.1849	1e-240
7- 18:	evm.model.HIC_ASM_0.563	evm.model.HIC_ASM_12.1854	1e-243
7- 19:	evm.model.HIC_ASM_0.569	evm.model.HIC_ASM_12.1862	3e-105
7- 20:	evm.model.HIC_ASM_0.570	evm.model.HIC_ASM_12.1863	5e-156
7- 21:	evm.model.HIC_ASM_0.586	evm.model.HIC_ASM_12.1868	1e-172
7- 22:	evm.model.HIC_ASM_0.593	evm.model.HIC_ASM_12.1870	6e-26
7- 23:	evm.model.HIC_ASM_0.598	evm.model.HIC_ASM_12.1872.1	0
7- 24:	evm.model.HIC_ASM_0.602	evm.model.HIC_ASM_12.1877	1e-173
7- 25:	evm.model.HIC_ASM_0.604	evm.model.HIC_ASM_12.1883	9e-128
7- 26:	evm.model.HIC_ASM_0.606	evm.model.HIC_ASM_12.1886	4e-92
7- 27:	evm.model.HIC_ASM_0.614.1	evm.model.HIC_ASM_12.1890	6e-125
7- 28:	evm.model.HIC_ASM_0.615	evm.model.HIC_ASM_12.1894.1	1e-265
7- 29:	evm.model.HIC_ASM_0.616	evm.model.HIC_ASM_12.1895	3e-241
7- 30:	evm.model.HIC_ASM_0.617	evm.model.HIC_ASM_12.1899	3e-207
7- 31:	evm.model.HIC_ASM_0.621	evm.model.HIC_ASM_12.1903	1e-208
7- 32:	evm.model.HIC_ASM_0.622	evm.model.HIC_ASM_12.1905	3e-89
7- 33:	evm.model.HIC_ASM_0.625.1	evm.model.HIC_ASM_12.1907	4e-97
7- 34:	evm.model.HIC_ASM_0.628	evm.model.HIC_ASM_12.1919	3e-68
7- 35:	evm.model.HIC_ASM_0.631	evm.model.HIC_ASM_12.1920	3e-108
7- 36:	evm.model.HIC_ASM_0.642	evm.model.HIC_ASM_12.1927	9e-240
7- 37:	evm.model.HIC_ASM_0.646.1	evm.model.HIC_ASM_12.1929	2e-192
7- 38:	evm.model.HIC_ASM_0.652	evm.model.HIC_ASM_12.1932	4e-170
7- 39:	evm.model.HIC_ASM_0.655	evm.model.HIC_ASM_12.1935	8e-14
7- 40:	evm.model.HIC_ASM_0.657	evm.model.HIC_ASM_12.1936	4e-62
7- 41:	evm.model.HIC_ASM_0.662	evm.model.HIC_ASM_12.1937	1e-243
7- 42:	evm.model.HIC_ASM_0.663	evm.model.HIC_ASM_12.1938	2e-117
7- 43:	evm.model.HIC_ASM_0.670.6	evm.model.HIC_ASM_12.1946	5e-231
7- 44:	evm.model.HIC_ASM_0.671	evm.model.HIC_ASM_12.1948_evm.model.HIC_ASM_12.1949	1e-32
7- 45:	evm.model.HIC_ASM_0.674	evm.model.HIC_ASM_12.1953	1e-42
7- 46:	evm.model.HIC_ASM_0.678	evm.model.HIC_ASM_12.1957	2e-24
7- 47:	evm.model.HIC_ASM_0.679	evm.model.HIC_ASM_12.1959	0
7- 48:	evm.model.HIC_ASM_0.683.1	evm.model.HIC_ASM_12.1963.3	1e-303
7- 49:	evm.model.HIC_ASM_0.689.5	evm.model.HIC_ASM_12.1965	7e-218
7- 50:	evm.model.HIC_ASM_0.693	evm.model.HIC_ASM_12.1968	0
7- 51:	evm.model.HIC_ASM_0.695	evm.model.HIC_ASM_12.1970	9e-169
7- 52:	evm.model.HIC_ASM_0.696	evm.model.HIC_ASM_12.1973	8e-45
7- 53:	evm.model.HIC_ASM_0.710.1	evm.model.HIC_ASM_12.1976	4e-177
7- 54:	evm.model.HIC_ASM_0.714	evm.model.HIC_ASM_12.1978	3e-109
7- 55:	evm.model.HIC_ASM_0.716	evm.model.HIC_ASM_12.1981	1e-248
7- 56:	evm.model.HIC_ASM_0.721	evm.model.HIC_ASM_12.1982	0
7- 57:	evm.model.HIC_ASM_0.724	evm.model.HIC_ASM_12.1983	0
7- 58:	evm.model.HIC_ASM_0.735	evm.model.HIC_ASM_12.1991	5e-89
7- 59:	evm.model.HIC_ASM_0.736	evm.model.HIC_ASM_12.1992	5e-71
7- 60:	evm.model.HIC_ASM_0.740	evm.model.HIC_ASM_12.1996	1e-45
7- 61:	evm.model.HIC_ASM_0.745	evm.model.HIC_ASM_12.2000	2e-196
7- 62:	evm.model.HIC_ASM_0.755	evm.model.HIC_ASM_12.2006	1e-98
7- 63:	evm.model.HIC_ASM_0.756.2	evm.model.HIC_ASM_12.2007	2e-151
7- 64:	evm.model.HIC_ASM_0.757	evm.model.HIC_ASM_12.2009	0
7- 65:	evm.model.HIC_ASM_0.769.1	evm.model.HIC_ASM_12.2013	9e-113
7- 66:	evm.model.HIC_ASM_0.779	evm.model.HIC_ASM_12.2017	4e-106
7- 67:	evm.model.HIC_ASM_0.781	evm.model.HIC_ASM_12.2018	3e-122
7- 68:	evm.model.HIC_ASM_0.782	evm.model.HIC_ASM_12.2023	2e-37
7- 69:	evm.model.HIC_ASM_0.785	evm.model.HIC_ASM_12.2024	6e-19
7- 70:	evm.model.HIC_ASM_0.819	evm.model.HIC_ASM_12.2029	3e-91
## Alignment 8: score=405.0 e_value=8.6e-18 N=9 HIC_ASM_0&HIC_ASM_12 plus
8- 0:	evm.model.HIC_ASM_0.1370	evm.model.HIC_ASM_12.1160	2e-42
8- 1:	evm.model.HIC_ASM_0.1395	evm.model.HIC_ASM_12.1177	6e-38
8- 2:	evm.model.HIC_ASM_0.1399	evm.model.HIC_ASM_12.1186	0
8- 3:	evm.model.HIC_ASM_0.1400	evm.model.HIC_ASM_12.1187	3e-83
8- 4:	evm.model.HIC_ASM_0.1402	evm.model.HIC_ASM_12.1192	4e-282
8- 5:	evm.model.HIC_ASM_0.1404	evm.model.HIC_ASM_12.1194	1e-92
8- 6:	evm.model.HIC_ASM_0.1406	evm.model.HIC_ASM_12.1201	2e-06
8- 7:	evm.model.HIC_ASM_0.1413	evm.model.HIC_ASM_12.1212	2e-245
8- 8:	evm.model.HIC_ASM_0.1416.5	evm.model.HIC_ASM_12.1217	0
## Alignment 9: score=4840.0 e_value=0 N=104 HIC_ASM_0&HIC_ASM_12 minus
9- 0:	evm.model.HIC_ASM_0.789	evm.model.HIC_ASM_12.1764.2	1e-169
9- 1:	evm.model.HIC_ASM_0.810	evm.model.HIC_ASM_12.1752	2e-69
9- 2:	evm.model.HIC_ASM_0.811	evm.model.HIC_ASM_12.1751	3e-14
9- 3:	evm.model.HIC_ASM_0.814	evm.model.HIC_ASM_12.1749	2e-70
9- 4:	evm.model.HIC_ASM_0.817	evm.model.HIC_ASM_12.1747	0
9- 5:	evm.model.HIC_ASM_0.820	evm.model.HIC_ASM_12.1744	4e-137
9- 6:	evm.model.HIC_ASM_0.838	evm.model.HIC_ASM_12.1734	0
9- 7:	evm.model.HIC_ASM_0.841	evm.model.HIC_ASM_12.1723	1e-58
9- 8:	evm.model.HIC_ASM_0.842.1	evm.model.HIC_ASM_12.1721	2e-42
9- 9:	evm.model.HIC_ASM_0.854	evm.model.HIC_ASM_12.1710	2e-119
9- 10:	evm.model.HIC_ASM_0.859	evm.model.HIC_ASM_12.1701	3e-135
9- 11:	evm.model.HIC_ASM_0.860	evm.model.HIC_ASM_12.1696	4e-13
9- 12:	evm.model.HIC_ASM_0.866	evm.model.HIC_ASM_12.1690	5e-133
9- 13:	evm.model.HIC_ASM_0.874	evm.model.HIC_ASM_12.1686	1e-32
9- 14:	evm.model.HIC_ASM_0.877	evm.model.HIC_ASM_12.1684	2e-89
9- 15:	evm.model.HIC_ASM_0.884	evm.model.HIC_ASM_12.1673	5e-220
9- 16:	evm.model.HIC_ASM_0.886	evm.model.HIC_ASM_12.1669	6e-50
9- 17:	evm.model.HIC_ASM_0.897	evm.model.HIC_ASM_12.1663	5e-117
9- 18:	evm.model.HIC_ASM_0.899.1	evm.model.HIC_ASM_12.1661	2e-163
9- 19:	evm.model.HIC_ASM_0.905	evm.model.HIC_ASM_12.1657	1e-133
9- 20:	evm.model.HIC_ASM_0.906	evm.model.HIC_ASM_12.1646	1e-54
9- 21:	evm.model.HIC_ASM_0.922	evm.model.HIC_ASM_12.1639.22	6e-221
9- 22:	evm.model.HIC_ASM_0.923.1	evm.model.HIC_ASM_12.1637	1e-202
9- 23:	evm.model.HIC_ASM_0.926	evm.model.HIC_ASM_12.1636.1	1e-123
9- 24:	evm.model.HIC_ASM_0.930	evm.model.HIC_ASM_12.1634	1e-194
9- 25:	evm.model.HIC_ASM_0.938	evm.model.HIC_ASM_12.1632	1e-23
9- 26:	evm.model.HIC_ASM_0.939	evm.model.HIC_ASM_12.1631	5e-211
9- 27:	evm.model.HIC_ASM_0.940	evm.model.HIC_ASM_12.1630	9e-275
9- 28:	evm.model.HIC_ASM_0.941_evm.model.HIC_ASM_0.942	evm.model.HIC_ASM_12.1628	5e-132
9- 29:	evm.model.HIC_ASM_0.943	evm.model.HIC_ASM_12.1625	6e-17
9- 30:	evm.model.HIC_ASM_0.944.1	evm.model.HIC_ASM_12.1624	1e-110
9- 31:	evm.model.HIC_ASM_0.945	evm.model.HIC_ASM_12.1623	4e-274
9- 32:	evm.model.HIC_ASM_0.946	evm.model.HIC_ASM_12.1622	6e-60
9- 33:	evm.model.HIC_ASM_0.952.3	evm.model.HIC_ASM_12.1620	5e-104
9- 34:	evm.model.HIC_ASM_0.955.3	evm.model.HIC_ASM_12.1618	2e-222
9- 35:	evm.model.HIC_ASM_0.957	evm.model.HIC_ASM_12.1614	5e-102
9- 36:	evm.model.HIC_ASM_0.959	evm.model.HIC_ASM_12.1610_evm.model.HIC_ASM_12.1611	1e-117
9- 37:	evm.model.HIC_ASM_0.960.3	evm.model.HIC_ASM_12.1609	1e-100
9- 38:	evm.model.HIC_ASM_0.965.1	evm.model.HIC_ASM_12.1605	9e-42
9- 39:	evm.model.HIC_ASM_0.968	evm.model.HIC_ASM_12.1602	1e-44
9- 40:	evm.model.HIC_ASM_0.969	evm.model.HIC_ASM_12.1601	2e-42
9- 41:	evm.model.HIC_ASM_0.972	evm.model.HIC_ASM_12.1600	1e-78
9- 42:	evm.model.HIC_ASM_0.978.1	evm.model.HIC_ASM_12.1592	3e-86
9- 43:	evm.model.HIC_ASM_0.979	evm.model.HIC_ASM_12.1590	0
9- 44:	evm.model.HIC_ASM_0.980	evm.model.HIC_ASM_12.1587	3e-129
9- 45:	evm.model.HIC_ASM_0.984.1	evm.model.HIC_ASM_12.1577	6e-72
9- 46:	evm.model.HIC_ASM_0.987	evm.model.HIC_ASM_12.1575	3e-135
9- 47:	evm.model.HIC_ASM_0.988	evm.model.HIC_ASM_12.1571	1e-41
9- 48:	evm.model.HIC_ASM_0.1000	evm.model.HIC_ASM_12.1570	2e-174
9- 49:	evm.model.HIC_ASM_0.1003.1	evm.model.HIC_ASM_12.1568.1	6e-45
9- 50:	evm.model.HIC_ASM_0.1080.1	evm.model.HIC_ASM_12.1564	3e-114
9- 51:	evm.model.HIC_ASM_0.1081	evm.model.HIC_ASM_12.1563	1e-41
9- 52:	evm.model.HIC_ASM_0.1095	evm.model.HIC_ASM_12.1559	2e-28
9- 53:	evm.model.HIC_ASM_0.1097	evm.model.HIC_ASM_12.1556	1e-162
9- 54:	evm.model.HIC_ASM_0.1098	evm.model.HIC_ASM_12.1549.1	4e-70
9- 55:	evm.model.HIC_ASM_0.1100	evm.model.HIC_ASM_12.1548	1e-14
9- 56:	evm.model.HIC_ASM_0.1102	evm.model.HIC_ASM_12.1544	3e-284
9- 57:	evm.model.HIC_ASM_0.1115	evm.model.HIC_ASM_12.1536	2e-97
9- 58:	evm.model.HIC_ASM_0.1120.1	evm.model.HIC_ASM_12.1527.2	4e-105
9- 59:	evm.model.HIC_ASM_0.1126	evm.model.HIC_ASM_12.1520	4e-57
9- 60:	evm.model.HIC_ASM_0.1132	evm.model.HIC_ASM_12.1507	2e-27
9- 61:	evm.model.HIC_ASM_0.1144	evm.model.HIC_ASM_12.1496	3e-56
9- 62:	evm.model.HIC_ASM_0.1147	evm.model.HIC_ASM_12.1493	5e-202
9- 63:	evm.model.HIC_ASM_0.1150_evm.model.HIC_ASM_0.1151	evm.model.HIC_ASM_12.1482	3e-81
9- 64:	evm.model.HIC_ASM_0.1157	evm.model.HIC_ASM_12.1471	1e-26
9- 65:	evm.model.HIC_ASM_0.1162	evm.model.HIC_ASM_12.1454	6e-50
9- 66:	evm.model.HIC_ASM_0.1164	evm.model.HIC_ASM_12.1452	3e-41
9- 67:	evm.model.HIC_ASM_0.1165	evm.model.HIC_ASM_12.1451	7e-184
9- 68:	evm.model.HIC_ASM_0.1170	evm.model.HIC_ASM_12.1447	1e-269
9- 69:	evm.model.HIC_ASM_0.1172	evm.model.HIC_ASM_12.1443	1e-112
9- 70:	evm.model.HIC_ASM_0.1173.1	evm.model.HIC_ASM_12.1437	2e-105
9- 71:	evm.model.HIC_ASM_0.1175	evm.model.HIC_ASM_12.1436	1e-128
9- 72:	evm.model.HIC_ASM_0.1176	evm.model.HIC_ASM_12.1432	6e-69
9- 73:	evm.model.HIC_ASM_0.1180	evm.model.HIC_ASM_12.1429	1e-15
9- 74:	evm.model.HIC_ASM_0.1187.1	evm.model.HIC_ASM_12.1427	9e-233
9- 75:	evm.model.HIC_ASM_0.1189	evm.model.HIC_ASM_12.1425	7e-120
9- 76:	evm.model.HIC_ASM_0.1191	evm.model.HIC_ASM_12.1424	8e-186
9- 77:	evm.model.HIC_ASM_0.1196	evm.model.HIC_ASM_12.1421	6e-314
9- 78:	evm.model.HIC_ASM_0.1197	evm.model.HIC_ASM_12.1420	1e-310
9- 79:	evm.model.HIC_ASM_0.1200	evm.model.HIC_ASM_12.1417	1e-49
9- 80:	evm.model.HIC_ASM_0.1202.3	evm.model.HIC_ASM_12.1415	1e-140
9- 81:	evm.model.HIC_ASM_0.1203	evm.model.HIC_ASM_12.1414	5e-17
9- 82:	evm.model.HIC_ASM_0.1221	evm.model.HIC_ASM_12.1404	6e-72
9- 83:	evm.model.HIC_ASM_0.1222	evm.model.HIC_ASM_12.1403	2e-136
9- 84:	evm.model.HIC_ASM_0.1223	evm.model.HIC_ASM_12.1400	5e-87
9- 85:	evm.model.HIC_ASM_0.1228	evm.model.HIC_ASM_12.1390	2e-202
9- 86:	evm.model.HIC_ASM_0.1232	evm.model.HIC_ASM_12.1368	0
9- 87:	evm.model.HIC_ASM_0.1251	evm.model.HIC_ASM_12.1366	5e-189
9- 88:	evm.model.HIC_ASM_0.1252.1	evm.model.HIC_ASM_12.1363	7e-20
9- 89:	evm.model.HIC_ASM_0.1261	evm.model.HIC_ASM_12.1361.1	0
9- 90:	evm.model.HIC_ASM_0.1264	evm.model.HIC_ASM_12.1359	5e-31
9- 91:	evm.model.HIC_ASM_0.1272	evm.model.HIC_ASM_12.1354.4	4e-128
9- 92:	evm.model.HIC_ASM_0.1275_evm.model.HIC_ASM_0.1273	evm.model.HIC_ASM_12.1353	0
9- 93:	evm.model.HIC_ASM_0.1279	evm.model.HIC_ASM_12.1348.1	1e-143
9- 94:	evm.model.HIC_ASM_0.1280	evm.model.HIC_ASM_12.1347	1e-184
9- 95:	evm.model.HIC_ASM_0.1282	evm.model.HIC_ASM_12.1346	3e-125
9- 96:	evm.model.HIC_ASM_0.1283	evm.model.HIC_ASM_12.1345	9e-05
9- 97:	evm.model.HIC_ASM_0.1284	evm.model.HIC_ASM_12.1342	6e-31
9- 98:	evm.model.HIC_ASM_0.1291	evm.model.HIC_ASM_12.1336	4e-160
9- 99:	evm.model.HIC_ASM_0.1294_evm.model.HIC_ASM_0.1292_evm.model.HIC_ASM_0.1295	evm.model.HIC_ASM_12.1332	1e-48
9-100:	evm.model.HIC_ASM_0.1309	evm.model.HIC_ASM_12.1326	1e-149
9-101:	evm.model.HIC_ASM_0.1311	evm.model.HIC_ASM_12.1325	5e-26
9-102:	evm.model.HIC_ASM_0.1313_evm.model.HIC_ASM_0.1314	evm.model.HIC_ASM_12.1318	6e-57
9-103:	evm.model.HIC_ASM_0.1315	evm.model.HIC_ASM_12.1317	4e-128
## Alignment 10: score=1610.0 e_value=1.5e-116 N=35 HIC_ASM_0&HIC_ASM_12 minus
10- 0:	evm.model.HIC_ASM_0.362	evm.model.HIC_ASM_12.2184	0
10- 1:	evm.model.HIC_ASM_0.375	evm.model.HIC_ASM_12.2156	6e-181
10- 2:	evm.model.HIC_ASM_0.379	evm.model.HIC_ASM_12.2148	4e-182
10- 3:	evm.model.HIC_ASM_0.381	evm.model.HIC_ASM_12.2146_evm.model.HIC_ASM_12.2147	2e-288
10- 4:	evm.model.HIC_ASM_0.384	evm.model.HIC_ASM_12.2141	6e-94
10- 5:	evm.model.HIC_ASM_0.386	evm.model.HIC_ASM_12.2131	9e-25
10- 6:	evm.model.HIC_ASM_0.397	evm.model.HIC_ASM_12.2128	2e-156
10- 7:	evm.model.HIC_ASM_0.401_evm.model.HIC_ASM_0.402	evm.model.HIC_ASM_12.2121	7e-311
10- 8:	evm.model.HIC_ASM_0.404.2	evm.model.HIC_ASM_12.2117	1e-33
10- 9:	evm.model.HIC_ASM_0.406	evm.model.HIC_ASM_12.2116	3e-227
10- 10:	evm.model.HIC_ASM_0.408	evm.model.HIC_ASM_12.2115	7e-66
10- 11:	evm.model.HIC_ASM_0.412	evm.model.HIC_ASM_12.2111	4e-72
10- 12:	evm.model.HIC_ASM_0.413	evm.model.HIC_ASM_12.2109	6e-107
10- 13:	evm.model.HIC_ASM_0.416	evm.model.HIC_ASM_12.2100	6e-260
10- 14:	evm.model.HIC_ASM_0.417	evm.model.HIC_ASM_12.2099	2e-50
10- 15:	evm.model.HIC_ASM_0.418	evm.model.HIC_ASM_12.2098	0
10- 16:	evm.model.HIC_ASM_0.420	evm.model.HIC_ASM_12.2096	3e-88
10- 17:	evm.model.HIC_ASM_0.423	evm.model.HIC_ASM_12.2094	1e-216
10- 18:	evm.model.HIC_ASM_0.424	evm.model.HIC_ASM_12.2090	3e-164
10- 19:	evm.model.HIC_ASM_0.425	evm.model.HIC_ASM_12.2085	1e-97
10- 20:	evm.model.HIC_ASM_0.434	evm.model.HIC_ASM_12.2082.2	4e-194
10- 21:	evm.model.HIC_ASM_0.447	evm.model.HIC_ASM_12.2074.1	4e-154
10- 22:	evm.model.HIC_ASM_0.457	evm.model.HIC_ASM_12.2071	9e-50
10- 23:	evm.model.HIC_ASM_0.458	evm.model.HIC_ASM_12.2070	0
10- 24:	evm.model.HIC_ASM_0.459	evm.model.HIC_ASM_12.2068	5e-22
10- 25:	evm.model.HIC_ASM_0.471.2	evm.model.HIC_ASM_12.2067	0
10- 26:	evm.model.HIC_ASM_0.477	evm.model.HIC_ASM_12.2066.1	1e-92
10- 27:	evm.model.HIC_ASM_0.479	evm.model.HIC_ASM_12.2065	3e-206
10- 28:	evm.model.HIC_ASM_0.481	evm.model.HIC_ASM_12.2052	4e-178
10- 29:	evm.model.HIC_ASM_0.485_evm.model.HIC_ASM_0.486	evm.model.HIC_ASM_12.2051	5e-279
10- 30:	evm.model.HIC_ASM_0.488	evm.model.HIC_ASM_12.2047	1e-199
10- 31:	evm.model.HIC_ASM_0.489	evm.model.HIC_ASM_12.2043	6e-144
10- 32:	evm.model.HIC_ASM_0.498.1	evm.model.HIC_ASM_12.2034	0
10- 33:	evm.model.HIC_ASM_0.499.3	evm.model.HIC_ASM_12.2030	0
10- 34:	evm.model.HIC_ASM_0.501	evm.model.HIC_ASM_12.2025	6e-129
## Alignment 11: score=548.0 e_value=4.4e-32 N=13 HIC_ASM_0&HIC_ASM_12 minus
11- 0:	evm.model.HIC_ASM_0.1437	evm.model.HIC_ASM_12.1152	4e-38
11- 1:	evm.model.HIC_ASM_0.1449	evm.model.HIC_ASM_12.1150	7e-182
11- 2:	evm.model.HIC_ASM_0.1455	evm.model.HIC_ASM_12.1140	2e-156
11- 3:	evm.model.HIC_ASM_0.1466	evm.model.HIC_ASM_12.1136	4e-48
11- 4:	evm.model.HIC_ASM_0.1484.1	evm.model.HIC_ASM_12.1133.2	2e-142
11- 5:	evm.model.HIC_ASM_0.1488	evm.model.HIC_ASM_12.1129	1e-86
11- 6:	evm.model.HIC_ASM_0.1495	evm.model.HIC_ASM_12.1124	5e-168
11- 7:	evm.model.HIC_ASM_0.1501.3	evm.model.HIC_ASM_12.1116	4e-104
11- 8:	evm.model.HIC_ASM_0.1528	evm.model.HIC_ASM_12.1077_evm.model.HIC_ASM_12.1073	2e-190
11- 9:	evm.model.HIC_ASM_0.1529	evm.model.HIC_ASM_12.1065	5e-215
11- 10:	evm.model.HIC_ASM_0.1530	evm.model.HIC_ASM_12.1064	1e-242
11- 11:	evm.model.HIC_ASM_0.1536	evm.model.HIC_ASM_12.1048	1e-195
11- 12:	evm.model.HIC_ASM_0.1587	evm.model.HIC_ASM_12.1015	5e-141
## Alignment 12: score=969.0 e_value=1.1e-70 N=23 HIC_ASM_0&HIC_ASM_13 plus
12- 0:	evm.model.HIC_ASM_0.3049	evm.model.HIC_ASM_13.2480	0
12- 1:	evm.model.HIC_ASM_0.3051	evm.model.HIC_ASM_13.2482.5	0
12- 2:	evm.model.HIC_ASM_0.3067	evm.model.HIC_ASM_13.2493	7e-128
12- 3:	evm.model.HIC_ASM_0.3071.1	evm.model.HIC_ASM_13.2494	1e-65
12- 4:	evm.model.HIC_ASM_0.3094	evm.model.HIC_ASM_13.2501	3e-118
12- 5:	evm.model.HIC_ASM_0.3109	evm.model.HIC_ASM_13.2507	1e-121
12- 6:	evm.model.HIC_ASM_0.3166	evm.model.HIC_ASM_13.2519	3e-229
12- 7:	evm.model.HIC_ASM_0.3180	evm.model.HIC_ASM_13.2520	1e-151
12- 8:	evm.model.HIC_ASM_0.3185	evm.model.HIC_ASM_13.2522	3e-64
12- 9:	evm.model.HIC_ASM_0.3211	evm.model.HIC_ASM_13.2532	7e-17
12- 10:	evm.model.HIC_ASM_0.3243	evm.model.HIC_ASM_13.2534	2e-213
12- 11:	evm.model.HIC_ASM_0.3244	evm.model.HIC_ASM_13.2535.2	7e-171
12- 12:	evm.model.HIC_ASM_0.3245	evm.model.HIC_ASM_13.2536.1	2e-09
12- 13:	evm.model.HIC_ASM_0.3252	evm.model.HIC_ASM_13.2538	1e-20
12- 14:	evm.model.HIC_ASM_0.3302	evm.model.HIC_ASM_13.2539	3e-129
12- 15:	evm.model.HIC_ASM_0.3319	evm.model.HIC_ASM_13.2548	0
12- 16:	evm.model.HIC_ASM_0.3348	evm.model.HIC_ASM_13.2557	2e-73
12- 17:	evm.model.HIC_ASM_0.3362	evm.model.HIC_ASM_13.2561	2e-304
12- 18:	evm.model.HIC_ASM_0.3388	evm.model.HIC_ASM_13.2562	6e-263
12- 19:	evm.model.HIC_ASM_0.3395	evm.model.HIC_ASM_13.2568	0
12- 20:	evm.model.HIC_ASM_0.3425	evm.model.HIC_ASM_13.2570	4e-107
12- 21:	evm.model.HIC_ASM_0.3442.1	evm.model.HIC_ASM_13.2578	8e-219
12- 22:	evm.model.HIC_ASM_0.3444.1	evm.model.HIC_ASM_13.2584	1e-52
## Alignment 13: score=336.0 e_value=2.8e-18 N=9 HIC_ASM_0&HIC_ASM_13 plus
13- 0:	evm.model.HIC_ASM_0.4111	evm.model.HIC_ASM_13.586	5e-83
13- 1:	evm.model.HIC_ASM_0.4140	evm.model.HIC_ASM_13.655	7e-193
13- 2:	evm.model.HIC_ASM_0.4141	evm.model.HIC_ASM_13.690	2e-36
13- 3:	evm.model.HIC_ASM_0.4143	evm.model.HIC_ASM_13.746	6e-17
13- 4:	evm.model.HIC_ASM_0.4148	evm.model.HIC_ASM_13.773	5e-45
13- 5:	evm.model.HIC_ASM_0.4153	evm.model.HIC_ASM_13.784	4e-190
13- 6:	evm.model.HIC_ASM_0.4159	evm.model.HIC_ASM_13.808	3e-187
13- 7:	evm.model.HIC_ASM_0.4178	evm.model.HIC_ASM_13.827	6e-08
13- 8:	evm.model.HIC_ASM_0.4181	evm.model.HIC_ASM_13.828	4e-138
## Alignment 14: score=310.0 e_value=4.9e-12 N=7 HIC_ASM_0&HIC_ASM_13 plus
14- 0:	evm.model.HIC_ASM_0.4477	evm.model.HIC_ASM_13.2662_evm.model.HIC_ASM_13.2663	0
14- 1:	evm.model.HIC_ASM_0.4480	evm.model.HIC_ASM_13.2667	7e-35
14- 2:	evm.model.HIC_ASM_0.4500	evm.model.HIC_ASM_13.2672	4e-207
14- 3:	evm.model.HIC_ASM_0.4513	evm.model.HIC_ASM_13.2689.2	1e-168
14- 4:	evm.model.HIC_ASM_0.4518	evm.model.HIC_ASM_13.2691.2	2e-192
14- 5:	evm.model.HIC_ASM_0.4520	evm.model.HIC_ASM_13.2692	7e-122
14- 6:	evm.model.HIC_ASM_0.4526	evm.model.HIC_ASM_13.2697	2e-246
## Alignment 15: score=293.0 e_value=2.5e-12 N=7 HIC_ASM_0&HIC_ASM_13 plus
15- 0:	evm.model.HIC_ASM_0.4140	evm.model.HIC_ASM_13.670	2e-17
15- 1:	evm.model.HIC_ASM_0.4141	evm.model.HIC_ASM_13.705	1e-34
15- 2:	evm.model.HIC_ASM_0.4144	evm.model.HIC_ASM_13.725	1e-53
15- 3:	evm.model.HIC_ASM_0.4148	evm.model.HIC_ASM_13.728	5e-44
15- 4:	evm.model.HIC_ASM_0.4167	evm.model.HIC_ASM_13.733	4e-44
15- 5:	evm.model.HIC_ASM_0.4183	evm.model.HIC_ASM_13.755	1e-35
15- 6:	evm.model.HIC_ASM_0.4186	evm.model.HIC_ASM_13.766	2e-188
## Alignment 16: score=278.0 e_value=1.2e-11 N=7 HIC_ASM_0&HIC_ASM_13 plus
16- 0:	evm.model.HIC_ASM_0.4283	evm.model.HIC_ASM_13.230	1e-211
16- 1:	evm.model.HIC_ASM_0.4290	evm.model.HIC_ASM_13.251	2e-45
16- 2:	evm.model.HIC_ASM_0.4301	evm.model.HIC_ASM_13.273	1e-112
16- 3:	evm.model.HIC_ASM_0.4313	evm.model.HIC_ASM_13.334	6e-50
16- 4:	evm.model.HIC_ASM_0.4339	evm.model.HIC_ASM_13.336	3e-16
16- 5:	evm.model.HIC_ASM_0.4355	evm.model.HIC_ASM_13.359	4e-224
16- 6:	evm.model.HIC_ASM_0.4359	evm.model.HIC_ASM_13.373	9e-28
## Alignment 17: score=269.0 e_value=1.2e-08 N=6 HIC_ASM_0&HIC_ASM_13 plus
17- 0:	evm.model.HIC_ASM_0.3536	evm.model.HIC_ASM_13.2590	5e-102
17- 1:	evm.model.HIC_ASM_0.3566	evm.model.HIC_ASM_13.2612	1e-82
17- 2:	evm.model.HIC_ASM_0.3568	evm.model.HIC_ASM_13.2619	1e-31
17- 3:	evm.model.HIC_ASM_0.3583	evm.model.HIC_ASM_13.2625	1e-46
17- 4:	evm.model.HIC_ASM_0.3589	evm.model.HIC_ASM_13.2628	7e-32
17- 5:	evm.model.HIC_ASM_0.3600	evm.model.HIC_ASM_13.2631	5e-262
## Alignment 18: score=266.0 e_value=2.3e-10 N=6 HIC_ASM_0&HIC_ASM_13 plus
18- 0:	evm.model.HIC_ASM_0.4153	evm.model.HIC_ASM_13.653	3e-189
18- 1:	evm.model.HIC_ASM_0.4170	evm.model.HIC_ASM_13.670	2e-17
18- 2:	evm.model.HIC_ASM_0.4178	evm.model.HIC_ASM_13.674	6e-72
18- 3:	evm.model.HIC_ASM_0.4180	evm.model.HIC_ASM_13.675	2e-178
18- 4:	evm.model.HIC_ASM_0.4183	evm.model.HIC_ASM_13.690	8e-39
18- 5:	evm.model.HIC_ASM_0.4196	evm.model.HIC_ASM_13.699	1e-63
## Alignment 19: score=1044.0 e_value=2.1e-82 N=26 HIC_ASM_0&HIC_ASM_13 minus
19- 0:	evm.model.HIC_ASM_0.4138	evm.model.HIC_ASM_13.822	2e-139
19- 1:	evm.model.HIC_ASM_0.4140	evm.model.HIC_ASM_13.766	5e-168
19- 2:	evm.model.HIC_ASM_0.4153	evm.model.HIC_ASM_13.737	2e-200
19- 3:	evm.model.HIC_ASM_0.4158	evm.model.HIC_ASM_13.733	7e-47
19- 4:	evm.model.HIC_ASM_0.4166	evm.model.HIC_ASM_13.690	4e-145
19- 5:	evm.model.HIC_ASM_0.4178	evm.model.HIC_ASM_13.658	1e-261
19- 6:	evm.model.HIC_ASM_0.4183	evm.model.HIC_ASM_13.655	4e-40
19- 7:	evm.model.HIC_ASM_0.4187	evm.model.HIC_ASM_13.650	4e-70
19- 8:	evm.model.HIC_ASM_0.4194.1	evm.model.HIC_ASM_13.646	2e-296
19- 9:	evm.model.HIC_ASM_0.4210	evm.model.HIC_ASM_13.591.1	5e-56
19- 10:	evm.model.HIC_ASM_0.4215	evm.model.HIC_ASM_13.570	1e-134
19- 11:	evm.model.HIC_ASM_0.4216	evm.model.HIC_ASM_13.569	1e-189
19- 12:	evm.model.HIC_ASM_0.4220	evm.model.HIC_ASM_13.563	1e-114
19- 13:	evm.model.HIC_ASM_0.4222	evm.model.HIC_ASM_13.547	2e-30
19- 14:	evm.model.HIC_ASM_0.4228	evm.model.HIC_ASM_13.525	2e-17
19- 15:	evm.model.HIC_ASM_0.4229	evm.model.HIC_ASM_13.524	4e-213
19- 16:	evm.model.HIC_ASM_0.4255	evm.model.HIC_ASM_13.496	1e-150
19- 17:	evm.model.HIC_ASM_0.4256	evm.model.HIC_ASM_13.483	1e-135
19- 18:	evm.model.HIC_ASM_0.4274	evm.model.HIC_ASM_13.467	6e-53
19- 19:	evm.model.HIC_ASM_0.4275	evm.model.HIC_ASM_13.466	1e-92
19- 20:	evm.model.HIC_ASM_0.4284	evm.model.HIC_ASM_13.461	2e-105
19- 21:	evm.model.HIC_ASM_0.4285	evm.model.HIC_ASM_13.460	5e-104
19- 22:	evm.model.HIC_ASM_0.4289	evm.model.HIC_ASM_13.406	4e-148
19- 23:	evm.model.HIC_ASM_0.4310_evm.model.HIC_ASM_0.4315	evm.model.HIC_ASM_13.359	2e-226
19- 24:	evm.model.HIC_ASM_0.4312.1	evm.model.HIC_ASM_13.342.3	4e-107
19- 25:	evm.model.HIC_ASM_0.4355	evm.model.HIC_ASM_13.329	3e-180
## Alignment 20: score=1030.0 e_value=1.2e-77 N=24 HIC_ASM_0&HIC_ASM_13 minus
20- 0:	evm.model.HIC_ASM_0.4283	evm.model.HIC_ASM_13.291	8e-207
20- 1:	evm.model.HIC_ASM_0.4301	evm.model.HIC_ASM_13.251	3e-116
20- 2:	evm.model.HIC_ASM_0.4312.1	evm.model.HIC_ASM_13.250	4e-121
20- 3:	evm.model.HIC_ASM_0.4313	evm.model.HIC_ASM_13.242	4e-54
20- 4:	evm.model.HIC_ASM_0.4317	evm.model.HIC_ASM_13.241	4e-87
20- 5:	evm.model.HIC_ASM_0.4355	evm.model.HIC_ASM_13.216	3e-228
20- 6:	evm.model.HIC_ASM_0.4365	evm.model.HIC_ASM_13.206	3e-47
20- 7:	evm.model.HIC_ASM_0.4369	evm.model.HIC_ASM_13.177	7e-78
20- 8:	evm.model.HIC_ASM_0.4372	evm.model.HIC_ASM_13.130	1e-173
20- 9:	evm.model.HIC_ASM_0.4377	evm.model.HIC_ASM_13.96	5e-145
20- 10:	evm.model.HIC_ASM_0.4378	evm.model.HIC_ASM_13.90.7	3e-221
20- 11:	evm.model.HIC_ASM_0.4381	evm.model.HIC_ASM_13.82	5e-28
20- 12:	evm.model.HIC_ASM_0.4391	evm.model.HIC_ASM_13.80	4e-113
20- 13:	evm.model.HIC_ASM_0.4394	evm.model.HIC_ASM_13.78	1e-109
20- 14:	evm.model.HIC_ASM_0.4400	evm.model.HIC_ASM_13.71	3e-224
20- 15:	evm.model.HIC_ASM_0.4402	evm.model.HIC_ASM_13.68	2e-153
20- 16:	evm.model.HIC_ASM_0.4417	evm.model.HIC_ASM_13.66	5e-20
20- 17:	evm.model.HIC_ASM_0.4423	evm.model.HIC_ASM_13.64	5e-25
20- 18:	evm.model.HIC_ASM_0.4425	evm.model.HIC_ASM_13.55	1e-15
20- 19:	evm.model.HIC_ASM_0.4431	evm.model.HIC_ASM_13.54	6e-22
20- 20:	evm.model.HIC_ASM_0.4438	evm.model.HIC_ASM_13.52	1e-89
20- 21:	evm.model.HIC_ASM_0.4446	evm.model.HIC_ASM_13.43	4e-59
20- 22:	evm.model.HIC_ASM_0.4462	evm.model.HIC_ASM_13.23	2e-14
20- 23:	evm.model.HIC_ASM_0.4464	evm.model.HIC_ASM_13.20	2e-78
## Alignment 21: score=571.0 e_value=2.5e-29 N=13 HIC_ASM_0&HIC_ASM_13 minus
21- 0:	evm.model.HIC_ASM_0.3927	evm.model.HIC_ASM_13.1403	1e-58
21- 1:	evm.model.HIC_ASM_0.3929	evm.model.HIC_ASM_13.1388	2e-197
21- 2:	evm.model.HIC_ASM_0.3930.2	evm.model.HIC_ASM_13.1386	3e-183
21- 3:	evm.model.HIC_ASM_0.3931	evm.model.HIC_ASM_13.1371	8e-133
21- 4:	evm.model.HIC_ASM_0.3932.1	evm.model.HIC_ASM_13.1352.1	6e-224
21- 5:	evm.model.HIC_ASM_0.3936_evm.model.HIC_ASM_0.3937	evm.model.HIC_ASM_13.1325.1	1e-160
21- 6:	evm.model.HIC_ASM_0.3939	evm.model.HIC_ASM_13.1318	1e-47
21- 7:	evm.model.HIC_ASM_0.3942	evm.model.HIC_ASM_13.1314	0
21- 8:	evm.model.HIC_ASM_0.3944	evm.model.HIC_ASM_13.1309	6e-141
21- 9:	evm.model.HIC_ASM_0.3966	evm.model.HIC_ASM_13.1298	1e-06
21- 10:	evm.model.HIC_ASM_0.3973	evm.model.HIC_ASM_13.1290.1	9e-142
21- 11:	evm.model.HIC_ASM_0.3995	evm.model.HIC_ASM_13.1284	1e-115
21- 12:	evm.model.HIC_ASM_0.3998	evm.model.HIC_ASM_13.1275	4e-156
## Alignment 22: score=540.0 e_value=1.7e-35 N=14 HIC_ASM_0&HIC_ASM_13 minus
22- 0:	evm.model.HIC_ASM_0.4001	evm.model.HIC_ASM_13.1192	9e-265
22- 1:	evm.model.HIC_ASM_0.4007.1	evm.model.HIC_ASM_13.1178	2e-176
22- 2:	evm.model.HIC_ASM_0.4010.6	evm.model.HIC_ASM_13.1170	0
22- 3:	evm.model.HIC_ASM_0.4043.1	evm.model.HIC_ASM_13.1128.2	0
22- 4:	evm.model.HIC_ASM_0.4047.2	evm.model.HIC_ASM_13.1083	3e-195
22- 5:	evm.model.HIC_ASM_0.4071	evm.model.HIC_ASM_13.1044	3e-170
22- 6:	evm.model.HIC_ASM_0.4074	evm.model.HIC_ASM_13.1020	1e-256
22- 7:	evm.model.HIC_ASM_0.4085	evm.model.HIC_ASM_13.994	3e-34
22- 8:	evm.model.HIC_ASM_0.4088	evm.model.HIC_ASM_13.989	5e-140
22- 9:	evm.model.HIC_ASM_0.4090	evm.model.HIC_ASM_13.979	1e-136
22- 10:	evm.model.HIC_ASM_0.4091	evm.model.HIC_ASM_13.976	8e-14
22- 11:	evm.model.HIC_ASM_0.4092	evm.model.HIC_ASM_13.962	1e-52
22- 12:	evm.model.HIC_ASM_0.4095	evm.model.HIC_ASM_13.944	2e-33
22- 13:	evm.model.HIC_ASM_0.4135	evm.model.HIC_ASM_13.896	0
## Alignment 23: score=283.0 e_value=3.1e-10 N=6 HIC_ASM_0&HIC_ASM_15 plus
23- 0:	evm.model.HIC_ASM_0.3539	evm.model.HIC_ASM_15.1336	1e-62
23- 1:	evm.model.HIC_ASM_0.3558	evm.model.HIC_ASM_15.1338	9e-13
23- 2:	evm.model.HIC_ASM_0.3561	evm.model.HIC_ASM_15.1339	3e-110
23- 3:	evm.model.HIC_ASM_0.3564_evm.model.HIC_ASM_0.3563	evm.model.HIC_ASM_15.1341	2e-48
23- 4:	evm.model.HIC_ASM_0.3569	evm.model.HIC_ASM_15.1344	3e-48
23- 5:	evm.model.HIC_ASM_0.3577	evm.model.HIC_ASM_15.1350	9e-53
## Alignment 24: score=323.0 e_value=5.8e-14 N=8 HIC_ASM_0&HIC_ASM_17 minus
24- 0:	evm.model.HIC_ASM_0.501	evm.model.HIC_ASM_17.496	2e-38
24- 1:	evm.model.HIC_ASM_0.523	evm.model.HIC_ASM_17.489	1e-87
24- 2:	evm.model.HIC_ASM_0.547	evm.model.HIC_ASM_17.482	5e-92
24- 3:	evm.model.HIC_ASM_0.560	evm.model.HIC_ASM_17.462.1	4e-67
24- 4:	evm.model.HIC_ASM_0.570	evm.model.HIC_ASM_17.441	7e-49
24- 5:	evm.model.HIC_ASM_0.593	evm.model.HIC_ASM_17.434	1e-40
24- 6:	evm.model.HIC_ASM_0.597	evm.model.HIC_ASM_17.433.2	1e-76
24- 7:	evm.model.HIC_ASM_0.599	evm.model.HIC_ASM_17.427.1	3e-62
## Alignment 25: score=258.0 e_value=2.1e-10 N=6 HIC_ASM_0&HIC_ASM_18 plus
25- 0:	evm.model.HIC_ASM_0.1892	evm.model.HIC_ASM_18.703	4e-152
25- 1:	evm.model.HIC_ASM_0.1949	evm.model.HIC_ASM_18.708	2e-290
25- 2:	evm.model.HIC_ASM_0.1964	evm.model.HIC_ASM_18.717	1e-134
25- 3:	evm.model.HIC_ASM_0.1966	evm.model.HIC_ASM_18.718	2e-36
25- 4:	evm.model.HIC_ASM_0.1998	evm.model.HIC_ASM_18.734	0
25- 5:	evm.model.HIC_ASM_0.2003	evm.model.HIC_ASM_18.739	0
## Alignment 26: score=309.0 e_value=2.9e-17 N=8 HIC_ASM_0&HIC_ASM_18 minus
26- 0:	evm.model.HIC_ASM_0.1755	evm.model.HIC_ASM_18.212	3e-60
26- 1:	evm.model.HIC_ASM_0.1762	evm.model.HIC_ASM_18.208	6e-308
26- 2:	evm.model.HIC_ASM_0.1778	evm.model.HIC_ASM_18.184	1e-135
26- 3:	evm.model.HIC_ASM_0.1792	evm.model.HIC_ASM_18.183	9e-94
26- 4:	evm.model.HIC_ASM_0.1857	evm.model.HIC_ASM_18.168	9e-49
26- 5:	evm.model.HIC_ASM_0.1897	evm.model.HIC_ASM_18.151	2e-25
26- 6:	evm.model.HIC_ASM_0.1938	evm.model.HIC_ASM_18.150	1e-46
26- 7:	evm.model.HIC_ASM_0.1969	evm.model.HIC_ASM_18.123	1e-71
## Alignment 27: score=262.0 e_value=8.4e-11 N=6 HIC_ASM_0&HIC_ASM_18 minus
27- 0:	evm.model.HIC_ASM_0.1781	evm.model.HIC_ASM_18.542	2e-93
27- 1:	evm.model.HIC_ASM_0.1792	evm.model.HIC_ASM_18.494	1e-84
27- 2:	evm.model.HIC_ASM_0.1793	evm.model.HIC_ASM_18.489	2e-38
27- 3:	evm.model.HIC_ASM_0.1805	evm.model.HIC_ASM_18.483	3e-27
27- 4:	evm.model.HIC_ASM_0.1808	evm.model.HIC_ASM_18.469	9e-77
27- 5:	evm.model.HIC_ASM_0.1850	evm.model.HIC_ASM_18.466	5e-87
## Alignment 28: score=298.0 e_value=1.3e-08 N=6 HIC_ASM_1&HIC_ASM_1 minus
28- 0:	evm.model.HIC_ASM_1.622	evm.model.HIC_ASM_1.2976.2	2e-58
28- 1:	evm.model.HIC_ASM_1.623	evm.model.HIC_ASM_1.2975.1	1e-286
28- 2:	evm.model.HIC_ASM_1.624	evm.model.HIC_ASM_1.2974	4e-97
28- 3:	evm.model.HIC_ASM_1.625	evm.model.HIC_ASM_1.2973	0
28- 4:	evm.model.HIC_ASM_1.627	evm.model.HIC_ASM_1.2971	2e-61
28- 5:	evm.model.HIC_ASM_1.630	evm.model.HIC_ASM_1.2969	2e-72
## Alignment 29: score=253.0 e_value=1.7e-09 N=6 HIC_ASM_1&HIC_ASM_10 plus
29- 0:	evm.model.HIC_ASM_1.1922	evm.model.HIC_ASM_10.1200	5e-91
29- 1:	evm.model.HIC_ASM_1.1930	evm.model.HIC_ASM_10.1257	4e-33
29- 2:	evm.model.HIC_ASM_1.1947	evm.model.HIC_ASM_10.1280	3e-63
29- 3:	evm.model.HIC_ASM_1.1950_evm.model.HIC_ASM_1.1951	evm.model.HIC_ASM_10.1288	5e-38
29- 4:	evm.model.HIC_ASM_1.1955	evm.model.HIC_ASM_10.1290	2e-122
29- 5:	evm.model.HIC_ASM_1.2002	evm.model.HIC_ASM_10.1306.1	1e-66
## Alignment 30: score=1449.0 e_value=1.4e-99 N=31 HIC_ASM_1&HIC_ASM_18 plus
30- 0:	evm.model.HIC_ASM_1.160	evm.model.HIC_ASM_18.1784_evm.model.HIC_ASM_18.1785	0
30- 1:	evm.model.HIC_ASM_1.170	evm.model.HIC_ASM_18.1798	2e-49
30- 2:	evm.model.HIC_ASM_1.180_evm.model.HIC_ASM_1.181	evm.model.HIC_ASM_18.1807	1e-117
30- 3:	evm.model.HIC_ASM_1.188	evm.model.HIC_ASM_18.1816	1e-33
30- 4:	evm.model.HIC_ASM_1.194	evm.model.HIC_ASM_18.1820	6e-41
30- 5:	evm.model.HIC_ASM_1.197	evm.model.HIC_ASM_18.1821	0
30- 6:	evm.model.HIC_ASM_1.198	evm.model.HIC_ASM_18.1822	5e-47
30- 7:	evm.model.HIC_ASM_1.200	evm.model.HIC_ASM_18.1835	2e-270
30- 8:	evm.model.HIC_ASM_1.201.1	evm.model.HIC_ASM_18.1836	5e-53
30- 9:	evm.model.HIC_ASM_1.209	evm.model.HIC_ASM_18.1847	5e-48
30- 10:	evm.model.HIC_ASM_1.212	evm.model.HIC_ASM_18.1848.5	3e-267
30- 11:	evm.model.HIC_ASM_1.213	evm.model.HIC_ASM_18.1850	7e-208
30- 12:	evm.model.HIC_ASM_1.215.4	evm.model.HIC_ASM_18.1854	5e-192
30- 13:	evm.model.HIC_ASM_1.221	evm.model.HIC_ASM_18.1856	2e-06
30- 14:	evm.model.HIC_ASM_1.224	evm.model.HIC_ASM_18.1858	4e-86
30- 15:	evm.model.HIC_ASM_1.227	evm.model.HIC_ASM_18.1862	0
30- 16:	evm.model.HIC_ASM_1.228.2	evm.model.HIC_ASM_18.1863	4e-63
30- 17:	evm.model.HIC_ASM_1.229	evm.model.HIC_ASM_18.1866	6e-07
30- 18:	evm.model.HIC_ASM_1.237	evm.model.HIC_ASM_18.1872	0
30- 19:	evm.model.HIC_ASM_1.241	evm.model.HIC_ASM_18.1875_evm.model.HIC_ASM_18.1876	5e-200
30- 20:	evm.model.HIC_ASM_1.242	evm.model.HIC_ASM_18.1878	8e-46
30- 21:	evm.model.HIC_ASM_1.246	evm.model.HIC_ASM_18.1888	9e-44
30- 22:	evm.model.HIC_ASM_1.247.5	evm.model.HIC_ASM_18.1895	2e-69
30- 23:	evm.model.HIC_ASM_1.255	evm.model.HIC_ASM_18.1900	3e-116
30- 24:	evm.model.HIC_ASM_1.256	evm.model.HIC_ASM_18.1903	1e-164
30- 25:	evm.model.HIC_ASM_1.258	evm.model.HIC_ASM_18.1904	1e-301
30- 26:	evm.model.HIC_ASM_1.261	evm.model.HIC_ASM_18.1906	9e-131
30- 27:	evm.model.HIC_ASM_1.266.1	evm.model.HIC_ASM_18.1912	7e-109
30- 28:	evm.model.HIC_ASM_1.269	evm.model.HIC_ASM_18.1916.1	1e-232
30- 29:	evm.model.HIC_ASM_1.271	evm.model.HIC_ASM_18.1917	2e-77
30- 30:	evm.model.HIC_ASM_1.275	evm.model.HIC_ASM_18.1918.3	6e-288
## Alignment 31: score=527.0 e_value=1.3e-27 N=12 HIC_ASM_1&HIC_ASM_18 plus
31- 0:	evm.model.HIC_ASM_1.804	evm.model.HIC_ASM_18.1344	7e-70
31- 1:	evm.model.HIC_ASM_1.826	evm.model.HIC_ASM_18.1362	6e-20
31- 2:	evm.model.HIC_ASM_1.849.2	evm.model.HIC_ASM_18.1380	3e-180
31- 3:	evm.model.HIC_ASM_1.872	evm.model.HIC_ASM_18.1385	2e-310
31- 4:	evm.model.HIC_ASM_1.882	evm.model.HIC_ASM_18.1391.1	2e-188
31- 5:	evm.model.HIC_ASM_1.883.1	evm.model.HIC_ASM_18.1400	8e-60
31- 6:	evm.model.HIC_ASM_1.910	evm.model.HIC_ASM_18.1408	4e-135
31- 7:	evm.model.HIC_ASM_1.914	evm.model.HIC_ASM_18.1418	3e-131
31- 8:	evm.model.HIC_ASM_1.916	evm.model.HIC_ASM_18.1419	4e-167
31- 9:	evm.model.HIC_ASM_1.917	evm.model.HIC_ASM_18.1420	3e-15
31- 10:	evm.model.HIC_ASM_1.921	evm.model.HIC_ASM_18.1425	1e-238
31- 11:	evm.model.HIC_ASM_1.943	evm.model.HIC_ASM_18.1432	3e-68
## Alignment 32: score=2498.0 e_value=2.8e-210 N=56 HIC_ASM_1&HIC_ASM_18 minus
32- 0:	evm.model.HIC_ASM_1.280	evm.model.HIC_ASM_18.1766	8e-106
32- 1:	evm.model.HIC_ASM_1.282	evm.model.HIC_ASM_18.1754	2e-38
32- 2:	evm.model.HIC_ASM_1.284	evm.model.HIC_ASM_18.1753	4e-50
32- 3:	evm.model.HIC_ASM_1.285.1	evm.model.HIC_ASM_18.1752	7e-127
32- 4:	evm.model.HIC_ASM_1.288	evm.model.HIC_ASM_18.1751	7e-30
32- 5:	evm.model.HIC_ASM_1.290.10	evm.model.HIC_ASM_18.1748	1e-102
32- 6:	evm.model.HIC_ASM_1.307	evm.model.HIC_ASM_18.1746	3e-130
32- 7:	evm.model.HIC_ASM_1.330	evm.model.HIC_ASM_18.1745	2e-156
32- 8:	evm.model.HIC_ASM_1.332	evm.model.HIC_ASM_18.1740.2	2e-123
32- 9:	evm.model.HIC_ASM_1.335	evm.model.HIC_ASM_18.1738	1e-133
32- 10:	evm.model.HIC_ASM_1.344	evm.model.HIC_ASM_18.1721	2e-93
32- 11:	evm.model.HIC_ASM_1.351	evm.model.HIC_ASM_18.1714	3e-58
32- 12:	evm.model.HIC_ASM_1.356.2	evm.model.HIC_ASM_18.1704	3e-62
32- 13:	evm.model.HIC_ASM_1.357	evm.model.HIC_ASM_18.1703	2e-86
32- 14:	evm.model.HIC_ASM_1.358	evm.model.HIC_ASM_18.1701	7e-36
32- 15:	evm.model.HIC_ASM_1.365	evm.model.HIC_ASM_18.1690	1e-07
32- 16:	evm.model.HIC_ASM_1.370	evm.model.HIC_ASM_18.1689	9e-15
32- 17:	evm.model.HIC_ASM_1.373	evm.model.HIC_ASM_18.1688	9e-82
32- 18:	evm.model.HIC_ASM_1.377	evm.model.HIC_ASM_18.1685	2e-109
32- 19:	evm.model.HIC_ASM_1.386	evm.model.HIC_ASM_18.1680	2e-122
32- 20:	evm.model.HIC_ASM_1.390	evm.model.HIC_ASM_18.1667	2e-95
32- 21:	evm.model.HIC_ASM_1.414	evm.model.HIC_ASM_18.1663	2e-55
32- 22:	evm.model.HIC_ASM_1.433	evm.model.HIC_ASM_18.1656	2e-79
32- 23:	evm.model.HIC_ASM_1.443	evm.model.HIC_ASM_18.1653	8e-65
32- 24:	evm.model.HIC_ASM_1.455	evm.model.HIC_ASM_18.1648	1e-110
32- 25:	evm.model.HIC_ASM_1.462	evm.model.HIC_ASM_18.1640	1e-95
32- 26:	evm.model.HIC_ASM_1.463	evm.model.HIC_ASM_18.1635	2e-64
32- 27:	evm.model.HIC_ASM_1.464	evm.model.HIC_ASM_18.1632	1e-218
32- 28:	evm.model.HIC_ASM_1.476	evm.model.HIC_ASM_18.1622	1e-65
32- 29:	evm.model.HIC_ASM_1.478	evm.model.HIC_ASM_18.1614	5e-145
32- 30:	evm.model.HIC_ASM_1.480	evm.model.HIC_ASM_18.1607	2e-114
32- 31:	evm.model.HIC_ASM_1.485	evm.model.HIC_ASM_18.1604	2e-47
32- 32:	evm.model.HIC_ASM_1.487	evm.model.HIC_ASM_18.1592	3e-154
32- 33:	evm.model.HIC_ASM_1.500	evm.model.HIC_ASM_18.1590.1	4e-158
32- 34:	evm.model.HIC_ASM_1.506.3	evm.model.HIC_ASM_18.1588	1e-160
32- 35:	evm.model.HIC_ASM_1.509	evm.model.HIC_ASM_18.1584	1e-24
32- 36:	evm.model.HIC_ASM_1.512.1	evm.model.HIC_ASM_18.1583	2e-64
32- 37:	evm.model.HIC_ASM_1.513.1	evm.model.HIC_ASM_18.1576	4e-216
32- 38:	evm.model.HIC_ASM_1.522	evm.model.HIC_ASM_18.1569	1e-125
32- 39:	evm.model.HIC_ASM_1.530.1	evm.model.HIC_ASM_18.1563	5e-78
32- 40:	evm.model.HIC_ASM_1.539	evm.model.HIC_ASM_18.1559	9e-149
32- 41:	evm.model.HIC_ASM_1.572	evm.model.HIC_ASM_18.1557	8e-291
32- 42:	evm.model.HIC_ASM_1.590	evm.model.HIC_ASM_18.1541	9e-209
32- 43:	evm.model.HIC_ASM_1.619	evm.model.HIC_ASM_18.1538	9e-59
32- 44:	evm.model.HIC_ASM_1.650	evm.model.HIC_ASM_18.1531	5e-47
32- 45:	evm.model.HIC_ASM_1.664	evm.model.HIC_ASM_18.1520	9e-189
32- 46:	evm.model.HIC_ASM_1.708	evm.model.HIC_ASM_18.1508	8e-225
32- 47:	evm.model.HIC_ASM_1.719.2	evm.model.HIC_ASM_18.1501.1	5e-80
32- 48:	evm.model.HIC_ASM_1.720	evm.model.HIC_ASM_18.1499	1e-134
32- 49:	evm.model.HIC_ASM_1.726	evm.model.HIC_ASM_18.1481	1e-178
32- 50:	evm.model.HIC_ASM_1.733	evm.model.HIC_ASM_18.1473	1e-152
32- 51:	evm.model.HIC_ASM_1.737	evm.model.HIC_ASM_18.1471	2e-75
32- 52:	evm.model.HIC_ASM_1.751	evm.model.HIC_ASM_18.1467	2e-187
32- 53:	evm.model.HIC_ASM_1.757	evm.model.HIC_ASM_18.1456	2e-258
32- 54:	evm.model.HIC_ASM_1.761	evm.model.HIC_ASM_18.1455.1	7e-21
32- 55:	evm.model.HIC_ASM_1.764	evm.model.HIC_ASM_18.1452	8e-124
## Alignment 33: score=2193.0 e_value=2e-170 N=47 HIC_ASM_1&HIC_ASM_18 minus
33- 0:	evm.model.HIC_ASM_1.16	evm.model.HIC_ASM_18.2121	2e-17
33- 1:	evm.model.HIC_ASM_1.17	evm.model.HIC_ASM_18.2120	4e-261
33- 2:	evm.model.HIC_ASM_1.27	evm.model.HIC_ASM_18.2116	8e-125
33- 3:	evm.model.HIC_ASM_1.28	evm.model.HIC_ASM_18.2112	2e-303
33- 4:	evm.model.HIC_ASM_1.35.2	evm.model.HIC_ASM_18.2104	4e-98
33- 5:	evm.model.HIC_ASM_1.39	evm.model.HIC_ASM_18.2101	5e-125
33- 6:	evm.model.HIC_ASM_1.41	evm.model.HIC_ASM_18.2100	1e-133
33- 7:	evm.model.HIC_ASM_1.42	evm.model.HIC_ASM_18.2098.1	6e-124
33- 8:	evm.model.HIC_ASM_1.43	evm.model.HIC_ASM_18.2096	4e-19
33- 9:	evm.model.HIC_ASM_1.44	evm.model.HIC_ASM_18.2095.1	5e-161
33- 10:	evm.model.HIC_ASM_1.46	evm.model.HIC_ASM_18.2092	3e-213
33- 11:	evm.model.HIC_ASM_1.49	evm.model.HIC_ASM_18.2084	1e-60
33- 12:	evm.model.HIC_ASM_1.50	evm.model.HIC_ASM_18.2073	7e-97
33- 13:	evm.model.HIC_ASM_1.53	evm.model.HIC_ASM_18.2068	3e-19
33- 14:	evm.model.HIC_ASM_1.59	evm.model.HIC_ASM_18.2067	8e-279
33- 15:	evm.model.HIC_ASM_1.60	evm.model.HIC_ASM_18.2063	2e-201
33- 16:	evm.model.HIC_ASM_1.69	evm.model.HIC_ASM_18.2050	5e-141
33- 17:	evm.model.HIC_ASM_1.78	evm.model.HIC_ASM_18.2038	1e-218
33- 18:	evm.model.HIC_ASM_1.81.1	evm.model.HIC_ASM_18.2035	3e-128
33- 19:	evm.model.HIC_ASM_1.83	evm.model.HIC_ASM_18.2032	1e-26
33- 20:	evm.model.HIC_ASM_1.93	evm.model.HIC_ASM_18.2026.1	1e-68
33- 21:	evm.model.HIC_ASM_1.94	evm.model.HIC_ASM_18.2021	4e-78
33- 22:	evm.model.HIC_ASM_1.95	evm.model.HIC_ASM_18.2020	1e-32
33- 23:	evm.model.HIC_ASM_1.96	evm.model.HIC_ASM_18.2019	3e-239
33- 24:	evm.model.HIC_ASM_1.97	evm.model.HIC_ASM_18.2015	4e-155
33- 25:	evm.model.HIC_ASM_1.104	evm.model.HIC_ASM_18.2011	0
33- 26:	evm.model.HIC_ASM_1.105	evm.model.HIC_ASM_18.2004	0
33- 27:	evm.model.HIC_ASM_1.107	evm.model.HIC_ASM_18.2001	9e-204
33- 28:	evm.model.HIC_ASM_1.110	evm.model.HIC_ASM_18.1999	5e-54
33- 29:	evm.model.HIC_ASM_1.111	evm.model.HIC_ASM_18.1997	0
33- 30:	evm.model.HIC_ASM_1.116	evm.model.HIC_ASM_18.1995	2e-23
33- 31:	evm.model.HIC_ASM_1.120	evm.model.HIC_ASM_18.1984	1e-169
33- 32:	evm.model.HIC_ASM_1.121	evm.model.HIC_ASM_18.1980	4e-131
33- 33:	evm.model.HIC_ASM_1.125	evm.model.HIC_ASM_18.1975	6e-162
33- 34:	evm.model.HIC_ASM_1.126	evm.model.HIC_ASM_18.1974	3e-271
33- 35:	evm.model.HIC_ASM_1.127	evm.model.HIC_ASM_18.1967	2e-168
33- 36:	evm.model.HIC_ASM_1.132	evm.model.HIC_ASM_18.1957	4e-150
33- 37:	evm.model.HIC_ASM_1.134_evm.model.HIC_ASM_1.136	evm.model.HIC_ASM_18.1955	9e-268
33- 38:	evm.model.HIC_ASM_1.137.1	evm.model.HIC_ASM_18.1950	2e-223
33- 39:	evm.model.HIC_ASM_1.138	evm.model.HIC_ASM_18.1941	1e-174
33- 40:	evm.model.HIC_ASM_1.141	evm.model.HIC_ASM_18.1937	8e-101
33- 41:	evm.model.HIC_ASM_1.143	evm.model.HIC_ASM_18.1936	1e-77
33- 42:	evm.model.HIC_ASM_1.144	evm.model.HIC_ASM_18.1935	3e-178
33- 43:	evm.model.HIC_ASM_1.146	evm.model.HIC_ASM_18.1933	2e-76
33- 44:	evm.model.HIC_ASM_1.147	evm.model.HIC_ASM_18.1932	0
33- 45:	evm.model.HIC_ASM_1.152	evm.model.HIC_ASM_18.1928	8e-112
33- 46:	evm.model.HIC_ASM_1.168	evm.model.HIC_ASM_18.1927	1e-76
## Alignment 34: score=742.0 e_value=2.5e-39 N=16 HIC_ASM_1&HIC_ASM_3 plus
34- 0:	evm.model.HIC_ASM_1.2411	evm.model.HIC_ASM_3.2600	1e-157
34- 1:	evm.model.HIC_ASM_1.2417	evm.model.HIC_ASM_3.2613	3e-87
34- 2:	evm.model.HIC_ASM_1.2437	evm.model.HIC_ASM_3.2620	2e-246
34- 3:	evm.model.HIC_ASM_1.2439	evm.model.HIC_ASM_3.2623	9e-117
34- 4:	evm.model.HIC_ASM_1.2457.3	evm.model.HIC_ASM_3.2640	1e-151
34- 5:	evm.model.HIC_ASM_1.2460	evm.model.HIC_ASM_3.2644	7e-153
34- 6:	evm.model.HIC_ASM_1.2464_evm.model.HIC_ASM_1.2466	evm.model.HIC_ASM_3.2645	4e-196
34- 7:	evm.model.HIC_ASM_1.2467	evm.model.HIC_ASM_3.2648	1e-118
34- 8:	evm.model.HIC_ASM_1.2469	evm.model.HIC_ASM_3.2655	1e-27
34- 9:	evm.model.HIC_ASM_1.2471	evm.model.HIC_ASM_3.2656	2e-293
34- 10:	evm.model.HIC_ASM_1.2474	evm.model.HIC_ASM_3.2663	1e-60
34- 11:	evm.model.HIC_ASM_1.2476_evm.model.HIC_ASM_1.2478	evm.model.HIC_ASM_3.2672	4e-200
34- 12:	evm.model.HIC_ASM_1.2479	evm.model.HIC_ASM_3.2678	0
34- 13:	evm.model.HIC_ASM_1.2480	evm.model.HIC_ASM_3.2689	0
34- 14:	evm.model.HIC_ASM_1.2481	evm.model.HIC_ASM_3.2706.1	5e-177
34- 15:	evm.model.HIC_ASM_1.2483	evm.model.HIC_ASM_3.2711	0
## Alignment 35: score=480.0 e_value=5.3e-29 N=12 HIC_ASM_1&HIC_ASM_3 plus
35- 0:	evm.model.HIC_ASM_1.2023	evm.model.HIC_ASM_3.2181.2	2e-279
35- 1:	evm.model.HIC_ASM_1.2026	evm.model.HIC_ASM_3.2185	5e-264
35- 2:	evm.model.HIC_ASM_1.2079	evm.model.HIC_ASM_3.2218	4e-105
35- 3:	evm.model.HIC_ASM_1.2103	evm.model.HIC_ASM_3.2270	2e-254
35- 4:	evm.model.HIC_ASM_1.2120	evm.model.HIC_ASM_3.2280	0
35- 5:	evm.model.HIC_ASM_1.2150	evm.model.HIC_ASM_3.2321_evm.model.HIC_ASM_3.2322	6e-146
35- 6:	evm.model.HIC_ASM_1.2190	evm.model.HIC_ASM_3.2326	1e-44
35- 7:	evm.model.HIC_ASM_1.2208	evm.model.HIC_ASM_3.2337	3e-43
35- 8:	evm.model.HIC_ASM_1.2225	evm.model.HIC_ASM_3.2349	8e-38
35- 9:	evm.model.HIC_ASM_1.2230	evm.model.HIC_ASM_3.2351	5e-60
35- 10:	evm.model.HIC_ASM_1.2236	evm.model.HIC_ASM_3.2352	6e-36
35- 11:	evm.model.HIC_ASM_1.2241	evm.model.HIC_ASM_3.2390	2e-19
## Alignment 36: score=12720.0 e_value=0 N=276 HIC_ASM_1&HIC_ASM_3 minus
36- 0:	evm.model.HIC_ASM_1.2532.1	evm.model.HIC_ASM_3.1749	1e-204
36- 1:	evm.model.HIC_ASM_1.2533	evm.model.HIC_ASM_3.1739	0
36- 2:	evm.model.HIC_ASM_1.2569	evm.model.HIC_ASM_3.1713	3e-26
36- 3:	evm.model.HIC_ASM_1.2589	evm.model.HIC_ASM_3.1686	0
36- 4:	evm.model.HIC_ASM_1.2590	evm.model.HIC_ASM_3.1683	0
36- 5:	evm.model.HIC_ASM_1.2600	evm.model.HIC_ASM_3.1669	8e-77
36- 6:	evm.model.HIC_ASM_1.2614	evm.model.HIC_ASM_3.1657	6e-235
36- 7:	evm.model.HIC_ASM_1.2635	evm.model.HIC_ASM_3.1617	2e-255
36- 8:	evm.model.HIC_ASM_1.2648	evm.model.HIC_ASM_3.1596.3	3e-191
36- 9:	evm.model.HIC_ASM_1.2654	evm.model.HIC_ASM_3.1586	8e-84
36- 10:	evm.model.HIC_ASM_1.2655	evm.model.HIC_ASM_3.1585	9e-96
36- 11:	evm.model.HIC_ASM_1.2658	evm.model.HIC_ASM_3.1574	1e-142
36- 12:	evm.model.HIC_ASM_1.2672.1	evm.model.HIC_ASM_3.1566	4e-81
36- 13:	evm.model.HIC_ASM_1.2678	evm.model.HIC_ASM_3.1542	5e-203
36- 14:	evm.model.HIC_ASM_1.2693	evm.model.HIC_ASM_3.1524	8e-206
36- 15:	evm.model.HIC_ASM_1.2698	evm.model.HIC_ASM_3.1472	4e-142
36- 16:	evm.model.HIC_ASM_1.2700	evm.model.HIC_ASM_3.1463	1e-240
36- 17:	evm.model.HIC_ASM_1.2704	evm.model.HIC_ASM_3.1442	5e-46
36- 18:	evm.model.HIC_ASM_1.2705	evm.model.HIC_ASM_3.1441	2e-70
36- 19:	evm.model.HIC_ASM_1.2708	evm.model.HIC_ASM_3.1428_evm.model.HIC_ASM_3.1429	3e-88
36- 20:	evm.model.HIC_ASM_1.2709	evm.model.HIC_ASM_3.1390	7e-197
36- 21:	evm.model.HIC_ASM_1.2712	evm.model.HIC_ASM_3.1388	3e-240
36- 22:	evm.model.HIC_ASM_1.2713	evm.model.HIC_ASM_3.1382	4e-43
36- 23:	evm.model.HIC_ASM_1.2715	evm.model.HIC_ASM_3.1381	6e-55
36- 24:	evm.model.HIC_ASM_1.2722	evm.model.HIC_ASM_3.1370	2e-179
36- 25:	evm.model.HIC_ASM_1.2731	evm.model.HIC_ASM_3.1339	0
36- 26:	evm.model.HIC_ASM_1.2732_evm.model.HIC_ASM_1.2733	evm.model.HIC_ASM_3.1332.4	4e-152
36- 27:	evm.model.HIC_ASM_1.2736	evm.model.HIC_ASM_3.1330	5e-13
36- 28:	evm.model.HIC_ASM_1.2751	evm.model.HIC_ASM_3.1324	6e-91
36- 29:	evm.model.HIC_ASM_1.2756.2	evm.model.HIC_ASM_3.1322	3e-102
36- 30:	evm.model.HIC_ASM_1.2764	evm.model.HIC_ASM_3.1294	0
36- 31:	evm.model.HIC_ASM_1.2768	evm.model.HIC_ASM_3.1282	1e-187
36- 32:	evm.model.HIC_ASM_1.2771	evm.model.HIC_ASM_3.1279	0
36- 33:	evm.model.HIC_ASM_1.2772	evm.model.HIC_ASM_3.1278.2	3e-142
36- 34:	evm.model.HIC_ASM_1.2773	evm.model.HIC_ASM_3.1273	2e-222
36- 35:	evm.model.HIC_ASM_1.2780	evm.model.HIC_ASM_3.1271.2	3e-104
36- 36:	evm.model.HIC_ASM_1.2781	evm.model.HIC_ASM_3.1268	0
36- 37:	evm.model.HIC_ASM_1.2794	evm.model.HIC_ASM_3.1259	3e-45
36- 38:	evm.model.HIC_ASM_1.2795	evm.model.HIC_ASM_3.1253	3e-243
36- 39:	evm.model.HIC_ASM_1.2798	evm.model.HIC_ASM_3.1245	1e-41
36- 40:	evm.model.HIC_ASM_1.2800.1	evm.model.HIC_ASM_3.1238	2e-16
36- 41:	evm.model.HIC_ASM_1.2803	evm.model.HIC_ASM_3.1229	9e-108
36- 42:	evm.model.HIC_ASM_1.2805	evm.model.HIC_ASM_3.1224	9e-233
36- 43:	evm.model.HIC_ASM_1.2810	evm.model.HIC_ASM_3.1206	7e-87
36- 44:	evm.model.HIC_ASM_1.2821	evm.model.HIC_ASM_3.1196	1e-66
36- 45:	evm.model.HIC_ASM_1.2831	evm.model.HIC_ASM_3.1195	0
36- 46:	evm.model.HIC_ASM_1.2841	evm.model.HIC_ASM_3.1185	2e-135
36- 47:	evm.model.HIC_ASM_1.2842	evm.model.HIC_ASM_3.1180	2e-192
36- 48:	evm.model.HIC_ASM_1.2843	evm.model.HIC_ASM_3.1179	0
36- 49:	evm.model.HIC_ASM_1.2850.4	evm.model.HIC_ASM_3.1165	4e-162
36- 50:	evm.model.HIC_ASM_1.2853	evm.model.HIC_ASM_3.1162	9e-61
36- 51:	evm.model.HIC_ASM_1.2857	evm.model.HIC_ASM_3.1159	5e-182
36- 52:	evm.model.HIC_ASM_1.2864	evm.model.HIC_ASM_3.1154	4e-118
36- 53:	evm.model.HIC_ASM_1.2867	evm.model.HIC_ASM_3.1150	1e-25
36- 54:	evm.model.HIC_ASM_1.2871	evm.model.HIC_ASM_3.1146	2e-270
36- 55:	evm.model.HIC_ASM_1.2872	evm.model.HIC_ASM_3.1113	0
36- 56:	evm.model.HIC_ASM_1.2873.5	evm.model.HIC_ASM_3.1112.1	6e-149
36- 57:	evm.model.HIC_ASM_1.2883.4	evm.model.HIC_ASM_3.1091.1	4e-304
36- 58:	evm.model.HIC_ASM_1.2889	evm.model.HIC_ASM_3.1087.3	2e-117
36- 59:	evm.model.HIC_ASM_1.2892.1	evm.model.HIC_ASM_3.1079	7e-99
36- 60:	evm.model.HIC_ASM_1.2896	evm.model.HIC_ASM_3.1078	5e-100
36- 61:	evm.model.HIC_ASM_1.2897	evm.model.HIC_ASM_3.1074	4e-180
36- 62:	evm.model.HIC_ASM_1.2901	evm.model.HIC_ASM_3.1064	1e-264
36- 63:	evm.model.HIC_ASM_1.2910	evm.model.HIC_ASM_3.1062	4e-69
36- 64:	evm.model.HIC_ASM_1.2912	evm.model.HIC_ASM_3.1060	0
36- 65:	evm.model.HIC_ASM_1.2918	evm.model.HIC_ASM_3.1049	4e-202
36- 66:	evm.model.HIC_ASM_1.2921	evm.model.HIC_ASM_3.1043	5e-24
36- 67:	evm.model.HIC_ASM_1.2922	evm.model.HIC_ASM_3.1039	6e-128
36- 68:	evm.model.HIC_ASM_1.2931.2	evm.model.HIC_ASM_3.1035	2e-63
36- 69:	evm.model.HIC_ASM_1.2932	evm.model.HIC_ASM_3.1032	1e-98
36- 70:	evm.model.HIC_ASM_1.2935	evm.model.HIC_ASM_3.1030	4e-49
36- 71:	evm.model.HIC_ASM_1.2942	evm.model.HIC_ASM_3.1023	3e-123
36- 72:	evm.model.HIC_ASM_1.2943	evm.model.HIC_ASM_3.1021	1e-263
36- 73:	evm.model.HIC_ASM_1.2946	evm.model.HIC_ASM_3.1017.1	7e-75
36- 74:	evm.model.HIC_ASM_1.2949	evm.model.HIC_ASM_3.1014	1e-28
36- 75:	evm.model.HIC_ASM_1.2950	evm.model.HIC_ASM_3.1013	2e-48
36- 76:	evm.model.HIC_ASM_1.2955	evm.model.HIC_ASM_3.1009	3e-57
36- 77:	evm.model.HIC_ASM_1.2963	evm.model.HIC_ASM_3.1004	3e-138
36- 78:	evm.model.HIC_ASM_1.2964	evm.model.HIC_ASM_3.1002	3e-44
36- 79:	evm.model.HIC_ASM_1.2965	evm.model.HIC_ASM_3.1000	2e-196
36- 80:	evm.model.HIC_ASM_1.2968	evm.model.HIC_ASM_3.996	1e-112
36- 81:	evm.model.HIC_ASM_1.2970	evm.model.HIC_ASM_3.995.1	8e-45
36- 82:	evm.model.HIC_ASM_1.2973	evm.model.HIC_ASM_3.983	0
36- 83:	evm.model.HIC_ASM_1.2974	evm.model.HIC_ASM_3.982	5e-66
36- 84:	evm.model.HIC_ASM_1.2987	evm.model.HIC_ASM_3.960_evm.model.HIC_ASM_3.961	5e-260
36- 85:	evm.model.HIC_ASM_1.2990	evm.model.HIC_ASM_3.959	7e-115
36- 86:	evm.model.HIC_ASM_1.2993	evm.model.HIC_ASM_3.957	2e-111
36- 87:	evm.model.HIC_ASM_1.3003	evm.model.HIC_ASM_3.955	7e-280
36- 88:	evm.model.HIC_ASM_1.3024	evm.model.HIC_ASM_3.945	5e-99
36- 89:	evm.model.HIC_ASM_1.3025	evm.model.HIC_ASM_3.943	2e-128
36- 90:	evm.model.HIC_ASM_1.3030	evm.model.HIC_ASM_3.941	1e-265
36- 91:	evm.model.HIC_ASM_1.3031	evm.model.HIC_ASM_3.940	5e-167
36- 92:	evm.model.HIC_ASM_1.3032	evm.model.HIC_ASM_3.939	2e-90
36- 93:	evm.model.HIC_ASM_1.3035	evm.model.HIC_ASM_3.937	6e-22
36- 94:	evm.model.HIC_ASM_1.3041	evm.model.HIC_ASM_3.926	0
36- 95:	evm.model.HIC_ASM_1.3045	evm.model.HIC_ASM_3.924	1e-41
36- 96:	evm.model.HIC_ASM_1.3055	evm.model.HIC_ASM_3.920.2	4e-94
36- 97:	evm.model.HIC_ASM_1.3061	evm.model.HIC_ASM_3.916	7e-144
36- 98:	evm.model.HIC_ASM_1.3064	evm.model.HIC_ASM_3.912_evm.model.HIC_ASM_3.913	0
36- 99:	evm.model.HIC_ASM_1.3066	evm.model.HIC_ASM_3.908_evm.model.HIC_ASM_3.910_evm.model.HIC_ASM_3.906_evm.model.HIC_ASM_3.907	2e-74
36-100:	evm.model.HIC_ASM_1.3068	evm.model.HIC_ASM_3.904	2e-199
36-101:	evm.model.HIC_ASM_1.3070	evm.model.HIC_ASM_3.899	2e-09
36-102:	evm.model.HIC_ASM_1.3098	evm.model.HIC_ASM_3.885	2e-22
36-103:	evm.model.HIC_ASM_1.3107	evm.model.HIC_ASM_3.884	3e-194
36-104:	evm.model.HIC_ASM_1.3110	evm.model.HIC_ASM_3.882.1	2e-21
36-105:	evm.model.HIC_ASM_1.3112	evm.model.HIC_ASM_3.881	2e-144
36-106:	evm.model.HIC_ASM_1.3115	evm.model.HIC_ASM_3.878	2e-241
36-107:	evm.model.HIC_ASM_1.3120	evm.model.HIC_ASM_3.874	3e-291
36-108:	evm.model.HIC_ASM_1.3128	evm.model.HIC_ASM_3.866	1e-125
36-109:	evm.model.HIC_ASM_1.3129	evm.model.HIC_ASM_3.864.2	0
36-110:	evm.model.HIC_ASM_1.3146	evm.model.HIC_ASM_3.857	7e-21
36-111:	evm.model.HIC_ASM_1.3151	evm.model.HIC_ASM_3.855	1e-296
36-112:	evm.model.HIC_ASM_1.3153	evm.model.HIC_ASM_3.851	1e-175
36-113:	evm.model.HIC_ASM_1.3155	evm.model.HIC_ASM_3.849	1e-51
36-114:	evm.model.HIC_ASM_1.3156	evm.model.HIC_ASM_3.845	4e-99
36-115:	evm.model.HIC_ASM_1.3158	evm.model.HIC_ASM_3.843.5	4e-39
36-116:	evm.model.HIC_ASM_1.3160	evm.model.HIC_ASM_3.842	2e-79
36-117:	evm.model.HIC_ASM_1.3163	evm.model.HIC_ASM_3.833	6e-157
36-118:	evm.model.HIC_ASM_1.3167	evm.model.HIC_ASM_3.832	2e-105
36-119:	evm.model.HIC_ASM_1.3168	evm.model.HIC_ASM_3.824	3e-123
36-120:	evm.model.HIC_ASM_1.3170	evm.model.HIC_ASM_3.823	5e-74
36-121:	evm.model.HIC_ASM_1.3171	evm.model.HIC_ASM_3.822	0
36-122:	evm.model.HIC_ASM_1.3177	evm.model.HIC_ASM_3.819	1e-250
36-123:	evm.model.HIC_ASM_1.3184	evm.model.HIC_ASM_3.804	2e-254
36-124:	evm.model.HIC_ASM_1.3185	evm.model.HIC_ASM_3.802	2e-32
36-125:	evm.model.HIC_ASM_1.3186	evm.model.HIC_ASM_3.800	0
36-126:	evm.model.HIC_ASM_1.3188	evm.model.HIC_ASM_3.799	1e-20
36-127:	evm.model.HIC_ASM_1.3190	evm.model.HIC_ASM_3.795	2e-189
36-128:	evm.model.HIC_ASM_1.3192	evm.model.HIC_ASM_3.794	2e-87
36-129:	evm.model.HIC_ASM_1.3214	evm.model.HIC_ASM_3.783	3e-163
36-130:	evm.model.HIC_ASM_1.3215	evm.model.HIC_ASM_3.781_evm.model.HIC_ASM_3.782	2e-220
36-131:	evm.model.HIC_ASM_1.3216	evm.model.HIC_ASM_3.778	5e-186
36-132:	evm.model.HIC_ASM_1.3220	evm.model.HIC_ASM_3.774	2e-303
36-133:	evm.model.HIC_ASM_1.3223	evm.model.HIC_ASM_3.772	3e-95
36-134:	evm.model.HIC_ASM_1.3231	evm.model.HIC_ASM_3.763.1	4e-164
36-135:	evm.model.HIC_ASM_1.3233	evm.model.HIC_ASM_3.755	5e-61
36-136:	evm.model.HIC_ASM_1.3235	evm.model.HIC_ASM_3.728	5e-155
36-137:	evm.model.HIC_ASM_1.3247	evm.model.HIC_ASM_3.721	7e-250
36-138:	evm.model.HIC_ASM_1.3248	evm.model.HIC_ASM_3.714.1	0
36-139:	evm.model.HIC_ASM_1.3249.1	evm.model.HIC_ASM_3.696	2e-291
36-140:	evm.model.HIC_ASM_1.3251	evm.model.HIC_ASM_3.695	1e-292
36-141:	evm.model.HIC_ASM_1.3254	evm.model.HIC_ASM_3.693	6e-135
36-142:	evm.model.HIC_ASM_1.3255	evm.model.HIC_ASM_3.691	7e-99
36-143:	evm.model.HIC_ASM_1.3267	evm.model.HIC_ASM_3.689	6e-203
36-144:	evm.model.HIC_ASM_1.3269	evm.model.HIC_ASM_3.687.2	4e-176
36-145:	evm.model.HIC_ASM_1.3272	evm.model.HIC_ASM_3.683	0
36-146:	evm.model.HIC_ASM_1.3273	evm.model.HIC_ASM_3.682	6e-38
36-147:	evm.model.HIC_ASM_1.3276	evm.model.HIC_ASM_3.681	1e-194
36-148:	evm.model.HIC_ASM_1.3280	evm.model.HIC_ASM_3.678	8e-18
36-149:	evm.model.HIC_ASM_1.3288	evm.model.HIC_ASM_3.671	6e-179
36-150:	evm.model.HIC_ASM_1.3289	evm.model.HIC_ASM_3.670	1e-76
36-151:	evm.model.HIC_ASM_1.3294	evm.model.HIC_ASM_3.667	4e-53
36-152:	evm.model.HIC_ASM_1.3300	evm.model.HIC_ASM_3.666	2e-87
36-153:	evm.model.HIC_ASM_1.3309	evm.model.HIC_ASM_3.665	2e-100
36-154:	evm.model.HIC_ASM_1.3313	evm.model.HIC_ASM_3.661	2e-177
36-155:	evm.model.HIC_ASM_1.3314	evm.model.HIC_ASM_3.660	2e-106
36-156:	evm.model.HIC_ASM_1.3325	evm.model.HIC_ASM_3.657	4e-79
36-157:	evm.model.HIC_ASM_1.3335	evm.model.HIC_ASM_3.653.2	4e-139
36-158:	evm.model.HIC_ASM_1.3341.1	evm.model.HIC_ASM_3.650	1e-53
36-159:	evm.model.HIC_ASM_1.3342	evm.model.HIC_ASM_3.647	4e-63
36-160:	evm.model.HIC_ASM_1.3344.1	evm.model.HIC_ASM_3.645	2e-209
36-161:	evm.model.HIC_ASM_1.3345	evm.model.HIC_ASM_3.644	6e-81
36-162:	evm.model.HIC_ASM_1.3346	evm.model.HIC_ASM_3.643	3e-50
36-163:	evm.model.HIC_ASM_1.3350	evm.model.HIC_ASM_3.630	4e-25
36-164:	evm.model.HIC_ASM_1.3351	evm.model.HIC_ASM_3.628	6e-294
36-165:	evm.model.HIC_ASM_1.3355	evm.model.HIC_ASM_3.627	4e-109
36-166:	evm.model.HIC_ASM_1.3385	evm.model.HIC_ASM_3.625	2e-31
36-167:	evm.model.HIC_ASM_1.3387	evm.model.HIC_ASM_3.624	3e-54
36-168:	evm.model.HIC_ASM_1.3388	evm.model.HIC_ASM_3.619	4e-76
36-169:	evm.model.HIC_ASM_1.3389	evm.model.HIC_ASM_3.618	0
36-170:	evm.model.HIC_ASM_1.3390	evm.model.HIC_ASM_3.616_evm.model.HIC_ASM_3.617	0
36-171:	evm.model.HIC_ASM_1.3391	evm.model.HIC_ASM_3.615	4e-207
36-172:	evm.model.HIC_ASM_1.3392.3	evm.model.HIC_ASM_3.612	1e-85
36-173:	evm.model.HIC_ASM_1.3393	evm.model.HIC_ASM_3.611	9e-250
36-174:	evm.model.HIC_ASM_1.3395	evm.model.HIC_ASM_3.610	3e-171
36-175:	evm.model.HIC_ASM_1.3398	evm.model.HIC_ASM_3.609	5e-59
36-176:	evm.model.HIC_ASM_1.3406	evm.model.HIC_ASM_3.601	3e-118
36-177:	evm.model.HIC_ASM_1.3410	evm.model.HIC_ASM_3.595	6e-158
36-178:	evm.model.HIC_ASM_1.3420	evm.model.HIC_ASM_3.592	4e-09
36-179:	evm.model.HIC_ASM_1.3422	evm.model.HIC_ASM_3.589	1e-135
36-180:	evm.model.HIC_ASM_1.3439	evm.model.HIC_ASM_3.586.1	4e-230
36-181:	evm.model.HIC_ASM_1.3443	evm.model.HIC_ASM_3.585	9e-92
36-182:	evm.model.HIC_ASM_1.3456	evm.model.HIC_ASM_3.580	2e-287
36-183:	evm.model.HIC_ASM_1.3462	evm.model.HIC_ASM_3.569	8e-42
36-184:	evm.model.HIC_ASM_1.3465	evm.model.HIC_ASM_3.567	3e-186
36-185:	evm.model.HIC_ASM_1.3470	evm.model.HIC_ASM_3.561	5e-87
36-186:	evm.model.HIC_ASM_1.3472	evm.model.HIC_ASM_3.560.1	2e-229
36-187:	evm.model.HIC_ASM_1.3473	evm.model.HIC_ASM_3.556	7e-78
36-188:	evm.model.HIC_ASM_1.3481	evm.model.HIC_ASM_3.554	2e-112
36-189:	evm.model.HIC_ASM_1.3485	evm.model.HIC_ASM_3.552	2e-123
36-190:	evm.model.HIC_ASM_1.3487	evm.model.HIC_ASM_3.551	4e-133
36-191:	evm.model.HIC_ASM_1.3488	evm.model.HIC_ASM_3.550	8e-85
36-192:	evm.model.HIC_ASM_1.3489	evm.model.HIC_ASM_3.549.4	0
36-193:	evm.model.HIC_ASM_1.3500	evm.model.HIC_ASM_3.544	1e-118
36-194:	evm.model.HIC_ASM_1.3503	evm.model.HIC_ASM_3.543	2e-149
36-195:	evm.model.HIC_ASM_1.3506	evm.model.HIC_ASM_3.542	1e-82
36-196:	evm.model.HIC_ASM_1.3518	evm.model.HIC_ASM_3.538	2e-133
36-197:	evm.model.HIC_ASM_1.3520	evm.model.HIC_ASM_3.537	4e-73
36-198:	evm.model.HIC_ASM_1.3521.1	evm.model.HIC_ASM_3.536	9e-106
36-199:	evm.model.HIC_ASM_1.3523	evm.model.HIC_ASM_3.535.3	1e-211
36-200:	evm.model.HIC_ASM_1.3525	evm.model.HIC_ASM_3.534	4e-54
36-201:	evm.model.HIC_ASM_1.3526	evm.model.HIC_ASM_3.527	4e-54
36-202:	evm.model.HIC_ASM_1.3528	evm.model.HIC_ASM_3.523	3e-105
36-203:	evm.model.HIC_ASM_1.3533	evm.model.HIC_ASM_3.513	3e-153
36-204:	evm.model.HIC_ASM_1.3534	evm.model.HIC_ASM_3.511	1e-150
36-205:	evm.model.HIC_ASM_1.3540	evm.model.HIC_ASM_3.507	3e-123
36-206:	evm.model.HIC_ASM_1.3543	evm.model.HIC_ASM_3.505	9e-119
36-207:	evm.model.HIC_ASM_1.3545	evm.model.HIC_ASM_3.499.1	4e-13
36-208:	evm.model.HIC_ASM_1.3550	evm.model.HIC_ASM_3.495	0
36-209:	evm.model.HIC_ASM_1.3551	evm.model.HIC_ASM_3.494	8e-40
36-210:	evm.model.HIC_ASM_1.3552	evm.model.HIC_ASM_3.492	3e-05
36-211:	evm.model.HIC_ASM_1.3556	evm.model.HIC_ASM_3.487	2e-234
36-212:	evm.model.HIC_ASM_1.3558	evm.model.HIC_ASM_3.485.1	3e-39
36-213:	evm.model.HIC_ASM_1.3565	evm.model.HIC_ASM_3.481	9e-24
36-214:	evm.model.HIC_ASM_1.3567_evm.model.HIC_ASM_1.3566	evm.model.HIC_ASM_3.479	0
36-215:	evm.model.HIC_ASM_1.3569.1	evm.model.HIC_ASM_3.477	1e-180
36-216:	evm.model.HIC_ASM_1.3570	evm.model.HIC_ASM_3.475	6e-06
36-217:	evm.model.HIC_ASM_1.3571	evm.model.HIC_ASM_3.471	5e-194
36-218:	evm.model.HIC_ASM_1.3574	evm.model.HIC_ASM_3.467	7e-77
36-219:	evm.model.HIC_ASM_1.3575	evm.model.HIC_ASM_3.465	1e-135
36-220:	evm.model.HIC_ASM_1.3579	evm.model.HIC_ASM_3.463	2e-131
36-221:	evm.model.HIC_ASM_1.3581	evm.model.HIC_ASM_3.459	2e-242
36-222:	evm.model.HIC_ASM_1.3585	evm.model.HIC_ASM_3.431	6e-107
36-223:	evm.model.HIC_ASM_1.3586	evm.model.HIC_ASM_3.421.1	6e-25
36-224:	evm.model.HIC_ASM_1.3590	evm.model.HIC_ASM_3.420	1e-269
36-225:	evm.model.HIC_ASM_1.3593	evm.model.HIC_ASM_3.406	2e-93
36-226:	evm.model.HIC_ASM_1.3594	evm.model.HIC_ASM_3.404	3e-130
36-227:	evm.model.HIC_ASM_1.3595	evm.model.HIC_ASM_3.402	2e-93
36-228:	evm.model.HIC_ASM_1.3603	evm.model.HIC_ASM_3.399_evm.model.HIC_ASM_3.395_evm.model.HIC_ASM_3.396	4e-224
36-229:	evm.model.HIC_ASM_1.3627.1	evm.model.HIC_ASM_3.388	0
36-230:	evm.model.HIC_ASM_1.3628	evm.model.HIC_ASM_3.385	6e-190
36-231:	evm.model.HIC_ASM_1.3635	evm.model.HIC_ASM_3.380	6e-231
36-232:	evm.model.HIC_ASM_1.3639	evm.model.HIC_ASM_3.378	1e-143
36-233:	evm.model.HIC_ASM_1.3640	evm.model.HIC_ASM_3.376	4e-118
36-234:	evm.model.HIC_ASM_1.3644	evm.model.HIC_ASM_3.374	2e-79
36-235:	evm.model.HIC_ASM_1.3646	evm.model.HIC_ASM_3.372	7e-132
36-236:	evm.model.HIC_ASM_1.3647	evm.model.HIC_ASM_3.368	4e-52
36-237:	evm.model.HIC_ASM_1.3648	evm.model.HIC_ASM_3.367	3e-199
36-238:	evm.model.HIC_ASM_1.3649	evm.model.HIC_ASM_3.365	7e-221
36-239:	evm.model.HIC_ASM_1.3650	evm.model.HIC_ASM_3.363	3e-248
36-240:	evm.model.HIC_ASM_1.3664	evm.model.HIC_ASM_3.359	2e-103
36-241:	evm.model.HIC_ASM_1.3667.1	evm.model.HIC_ASM_3.354	9e-42
36-242:	evm.model.HIC_ASM_1.3669	evm.model.HIC_ASM_3.352	5e-59
36-243:	evm.model.HIC_ASM_1.3675	evm.model.HIC_ASM_3.350	4e-314
36-244:	evm.model.HIC_ASM_1.3677	evm.model.HIC_ASM_3.347	9e-112
36-245:	evm.model.HIC_ASM_1.3678	evm.model.HIC_ASM_3.346	4e-138
36-246:	evm.model.HIC_ASM_1.3679	evm.model.HIC_ASM_3.345	7e-227
36-247:	evm.model.HIC_ASM_1.3680	evm.model.HIC_ASM_3.344	2e-146
36-248:	evm.model.HIC_ASM_1.3683	evm.model.HIC_ASM_3.329	1e-32
36-249:	evm.model.HIC_ASM_1.3689	evm.model.HIC_ASM_3.327	3e-92
36-250:	evm.model.HIC_ASM_1.3700	evm.model.HIC_ASM_3.322	4e-172
36-251:	evm.model.HIC_ASM_1.3701	evm.model.HIC_ASM_3.321	7e-212
36-252:	evm.model.HIC_ASM_1.3702	evm.model.HIC_ASM_3.320	4e-112
36-253:	evm.model.HIC_ASM_1.3708.2	evm.model.HIC_ASM_3.318	2e-165
36-254:	evm.model.HIC_ASM_1.3709	evm.model.HIC_ASM_3.309	2e-255
36-255:	evm.model.HIC_ASM_1.3713	evm.model.HIC_ASM_3.301	3e-188
36-256:	evm.model.HIC_ASM_1.3714	evm.model.HIC_ASM_3.298	0
36-257:	evm.model.HIC_ASM_1.3718	evm.model.HIC_ASM_3.297	2e-143
36-258:	evm.model.HIC_ASM_1.3719	evm.model.HIC_ASM_3.296	2e-134
36-259:	evm.model.HIC_ASM_1.3721_evm.model.HIC_ASM_1.3722	evm.model.HIC_ASM_3.293	3e-153
36-260:	evm.model.HIC_ASM_1.3723	evm.model.HIC_ASM_3.292	9e-62
36-261:	evm.model.HIC_ASM_1.3724	evm.model.HIC_ASM_3.270	2e-44
36-262:	evm.model.HIC_ASM_1.3727.1	evm.model.HIC_ASM_3.267.1	6e-259
36-263:	evm.model.HIC_ASM_1.3728	evm.model.HIC_ASM_3.266	0
36-264:	evm.model.HIC_ASM_1.3729	evm.model.HIC_ASM_3.261	3e-31
36-265:	evm.model.HIC_ASM_1.3732	evm.model.HIC_ASM_3.260	0
36-266:	evm.model.HIC_ASM_1.3744	evm.model.HIC_ASM_3.252	2e-57
36-267:	evm.model.HIC_ASM_1.3746	evm.model.HIC_ASM_3.251	0
36-268:	evm.model.HIC_ASM_1.3752.1	evm.model.HIC_ASM_3.247	1e-163
36-269:	evm.model.HIC_ASM_1.3756	evm.model.HIC_ASM_3.240	2e-118
36-270:	evm.model.HIC_ASM_1.3758	evm.model.HIC_ASM_3.238	2e-226
36-271:	evm.model.HIC_ASM_1.3759.1	evm.model.HIC_ASM_3.236	8e-47
36-272:	evm.model.HIC_ASM_1.3760	evm.model.HIC_ASM_3.235	0
36-273:	evm.model.HIC_ASM_1.3769	evm.model.HIC_ASM_3.230	4e-32
36-274:	evm.model.HIC_ASM_1.3771	evm.model.HIC_ASM_3.229	2e-25
36-275:	evm.model.HIC_ASM_1.3785	evm.model.HIC_ASM_3.220	4e-121
## Alignment 37: score=2134.0 e_value=1.3e-169 N=46 HIC_ASM_1&HIC_ASM_3 minus
37- 0:	evm.model.HIC_ASM_1.3821	evm.model.HIC_ASM_3.211	9e-17
37- 1:	evm.model.HIC_ASM_1.3831	evm.model.HIC_ASM_3.195	2e-133
37- 2:	evm.model.HIC_ASM_1.3837	evm.model.HIC_ASM_3.192.4	1e-110
37- 3:	evm.model.HIC_ASM_1.3843	evm.model.HIC_ASM_3.190	4e-29
37- 4:	evm.model.HIC_ASM_1.3851	evm.model.HIC_ASM_3.177	2e-34
37- 5:	evm.model.HIC_ASM_1.3853	evm.model.HIC_ASM_3.176	4e-198
37- 6:	evm.model.HIC_ASM_1.3861	evm.model.HIC_ASM_3.168	3e-157
37- 7:	evm.model.HIC_ASM_1.3864	evm.model.HIC_ASM_3.166	8e-111
37- 8:	evm.model.HIC_ASM_1.3865	evm.model.HIC_ASM_3.165	2e-105
37- 9:	evm.model.HIC_ASM_1.3867	evm.model.HIC_ASM_3.164.1	9e-95
37- 10:	evm.model.HIC_ASM_1.3869	evm.model.HIC_ASM_3.163.1	5e-171
37- 11:	evm.model.HIC_ASM_1.3870	evm.model.HIC_ASM_3.162	1e-186
37- 12:	evm.model.HIC_ASM_1.3872	evm.model.HIC_ASM_3.159	1e-116
37- 13:	evm.model.HIC_ASM_1.3876	evm.model.HIC_ASM_3.153	5e-32
37- 14:	evm.model.HIC_ASM_1.3877	evm.model.HIC_ASM_3.152	0
37- 15:	evm.model.HIC_ASM_1.3879	evm.model.HIC_ASM_3.151	6e-140
37- 16:	evm.model.HIC_ASM_1.3887	evm.model.HIC_ASM_3.146	9e-24
37- 17:	evm.model.HIC_ASM_1.3888	evm.model.HIC_ASM_3.145	2e-107
37- 18:	evm.model.HIC_ASM_1.3889	evm.model.HIC_ASM_3.144	8e-113
37- 19:	evm.model.HIC_ASM_1.3891	evm.model.HIC_ASM_3.132	2e-17
37- 20:	evm.model.HIC_ASM_1.3892	evm.model.HIC_ASM_3.131	2e-78
37- 21:	evm.model.HIC_ASM_1.3897	evm.model.HIC_ASM_3.119	6e-106
37- 22:	evm.model.HIC_ASM_1.3898	evm.model.HIC_ASM_3.116	2e-43
37- 23:	evm.model.HIC_ASM_1.3900	evm.model.HIC_ASM_3.115	4e-121
37- 24:	evm.model.HIC_ASM_1.3901.2	evm.model.HIC_ASM_3.114	6e-235
37- 25:	evm.model.HIC_ASM_1.3902	evm.model.HIC_ASM_3.111	2e-273
37- 26:	evm.model.HIC_ASM_1.3904	evm.model.HIC_ASM_3.104	3e-160
37- 27:	evm.model.HIC_ASM_1.3910	evm.model.HIC_ASM_3.102	2e-66
37- 28:	evm.model.HIC_ASM_1.3911	evm.model.HIC_ASM_3.101	7e-214
37- 29:	evm.model.HIC_ASM_1.3913	evm.model.HIC_ASM_3.98	7e-18
37- 30:	evm.model.HIC_ASM_1.3916	evm.model.HIC_ASM_3.97	5e-122
37- 31:	evm.model.HIC_ASM_1.3922	evm.model.HIC_ASM_3.95	2e-62
37- 32:	evm.model.HIC_ASM_1.3925	evm.model.HIC_ASM_3.92	1e-135
37- 33:	evm.model.HIC_ASM_1.3940	evm.model.HIC_ASM_3.85	7e-144
37- 34:	evm.model.HIC_ASM_1.3944	evm.model.HIC_ASM_3.61	1e-142
37- 35:	evm.model.HIC_ASM_1.3946	evm.model.HIC_ASM_3.57	1e-302
37- 36:	evm.model.HIC_ASM_1.3948	evm.model.HIC_ASM_3.53.2	2e-73
37- 37:	evm.model.HIC_ASM_1.3950	evm.model.HIC_ASM_3.52	4e-78
37- 38:	evm.model.HIC_ASM_1.3952	evm.model.HIC_ASM_3.51	4e-181
37- 39:	evm.model.HIC_ASM_1.3954	evm.model.HIC_ASM_3.49	4e-37
37- 40:	evm.model.HIC_ASM_1.3958	evm.model.HIC_ASM_3.47	1e-132
37- 41:	evm.model.HIC_ASM_1.3959	evm.model.HIC_ASM_3.44	6e-15
37- 42:	evm.model.HIC_ASM_1.3961.1	evm.model.HIC_ASM_3.37.1	3e-129
37- 43:	evm.model.HIC_ASM_1.3967	evm.model.HIC_ASM_3.31	7e-76
37- 44:	evm.model.HIC_ASM_1.3969	evm.model.HIC_ASM_3.27	1e-90
37- 45:	evm.model.HIC_ASM_1.3998	evm.model.HIC_ASM_3.7	9e-116
## Alignment 38: score=292.0 e_value=8.4e-13 N=7 HIC_ASM_1&HIC_ASM_3 minus
38- 0:	evm.model.HIC_ASM_1.3773	evm.model.HIC_ASM_3.2499	3e-13
38- 1:	evm.model.HIC_ASM_1.3776	evm.model.HIC_ASM_3.2495	3e-15
38- 2:	evm.model.HIC_ASM_1.3780	evm.model.HIC_ASM_3.2473	1e-151
38- 3:	evm.model.HIC_ASM_1.3806	evm.model.HIC_ASM_3.2455	1e-306
38- 4:	evm.model.HIC_ASM_1.3807	evm.model.HIC_ASM_3.2448.1	3e-136
38- 5:	evm.model.HIC_ASM_1.3808	evm.model.HIC_ASM_3.2436	3e-37
38- 6:	evm.model.HIC_ASM_1.3837	evm.model.HIC_ASM_3.2394	1e-56
## Alignment 39: score=271.0 e_value=5.7e-08 N=6 HIC_ASM_1&HIC_ASM_3 minus
39- 0:	evm.model.HIC_ASM_1.1917	evm.model.HIC_ASM_3.3174	5e-120
39- 1:	evm.model.HIC_ASM_1.1938	evm.model.HIC_ASM_3.3173.1	8e-22
39- 2:	evm.model.HIC_ASM_1.1947	evm.model.HIC_ASM_3.3170.1	4e-214
39- 3:	evm.model.HIC_ASM_1.1968	evm.model.HIC_ASM_3.3166	2e-169
39- 4:	evm.model.HIC_ASM_1.1992	evm.model.HIC_ASM_3.3164	1e-50
39- 5:	evm.model.HIC_ASM_1.2005	evm.model.HIC_ASM_3.3161	6e-65
## Alignment 40: score=446.0 e_value=4e-18 N=9 HIC_ASM_10&HIC_ASM_10 minus
40- 0:	evm.model.HIC_ASM_10.1964	evm.model.HIC_ASM_10.1999	1e-187
40- 1:	evm.model.HIC_ASM_10.1965	evm.model.HIC_ASM_10.1998	2e-147
40- 2:	evm.model.HIC_ASM_10.1968	evm.model.HIC_ASM_10.1993	8e-84
40- 3:	evm.model.HIC_ASM_10.1969	evm.model.HIC_ASM_10.1992	3e-94
40- 4:	evm.model.HIC_ASM_10.1970	evm.model.HIC_ASM_10.1988	1e-67
40- 5:	evm.model.HIC_ASM_10.1971	evm.model.HIC_ASM_10.1987	2e-184
40- 6:	evm.model.HIC_ASM_10.1972.1	evm.model.HIC_ASM_10.1986.1	4e-278
40- 7:	evm.model.HIC_ASM_10.1973	evm.model.HIC_ASM_10.1985	1e-106
40- 8:	evm.model.HIC_ASM_10.1974	evm.model.HIC_ASM_10.1984	0
## Alignment 41: score=4727.0 e_value=0 N=107 HIC_ASM_10&HIC_ASM_16 plus
41- 0:	evm.model.HIC_ASM_10.1385	evm.model.HIC_ASM_16.1578	7e-86
41- 1:	evm.model.HIC_ASM_10.1426.3	evm.model.HIC_ASM_16.1598.1	6e-262
41- 2:	evm.model.HIC_ASM_10.1428	evm.model.HIC_ASM_16.1599	4e-289
41- 3:	evm.model.HIC_ASM_10.1485	evm.model.HIC_ASM_16.1620	3e-49
41- 4:	evm.model.HIC_ASM_10.1504	evm.model.HIC_ASM_16.1623	5e-110
41- 5:	evm.model.HIC_ASM_10.1548	evm.model.HIC_ASM_16.1647.2	0
41- 6:	evm.model.HIC_ASM_10.1552	evm.model.HIC_ASM_16.1660	1e-24
41- 7:	evm.model.HIC_ASM_10.1568	evm.model.HIC_ASM_16.1662	1e-288
41- 8:	evm.model.HIC_ASM_10.1569	evm.model.HIC_ASM_16.1665	4e-23
41- 9:	evm.model.HIC_ASM_10.1583	evm.model.HIC_ASM_16.1702	2e-264
41- 10:	evm.model.HIC_ASM_10.1584	evm.model.HIC_ASM_16.1703.1	4e-135
41- 11:	evm.model.HIC_ASM_10.1603	evm.model.HIC_ASM_16.1707	2e-56
41- 12:	evm.model.HIC_ASM_10.1608	evm.model.HIC_ASM_16.1709	2e-262
41- 13:	evm.model.HIC_ASM_10.1615	evm.model.HIC_ASM_16.1712	2e-31
41- 14:	evm.model.HIC_ASM_10.1617	evm.model.HIC_ASM_16.1736	2e-32
41- 15:	evm.model.HIC_ASM_10.1633	evm.model.HIC_ASM_16.1756	2e-22
41- 16:	evm.model.HIC_ASM_10.1646.1	evm.model.HIC_ASM_16.1758.1	3e-283
41- 17:	evm.model.HIC_ASM_10.1664.2	evm.model.HIC_ASM_16.1759.1	2e-115
41- 18:	evm.model.HIC_ASM_10.1668	evm.model.HIC_ASM_16.1765	9e-213
41- 19:	evm.model.HIC_ASM_10.1671	evm.model.HIC_ASM_16.1767	0
41- 20:	evm.model.HIC_ASM_10.1677.1	evm.model.HIC_ASM_16.1769	8e-238
41- 21:	evm.model.HIC_ASM_10.1679	evm.model.HIC_ASM_16.1795	9e-08
41- 22:	evm.model.HIC_ASM_10.1680	evm.model.HIC_ASM_16.1800	3e-244
41- 23:	evm.model.HIC_ASM_10.1686	evm.model.HIC_ASM_16.1814	6e-246
41- 24:	evm.model.HIC_ASM_10.1692	evm.model.HIC_ASM_16.1815	2e-28
41- 25:	evm.model.HIC_ASM_10.1719	evm.model.HIC_ASM_16.1819	5e-38
41- 26:	evm.model.HIC_ASM_10.1724	evm.model.HIC_ASM_16.1835	1e-36
41- 27:	evm.model.HIC_ASM_10.1760	evm.model.HIC_ASM_16.1844	3e-34
41- 28:	evm.model.HIC_ASM_10.1792	evm.model.HIC_ASM_16.1860	1e-58
41- 29:	evm.model.HIC_ASM_10.1794	evm.model.HIC_ASM_16.1861	1e-92
41- 30:	evm.model.HIC_ASM_10.1796	evm.model.HIC_ASM_16.1864	0
41- 31:	evm.model.HIC_ASM_10.1819	evm.model.HIC_ASM_16.1872	9e-56
41- 32:	evm.model.HIC_ASM_10.1824	evm.model.HIC_ASM_16.1878.7	3e-91
41- 33:	evm.model.HIC_ASM_10.1825	evm.model.HIC_ASM_16.1885	1e-157
41- 34:	evm.model.HIC_ASM_10.1828	evm.model.HIC_ASM_16.1900	1e-41
41- 35:	evm.model.HIC_ASM_10.1845	evm.model.HIC_ASM_16.1904	7e-82
41- 36:	evm.model.HIC_ASM_10.1846	evm.model.HIC_ASM_16.1907	1e-54
41- 37:	evm.model.HIC_ASM_10.1850	evm.model.HIC_ASM_16.1908	2e-257
41- 38:	evm.model.HIC_ASM_10.1857	evm.model.HIC_ASM_16.1911	3e-60
41- 39:	evm.model.HIC_ASM_10.1873	evm.model.HIC_ASM_16.1913	5e-33
41- 40:	evm.model.HIC_ASM_10.1889	evm.model.HIC_ASM_16.1915	1e-22
41- 41:	evm.model.HIC_ASM_10.1894	evm.model.HIC_ASM_16.1917	4e-74
41- 42:	evm.model.HIC_ASM_10.1895.1	evm.model.HIC_ASM_16.1918	0
41- 43:	evm.model.HIC_ASM_10.1896	evm.model.HIC_ASM_16.1920	6e-37
41- 44:	evm.model.HIC_ASM_10.1907	evm.model.HIC_ASM_16.1926	3e-123
41- 45:	evm.model.HIC_ASM_10.1919	evm.model.HIC_ASM_16.1930	9e-38
41- 46:	evm.model.HIC_ASM_10.1946	evm.model.HIC_ASM_16.1943	2e-170
41- 47:	evm.model.HIC_ASM_10.1949	evm.model.HIC_ASM_16.1946	3e-114
41- 48:	evm.model.HIC_ASM_10.1964	evm.model.HIC_ASM_16.1949	1e-11
41- 49:	evm.model.HIC_ASM_10.1968	evm.model.HIC_ASM_16.1951	9e-49
41- 50:	evm.model.HIC_ASM_10.2001.3	evm.model.HIC_ASM_16.1972	2e-206
41- 51:	evm.model.HIC_ASM_10.2004.1	evm.model.HIC_ASM_16.1976	4e-56
41- 52:	evm.model.HIC_ASM_10.2005	evm.model.HIC_ASM_16.1977	2e-32
41- 53:	evm.model.HIC_ASM_10.2025	evm.model.HIC_ASM_16.1980	6e-35
41- 54:	evm.model.HIC_ASM_10.2027	evm.model.HIC_ASM_16.1981	2e-202
41- 55:	evm.model.HIC_ASM_10.2030	evm.model.HIC_ASM_16.1983	6e-243
41- 56:	evm.model.HIC_ASM_10.2032	evm.model.HIC_ASM_16.1985	2e-141
41- 57:	evm.model.HIC_ASM_10.2034.1	evm.model.HIC_ASM_16.1986	6e-82
41- 58:	evm.model.HIC_ASM_10.2035	evm.model.HIC_ASM_16.1987	8e-153
41- 59:	evm.model.HIC_ASM_10.2040	evm.model.HIC_ASM_16.1989	9e-90
41- 60:	evm.model.HIC_ASM_10.2044_evm.model.HIC_ASM_10.2045	evm.model.HIC_ASM_16.1992	0
41- 61:	evm.model.HIC_ASM_10.2053	evm.model.HIC_ASM_16.1994	0
41- 62:	evm.model.HIC_ASM_10.2066	evm.model.HIC_ASM_16.1996	8e-05
41- 63:	evm.model.HIC_ASM_10.2069	evm.model.HIC_ASM_16.1999	3e-83
41- 64:	evm.model.HIC_ASM_10.2076	evm.model.HIC_ASM_16.2001	1e-77
41- 65:	evm.model.HIC_ASM_10.2087	evm.model.HIC_ASM_16.2004	6e-251
41- 66:	evm.model.HIC_ASM_10.2095	evm.model.HIC_ASM_16.2007.3	0
41- 67:	evm.model.HIC_ASM_10.2097	evm.model.HIC_ASM_16.2012	4e-55
41- 68:	evm.model.HIC_ASM_10.2098	evm.model.HIC_ASM_16.2013	3e-48
41- 69:	evm.model.HIC_ASM_10.2099	evm.model.HIC_ASM_16.2016	6e-24
41- 70:	evm.model.HIC_ASM_10.2101	evm.model.HIC_ASM_16.2022	6e-66
41- 71:	evm.model.HIC_ASM_10.2102_evm.model.HIC_ASM_10.2103	evm.model.HIC_ASM_16.2029	6e-150
41- 72:	evm.model.HIC_ASM_10.2118	evm.model.HIC_ASM_16.2044.1	0
41- 73:	evm.model.HIC_ASM_10.2129	evm.model.HIC_ASM_16.2049	3e-55
41- 74:	evm.model.HIC_ASM_10.2136	evm.model.HIC_ASM_16.2064	2e-145
41- 75:	evm.model.HIC_ASM_10.2139	evm.model.HIC_ASM_16.2075	3e-75
41- 76:	evm.model.HIC_ASM_10.2173	evm.model.HIC_ASM_16.2089	4e-74
41- 77:	evm.model.HIC_ASM_10.2183	evm.model.HIC_ASM_16.2102	1e-66
41- 78:	evm.model.HIC_ASM_10.2206	evm.model.HIC_ASM_16.2121	1e-32
41- 79:	evm.model.HIC_ASM_10.2215	evm.model.HIC_ASM_16.2129	0
41- 80:	evm.model.HIC_ASM_10.2216	evm.model.HIC_ASM_16.2130	1e-139
41- 81:	evm.model.HIC_ASM_10.2219	evm.model.HIC_ASM_16.2133	0
41- 82:	evm.model.HIC_ASM_10.2220	evm.model.HIC_ASM_16.2134	0
41- 83:	evm.model.HIC_ASM_10.2224.1	evm.model.HIC_ASM_16.2136	7e-202
41- 84:	evm.model.HIC_ASM_10.2230	evm.model.HIC_ASM_16.2139	9e-55
41- 85:	evm.model.HIC_ASM_10.2234	evm.model.HIC_ASM_16.2141	4e-149
41- 86:	evm.model.HIC_ASM_10.2244	evm.model.HIC_ASM_16.2151	1e-24
41- 87:	evm.model.HIC_ASM_10.2246	evm.model.HIC_ASM_16.2152	8e-74
41- 88:	evm.model.HIC_ASM_10.2248	evm.model.HIC_ASM_16.2156	7e-06
41- 89:	evm.model.HIC_ASM_10.2259	evm.model.HIC_ASM_16.2158	7e-37
41- 90:	evm.model.HIC_ASM_10.2261	evm.model.HIC_ASM_16.2160	5e-193
41- 91:	evm.model.HIC_ASM_10.2268	evm.model.HIC_ASM_16.2163	0.0002
41- 92:	evm.model.HIC_ASM_10.2269.5	evm.model.HIC_ASM_16.2170	5e-255
41- 93:	evm.model.HIC_ASM_10.2270	evm.model.HIC_ASM_16.2172	8e-58
41- 94:	evm.model.HIC_ASM_10.2278	evm.model.HIC_ASM_16.2183.1	6e-218
41- 95:	evm.model.HIC_ASM_10.2281	evm.model.HIC_ASM_16.2194	4e-287
41- 96:	evm.model.HIC_ASM_10.2286	evm.model.HIC_ASM_16.2203.2	8e-91
41- 97:	evm.model.HIC_ASM_10.2288	evm.model.HIC_ASM_16.2209	4e-75
41- 98:	evm.model.HIC_ASM_10.2289.1	evm.model.HIC_ASM_16.2214	2e-100
41- 99:	evm.model.HIC_ASM_10.2291	evm.model.HIC_ASM_16.2215	2e-292
41-100:	evm.model.HIC_ASM_10.2300	evm.model.HIC_ASM_16.2217	0
41-101:	evm.model.HIC_ASM_10.2303.1	evm.model.HIC_ASM_16.2219	2e-108
41-102:	evm.model.HIC_ASM_10.2311	evm.model.HIC_ASM_16.2220	1e-232
41-103:	evm.model.HIC_ASM_10.2317	evm.model.HIC_ASM_16.2222_evm.model.HIC_ASM_16.2223	1e-142
41-104:	evm.model.HIC_ASM_10.2318	evm.model.HIC_ASM_16.2225	2e-252
41-105:	evm.model.HIC_ASM_10.2321	evm.model.HIC_ASM_16.2227	1e-98
41-106:	evm.model.HIC_ASM_10.2324_evm.model.HIC_ASM_10.2325	evm.model.HIC_ASM_16.2229	1e-108
## Alignment 42: score=1989.0 e_value=1.4e-149 N=42 HIC_ASM_10&HIC_ASM_16 plus
42- 0:	evm.model.HIC_ASM_10.2402.2	evm.model.HIC_ASM_16.2234.3	6e-261
42- 1:	evm.model.HIC_ASM_10.2408	evm.model.HIC_ASM_16.2235	9e-231
42- 2:	evm.model.HIC_ASM_10.2409	evm.model.HIC_ASM_16.2237	1e-78
42- 3:	evm.model.HIC_ASM_10.2415	evm.model.HIC_ASM_16.2238	1e-199
42- 4:	evm.model.HIC_ASM_10.2432	evm.model.HIC_ASM_16.2243	2e-221
42- 5:	evm.model.HIC_ASM_10.2433	evm.model.HIC_ASM_16.2246	0
42- 6:	evm.model.HIC_ASM_10.2435	evm.model.HIC_ASM_16.2251	6e-193
42- 7:	evm.model.HIC_ASM_10.2436.2	evm.model.HIC_ASM_16.2252	3e-237
42- 8:	evm.model.HIC_ASM_10.2442.2	evm.model.HIC_ASM_16.2255	8e-84
42- 9:	evm.model.HIC_ASM_10.2444	evm.model.HIC_ASM_16.2257	7e-176
42- 10:	evm.model.HIC_ASM_10.2450	evm.model.HIC_ASM_16.2258	0
42- 11:	evm.model.HIC_ASM_10.2452	evm.model.HIC_ASM_16.2264	5e-39
42- 12:	evm.model.HIC_ASM_10.2453	evm.model.HIC_ASM_16.2265	6e-58
42- 13:	evm.model.HIC_ASM_10.2456	evm.model.HIC_ASM_16.2269	9e-246
42- 14:	evm.model.HIC_ASM_10.2467	evm.model.HIC_ASM_16.2273	2e-200
42- 15:	evm.model.HIC_ASM_10.2469	evm.model.HIC_ASM_16.2277	0
42- 16:	evm.model.HIC_ASM_10.2471	evm.model.HIC_ASM_16.2282	1e-216
42- 17:	evm.model.HIC_ASM_10.2474	evm.model.HIC_ASM_16.2289.1	9e-142
42- 18:	evm.model.HIC_ASM_10.2475	evm.model.HIC_ASM_16.2290	6e-99
42- 19:	evm.model.HIC_ASM_10.2477	evm.model.HIC_ASM_16.2291	5e-52
42- 20:	evm.model.HIC_ASM_10.2480	evm.model.HIC_ASM_16.2293	2e-13
42- 21:	evm.model.HIC_ASM_10.2481	evm.model.HIC_ASM_16.2294	4e-63
42- 22:	evm.model.HIC_ASM_10.2489	evm.model.HIC_ASM_16.2296	9e-47
42- 23:	evm.model.HIC_ASM_10.2491	evm.model.HIC_ASM_16.2297	5e-120
42- 24:	evm.model.HIC_ASM_10.2492.1	evm.model.HIC_ASM_16.2298	2e-212
42- 25:	evm.model.HIC_ASM_10.2495	evm.model.HIC_ASM_16.2304_evm.model.HIC_ASM_16.2305_evm.model.HIC_ASM_16.2306	6e-176
42- 26:	evm.model.HIC_ASM_10.2499	evm.model.HIC_ASM_16.2311.2	2e-39
42- 27:	evm.model.HIC_ASM_10.2501	evm.model.HIC_ASM_16.2312	1e-186
42- 28:	evm.model.HIC_ASM_10.2504	evm.model.HIC_ASM_16.2313	1e-72
42- 29:	evm.model.HIC_ASM_10.2505.5	evm.model.HIC_ASM_16.2314	4e-169
42- 30:	evm.model.HIC_ASM_10.2506	evm.model.HIC_ASM_16.2316	4e-173
42- 31:	evm.model.HIC_ASM_10.2509	evm.model.HIC_ASM_16.2319	0
42- 32:	evm.model.HIC_ASM_10.2510	evm.model.HIC_ASM_16.2321.3	1e-276
42- 33:	evm.model.HIC_ASM_10.2513	evm.model.HIC_ASM_16.2324	6e-103
42- 34:	evm.model.HIC_ASM_10.2521	evm.model.HIC_ASM_16.2327	1e-125
42- 35:	evm.model.HIC_ASM_10.2532.4	evm.model.HIC_ASM_16.2333	1e-238
42- 36:	evm.model.HIC_ASM_10.2533	evm.model.HIC_ASM_16.2334	0
42- 37:	evm.model.HIC_ASM_10.2537	evm.model.HIC_ASM_16.2335	2e-112
42- 38:	evm.model.HIC_ASM_10.2541	evm.model.HIC_ASM_16.2337	3e-13
42- 39:	evm.model.HIC_ASM_10.2544	evm.model.HIC_ASM_16.2339	2e-141
42- 40:	evm.model.HIC_ASM_10.2548	evm.model.HIC_ASM_16.2343	4e-202
42- 41:	evm.model.HIC_ASM_10.2556	evm.model.HIC_ASM_16.2353	2e-28
## Alignment 43: score=546.0 e_value=7.5e-29 N=12 HIC_ASM_10&HIC_ASM_16 plus
43- 0:	evm.model.HIC_ASM_10.561	evm.model.HIC_ASM_16.1094	1e-92
43- 1:	evm.model.HIC_ASM_10.564	evm.model.HIC_ASM_16.1100	6e-59
43- 2:	evm.model.HIC_ASM_10.569	evm.model.HIC_ASM_16.1108	2e-113
43- 3:	evm.model.HIC_ASM_10.583	evm.model.HIC_ASM_16.1110	6e-88
43- 4:	evm.model.HIC_ASM_10.585	evm.model.HIC_ASM_16.1114	1e-64
43- 5:	evm.model.HIC_ASM_10.588	evm.model.HIC_ASM_16.1126	4e-31
43- 6:	evm.model.HIC_ASM_10.591_evm.model.HIC_ASM_10.592	evm.model.HIC_ASM_16.1136.1	2e-203
43- 7:	evm.model.HIC_ASM_10.595	evm.model.HIC_ASM_16.1138	2e-173
43- 8:	evm.model.HIC_ASM_10.597	evm.model.HIC_ASM_16.1140	9e-152
43- 9:	evm.model.HIC_ASM_10.598	evm.model.HIC_ASM_16.1144	5e-142
43- 10:	evm.model.HIC_ASM_10.602	evm.model.HIC_ASM_16.1155	2e-28
43- 11:	evm.model.HIC_ASM_10.629	evm.model.HIC_ASM_16.1203	1e-48
## Alignment 44: score=269.0 e_value=9.1e-10 N=6 HIC_ASM_10&HIC_ASM_16 plus
44- 0:	evm.model.HIC_ASM_10.1306.1	evm.model.HIC_ASM_16.1502.1	2e-168
44- 1:	evm.model.HIC_ASM_10.1310.5	evm.model.HIC_ASM_16.1503.3	0
44- 2:	evm.model.HIC_ASM_10.1315.1	evm.model.HIC_ASM_16.1505	2e-122
44- 3:	evm.model.HIC_ASM_10.1343_evm.model.HIC_ASM_10.1344	evm.model.HIC_ASM_16.1510	6e-194
44- 4:	evm.model.HIC_ASM_10.1363	evm.model.HIC_ASM_16.1512	8e-180
44- 5:	evm.model.HIC_ASM_10.1387	evm.model.HIC_ASM_16.1558	1e-227
## Alignment 45: score=678.0 e_value=2.2e-39 N=15 HIC_ASM_10&HIC_ASM_16 minus
45- 0:	evm.model.HIC_ASM_10.81	evm.model.HIC_ASM_16.413	8e-43
45- 1:	evm.model.HIC_ASM_10.88	evm.model.HIC_ASM_16.392	3e-30
45- 2:	evm.model.HIC_ASM_10.113	evm.model.HIC_ASM_16.352	6e-137
45- 3:	evm.model.HIC_ASM_10.114_evm.model.HIC_ASM_10.115	evm.model.HIC_ASM_16.348	2e-96
45- 4:	evm.model.HIC_ASM_10.116	evm.model.HIC_ASM_16.344	0
45- 5:	evm.model.HIC_ASM_10.117	evm.model.HIC_ASM_16.343.1	2e-248
45- 6:	evm.model.HIC_ASM_10.119	evm.model.HIC_ASM_16.338	0
45- 7:	evm.model.HIC_ASM_10.130	evm.model.HIC_ASM_16.328	1e-104
45- 8:	evm.model.HIC_ASM_10.134	evm.model.HIC_ASM_16.326	4e-196
45- 9:	evm.model.HIC_ASM_10.135	evm.model.HIC_ASM_16.321	6e-269
45- 10:	evm.model.HIC_ASM_10.137	evm.model.HIC_ASM_16.317	0
45- 11:	evm.model.HIC_ASM_10.146	evm.model.HIC_ASM_16.315	1e-183
45- 12:	evm.model.HIC_ASM_10.169	evm.model.HIC_ASM_16.306	8e-132
45- 13:	evm.model.HIC_ASM_10.171	evm.model.HIC_ASM_16.300	1e-197
45- 14:	evm.model.HIC_ASM_10.173	evm.model.HIC_ASM_16.298	6e-45
## Alignment 46: score=548.0 e_value=6.1e-30 N=13 HIC_ASM_10&HIC_ASM_16 minus
46- 0:	evm.model.HIC_ASM_10.247	evm.model.HIC_ASM_16.135	2e-12
46- 1:	evm.model.HIC_ASM_10.252	evm.model.HIC_ASM_16.133.1	2e-246
46- 2:	evm.model.HIC_ASM_10.264	evm.model.HIC_ASM_16.124	9e-48
46- 3:	evm.model.HIC_ASM_10.267	evm.model.HIC_ASM_16.120	5e-71
46- 4:	evm.model.HIC_ASM_10.274	evm.model.HIC_ASM_16.112	2e-124
46- 5:	evm.model.HIC_ASM_10.286	evm.model.HIC_ASM_16.96	2e-111
46- 6:	evm.model.HIC_ASM_10.288	evm.model.HIC_ASM_16.86	3e-18
46- 7:	evm.model.HIC_ASM_10.302	evm.model.HIC_ASM_16.68	1e-61
46- 8:	evm.model.HIC_ASM_10.306	evm.model.HIC_ASM_16.65	2e-54
46- 9:	evm.model.HIC_ASM_10.307	evm.model.HIC_ASM_16.51	3e-24
46- 10:	evm.model.HIC_ASM_10.334	evm.model.HIC_ASM_16.26	1e-127
46- 11:	evm.model.HIC_ASM_10.345	evm.model.HIC_ASM_16.24	1e-154
46- 12:	evm.model.HIC_ASM_10.350	evm.model.HIC_ASM_16.22	2e-20
## Alignment 47: score=386.0 e_value=3e-17 N=9 HIC_ASM_10&HIC_ASM_16 minus
47- 0:	evm.model.HIC_ASM_10.456	evm.model.HIC_ASM_16.1453	2e-36
47- 1:	evm.model.HIC_ASM_10.469	evm.model.HIC_ASM_16.1444_evm.model.HIC_ASM_16.1445	2e-222
47- 2:	evm.model.HIC_ASM_10.470	evm.model.HIC_ASM_16.1435_evm.model.HIC_ASM_16.1436	1e-58
47- 3:	evm.model.HIC_ASM_10.472	evm.model.HIC_ASM_16.1400	8e-169
47- 4:	evm.model.HIC_ASM_10.477	evm.model.HIC_ASM_16.1393	9e-115
47- 5:	evm.model.HIC_ASM_10.479	evm.model.HIC_ASM_16.1392	4e-110
47- 6:	evm.model.HIC_ASM_10.485	evm.model.HIC_ASM_16.1380	1e-172
47- 7:	evm.model.HIC_ASM_10.497	evm.model.HIC_ASM_16.1340_evm.model.HIC_ASM_16.1341	7e-278
47- 8:	evm.model.HIC_ASM_10.503	evm.model.HIC_ASM_16.1333	2e-48
## Alignment 48: score=308.0 e_value=6.4e-12 N=7 HIC_ASM_10&HIC_ASM_18 plus
48- 0:	evm.model.HIC_ASM_10.2035	evm.model.HIC_ASM_18.1588	1e-125
48- 1:	evm.model.HIC_ASM_10.2043	evm.model.HIC_ASM_18.1598	9e-134
48- 2:	evm.model.HIC_ASM_10.2046	evm.model.HIC_ASM_18.1600	2e-186
48- 3:	evm.model.HIC_ASM_10.2049	evm.model.HIC_ASM_18.1603	4e-73
48- 4:	evm.model.HIC_ASM_10.2053	evm.model.HIC_ASM_18.1621.12	1e-29
48- 5:	evm.model.HIC_ASM_10.2054	evm.model.HIC_ASM_18.1622	4e-15
48- 6:	evm.model.HIC_ASM_10.2080	evm.model.HIC_ASM_18.1632	1e-81
## Alignment 49: score=266.0 e_value=2.7e-09 N=6 HIC_ASM_10&HIC_ASM_18 plus
49- 0:	evm.model.HIC_ASM_10.2283	evm.model.HIC_ASM_18.1933	1e-56
49- 1:	evm.model.HIC_ASM_10.2287	evm.model.HIC_ASM_18.1935	2e-148
49- 2:	evm.model.HIC_ASM_10.2289.1	evm.model.HIC_ASM_18.1937	2e-100
49- 3:	evm.model.HIC_ASM_10.2304	evm.model.HIC_ASM_18.1941	7e-109
49- 4:	evm.model.HIC_ASM_10.2311	evm.model.HIC_ASM_18.1945	3e-221
49- 5:	evm.model.HIC_ASM_10.2324_evm.model.HIC_ASM_10.2325	evm.model.HIC_ASM_18.1960	1e-67
## Alignment 50: score=288.0 e_value=1.6e-12 N=7 HIC_ASM_10&HIC_ASM_4 minus
50- 0:	evm.model.HIC_ASM_10.2436.2	evm.model.HIC_ASM_4.2435	2e-202
50- 1:	evm.model.HIC_ASM_10.2447	evm.model.HIC_ASM_4.2419	8e-122
50- 2:	evm.model.HIC_ASM_10.2456	evm.model.HIC_ASM_4.2414	6e-205
50- 3:	evm.model.HIC_ASM_10.2457	evm.model.HIC_ASM_4.2413.1	2e-97
50- 4:	evm.model.HIC_ASM_10.2461	evm.model.HIC_ASM_4.2405	0
50- 5:	evm.model.HIC_ASM_10.2474	evm.model.HIC_ASM_4.2385	2e-85
50- 6:	evm.model.HIC_ASM_10.2489	evm.model.HIC_ASM_4.2353	1e-20
## Alignment 51: score=5194.0 e_value=0 N=113 HIC_ASM_11&HIC_ASM_9 plus
51- 0:	evm.model.HIC_ASM_11.11	evm.model.HIC_ASM_9.15	7e-55
51- 1:	evm.model.HIC_ASM_11.17	evm.model.HIC_ASM_9.16	2e-227
51- 2:	evm.model.HIC_ASM_11.20	evm.model.HIC_ASM_9.23	4e-182
51- 3:	evm.model.HIC_ASM_11.25.3	evm.model.HIC_ASM_9.26	2e-273
51- 4:	evm.model.HIC_ASM_11.31	evm.model.HIC_ASM_9.29_evm.model.HIC_ASM_9.30	2e-187
51- 5:	evm.model.HIC_ASM_11.38	evm.model.HIC_ASM_9.41	1e-182
51- 6:	evm.model.HIC_ASM_11.46	evm.model.HIC_ASM_9.49	3e-311
51- 7:	evm.model.HIC_ASM_11.47	evm.model.HIC_ASM_9.50	0
51- 8:	evm.model.HIC_ASM_11.58	evm.model.HIC_ASM_9.54	3e-209
51- 9:	evm.model.HIC_ASM_11.59	evm.model.HIC_ASM_9.55	3e-63
51- 10:	evm.model.HIC_ASM_11.65	evm.model.HIC_ASM_9.56	5e-68
51- 11:	evm.model.HIC_ASM_11.67	evm.model.HIC_ASM_9.59	5e-85
51- 12:	evm.model.HIC_ASM_11.74	evm.model.HIC_ASM_9.66	1e-25
51- 13:	evm.model.HIC_ASM_11.75	evm.model.HIC_ASM_9.69	0
51- 14:	evm.model.HIC_ASM_11.76	evm.model.HIC_ASM_9.71	3e-233
51- 15:	evm.model.HIC_ASM_11.86	evm.model.HIC_ASM_9.77	9e-104
51- 16:	evm.model.HIC_ASM_11.89.1	evm.model.HIC_ASM_9.81	2e-294
51- 17:	evm.model.HIC_ASM_11.90	evm.model.HIC_ASM_9.85	1e-199
51- 18:	evm.model.HIC_ASM_11.91	evm.model.HIC_ASM_9.87	6e-22
51- 19:	evm.model.HIC_ASM_11.98	evm.model.HIC_ASM_9.94	1e-90
51- 20:	evm.model.HIC_ASM_11.114	evm.model.HIC_ASM_9.107	7e-123
51- 21:	evm.model.HIC_ASM_11.121	evm.model.HIC_ASM_9.113	3e-79
51- 22:	evm.model.HIC_ASM_11.128	evm.model.HIC_ASM_9.114	4e-97
51- 23:	evm.model.HIC_ASM_11.133	evm.model.HIC_ASM_9.116	2e-72
51- 24:	evm.model.HIC_ASM_11.134	evm.model.HIC_ASM_9.117	2e-275
51- 25:	evm.model.HIC_ASM_11.135.5	evm.model.HIC_ASM_9.119	6e-133
51- 26:	evm.model.HIC_ASM_11.139.1	evm.model.HIC_ASM_9.124_evm.model.HIC_ASM_9.125	2e-195
51- 27:	evm.model.HIC_ASM_11.140	evm.model.HIC_ASM_9.127.16	0
51- 28:	evm.model.HIC_ASM_11.143.2	evm.model.HIC_ASM_9.129	3e-31
51- 29:	evm.model.HIC_ASM_11.144	evm.model.HIC_ASM_9.131	0
51- 30:	evm.model.HIC_ASM_11.146	evm.model.HIC_ASM_9.133	4e-11
51- 31:	evm.model.HIC_ASM_11.150.3	evm.model.HIC_ASM_9.134	5e-165
51- 32:	evm.model.HIC_ASM_11.156	evm.model.HIC_ASM_9.138	1e-114
51- 33:	evm.model.HIC_ASM_11.158	evm.model.HIC_ASM_9.140	4e-25
51- 34:	evm.model.HIC_ASM_11.162	evm.model.HIC_ASM_9.148	4e-144
51- 35:	evm.model.HIC_ASM_11.164	evm.model.HIC_ASM_9.149	2e-45
51- 36:	evm.model.HIC_ASM_11.166.4	evm.model.HIC_ASM_9.150	6e-15
51- 37:	evm.model.HIC_ASM_11.167	evm.model.HIC_ASM_9.151	9e-59
51- 38:	evm.model.HIC_ASM_11.171	evm.model.HIC_ASM_9.154	4e-129
51- 39:	evm.model.HIC_ASM_11.183	evm.model.HIC_ASM_9.155	6e-133
51- 40:	evm.model.HIC_ASM_11.193	evm.model.HIC_ASM_9.160.1	4e-108
51- 41:	evm.model.HIC_ASM_11.194.5	evm.model.HIC_ASM_9.161	0
51- 42:	evm.model.HIC_ASM_11.198	evm.model.HIC_ASM_9.166	1e-154
51- 43:	evm.model.HIC_ASM_11.207	evm.model.HIC_ASM_9.168	3e-150
51- 44:	evm.model.HIC_ASM_11.215_evm.model.HIC_ASM_11.208	evm.model.HIC_ASM_9.169	1e-169
51- 45:	evm.model.HIC_ASM_11.218	evm.model.HIC_ASM_9.170	4e-67
51- 46:	evm.model.HIC_ASM_11.220	evm.model.HIC_ASM_9.177	1e-44
51- 47:	evm.model.HIC_ASM_11.221	evm.model.HIC_ASM_9.178	0
51- 48:	evm.model.HIC_ASM_11.224	evm.model.HIC_ASM_9.182	3e-50
51- 49:	evm.model.HIC_ASM_11.230	evm.model.HIC_ASM_9.183.1	1e-138
51- 50:	evm.model.HIC_ASM_11.233	evm.model.HIC_ASM_9.186	4e-101
51- 51:	evm.model.HIC_ASM_11.237	evm.model.HIC_ASM_9.196	9e-119
51- 52:	evm.model.HIC_ASM_11.238	evm.model.HIC_ASM_9.197.1	3e-119
51- 53:	evm.model.HIC_ASM_11.239	evm.model.HIC_ASM_9.202	7e-60
51- 54:	evm.model.HIC_ASM_11.240	evm.model.HIC_ASM_9.203	1e-289
51- 55:	evm.model.HIC_ASM_11.241	evm.model.HIC_ASM_9.204	1e-181
51- 56:	evm.model.HIC_ASM_11.242	evm.model.HIC_ASM_9.206	9e-41
51- 57:	evm.model.HIC_ASM_11.245	evm.model.HIC_ASM_9.212.1	0
51- 58:	evm.model.HIC_ASM_11.246	evm.model.HIC_ASM_9.213	9e-39
51- 59:	evm.model.HIC_ASM_11.251.1	evm.model.HIC_ASM_9.215	2e-42
51- 60:	evm.model.HIC_ASM_11.253	evm.model.HIC_ASM_9.216	6e-45
51- 61:	evm.model.HIC_ASM_11.261	evm.model.HIC_ASM_9.218	1e-40
51- 62:	evm.model.HIC_ASM_11.272	evm.model.HIC_ASM_9.227	2e-112
51- 63:	evm.model.HIC_ASM_11.287	evm.model.HIC_ASM_9.229	3e-259
51- 64:	evm.model.HIC_ASM_11.292	evm.model.HIC_ASM_9.234	2e-63
51- 65:	evm.model.HIC_ASM_11.295	evm.model.HIC_ASM_9.237	2e-115
51- 66:	evm.model.HIC_ASM_11.298	evm.model.HIC_ASM_9.243	1e-275
51- 67:	evm.model.HIC_ASM_11.301	evm.model.HIC_ASM_9.250	3e-233
51- 68:	evm.model.HIC_ASM_11.312	evm.model.HIC_ASM_9.251	3e-105
51- 69:	evm.model.HIC_ASM_11.314	evm.model.HIC_ASM_9.254	4e-92
51- 70:	evm.model.HIC_ASM_11.315	evm.model.HIC_ASM_9.257	1e-38
51- 71:	evm.model.HIC_ASM_11.317	evm.model.HIC_ASM_9.261	2e-214
51- 72:	evm.model.HIC_ASM_11.324	evm.model.HIC_ASM_9.290	8e-270
51- 73:	evm.model.HIC_ASM_11.326	evm.model.HIC_ASM_9.291	2e-60
51- 74:	evm.model.HIC_ASM_11.327	evm.model.HIC_ASM_9.294	0
51- 75:	evm.model.HIC_ASM_11.328	evm.model.HIC_ASM_9.297	2e-84
51- 76:	evm.model.HIC_ASM_11.334	evm.model.HIC_ASM_9.317	3e-09
51- 77:	evm.model.HIC_ASM_11.339_evm.model.HIC_ASM_11.335	evm.model.HIC_ASM_9.334	8e-116
51- 78:	evm.model.HIC_ASM_11.342_evm.model.HIC_ASM_11.344	evm.model.HIC_ASM_9.336	1e-204
51- 79:	evm.model.HIC_ASM_11.355	evm.model.HIC_ASM_9.349	0
51- 80:	evm.model.HIC_ASM_11.356	evm.model.HIC_ASM_9.350	3e-204
51- 81:	evm.model.HIC_ASM_11.359	evm.model.HIC_ASM_9.357	2e-261
51- 82:	evm.model.HIC_ASM_11.362	evm.model.HIC_ASM_9.360.1	0
51- 83:	evm.model.HIC_ASM_11.367	evm.model.HIC_ASM_9.366	0
51- 84:	evm.model.HIC_ASM_11.369	evm.model.HIC_ASM_9.367.1	0
51- 85:	evm.model.HIC_ASM_11.376	evm.model.HIC_ASM_9.400	1e-31
51- 86:	evm.model.HIC_ASM_11.377	evm.model.HIC_ASM_9.402.2	7e-102
51- 87:	evm.model.HIC_ASM_11.378	evm.model.HIC_ASM_9.410	8e-153
51- 88:	evm.model.HIC_ASM_11.380.1	evm.model.HIC_ASM_9.411	4e-206
51- 89:	evm.model.HIC_ASM_11.381	evm.model.HIC_ASM_9.415	2e-56
51- 90:	evm.model.HIC_ASM_11.382	evm.model.HIC_ASM_9.417	5e-278
51- 91:	evm.model.HIC_ASM_11.386	evm.model.HIC_ASM_9.421	8e-111
51- 92:	evm.model.HIC_ASM_11.398	evm.model.HIC_ASM_9.428	2e-224
51- 93:	evm.model.HIC_ASM_11.404	evm.model.HIC_ASM_9.445	3e-151
51- 94:	evm.model.HIC_ASM_11.414	evm.model.HIC_ASM_9.454.1	5e-32
51- 95:	evm.model.HIC_ASM_11.422	evm.model.HIC_ASM_9.469.1	0
51- 96:	evm.model.HIC_ASM_11.439	evm.model.HIC_ASM_9.478	3e-203
51- 97:	evm.model.HIC_ASM_11.453	evm.model.HIC_ASM_9.490	4e-193
51- 98:	evm.model.HIC_ASM_11.463	evm.model.HIC_ASM_9.491	1e-24
51- 99:	evm.model.HIC_ASM_11.473	evm.model.HIC_ASM_9.492	5e-92
51-100:	evm.model.HIC_ASM_11.486	evm.model.HIC_ASM_9.507	0
51-101:	evm.model.HIC_ASM_11.489_evm.model.HIC_ASM_11.488	evm.model.HIC_ASM_9.508	2e-175
51-102:	evm.model.HIC_ASM_11.512	evm.model.HIC_ASM_9.511	3e-33
51-103:	evm.model.HIC_ASM_11.513	evm.model.HIC_ASM_9.513	2e-57
51-104:	evm.model.HIC_ASM_11.518	evm.model.HIC_ASM_9.516	2e-83
51-105:	evm.model.HIC_ASM_11.522	evm.model.HIC_ASM_9.522	4e-67
51-106:	evm.model.HIC_ASM_11.527	evm.model.HIC_ASM_9.525	4e-53
51-107:	evm.model.HIC_ASM_11.532	evm.model.HIC_ASM_9.528	0.0001
51-108:	evm.model.HIC_ASM_11.539	evm.model.HIC_ASM_9.543	1e-243
51-109:	evm.model.HIC_ASM_11.542	evm.model.HIC_ASM_9.554	3e-77
51-110:	evm.model.HIC_ASM_11.543	evm.model.HIC_ASM_9.555.1	4e-65
51-111:	evm.model.HIC_ASM_11.545	evm.model.HIC_ASM_9.558	2e-235
51-112:	evm.model.HIC_ASM_11.579.2	evm.model.HIC_ASM_9.571	0
## Alignment 52: score=651.0 e_value=4.4e-37 N=15 HIC_ASM_11&HIC_ASM_9 plus
52- 0:	evm.model.HIC_ASM_11.628	evm.model.HIC_ASM_9.649	2e-140
52- 1:	evm.model.HIC_ASM_11.641	evm.model.HIC_ASM_9.651	3e-91
52- 2:	evm.model.HIC_ASM_11.674	evm.model.HIC_ASM_9.693	2e-132
52- 3:	evm.model.HIC_ASM_11.680	evm.model.HIC_ASM_9.712	0
52- 4:	evm.model.HIC_ASM_11.714	evm.model.HIC_ASM_9.715	1e-88
52- 5:	evm.model.HIC_ASM_11.728	evm.model.HIC_ASM_9.724	7e-74
52- 6:	evm.model.HIC_ASM_11.734	evm.model.HIC_ASM_9.725	5e-46
52- 7:	evm.model.HIC_ASM_11.743	evm.model.HIC_ASM_9.731	6e-88
52- 8:	evm.model.HIC_ASM_11.748	evm.model.HIC_ASM_9.733	4e-98
52- 9:	evm.model.HIC_ASM_11.758	evm.model.HIC_ASM_9.735	9e-60
52- 10:	evm.model.HIC_ASM_11.782	evm.model.HIC_ASM_9.748_evm.model.HIC_ASM_9.746	2e-278
52- 11:	evm.model.HIC_ASM_11.796	evm.model.HIC_ASM_9.763	8e-34
52- 12:	evm.model.HIC_ASM_11.799	evm.model.HIC_ASM_9.764	1e-28
52- 13:	evm.model.HIC_ASM_11.806	evm.model.HIC_ASM_9.770	8e-199
52- 14:	evm.model.HIC_ASM_11.825	evm.model.HIC_ASM_9.774	2e-69
## Alignment 53: score=385.0 e_value=7.2e-14 N=8 HIC_ASM_11&HIC_ASM_9 plus
53- 0:	evm.model.HIC_ASM_11.998	evm.model.HIC_ASM_9.868	5e-55
53- 1:	evm.model.HIC_ASM_11.1000	evm.model.HIC_ASM_9.874	9e-266
53- 2:	evm.model.HIC_ASM_11.1002	evm.model.HIC_ASM_9.875	6e-58
53- 3:	evm.model.HIC_ASM_11.1004	evm.model.HIC_ASM_9.877.2	9e-165
53- 4:	evm.model.HIC_ASM_11.1018	evm.model.HIC_ASM_9.891	3e-232
53- 5:	evm.model.HIC_ASM_11.1026	evm.model.HIC_ASM_9.893	0
53- 6:	evm.model.HIC_ASM_11.1034	evm.model.HIC_ASM_9.900	1e-252
53- 7:	evm.model.HIC_ASM_11.1039	evm.model.HIC_ASM_9.908	9e-52
## Alignment 54: score=485.0 e_value=4.1e-25 N=11 HIC_ASM_11&HIC_ASM_9 minus
54- 0:	evm.model.HIC_ASM_11.2155	evm.model.HIC_ASM_9.2663	5e-70
54- 1:	evm.model.HIC_ASM_11.2159	evm.model.HIC_ASM_9.2662	2e-65
54- 2:	evm.model.HIC_ASM_11.2160	evm.model.HIC_ASM_9.2661	4e-230
54- 3:	evm.model.HIC_ASM_11.2170	evm.model.HIC_ASM_9.2660.4	8e-268
54- 4:	evm.model.HIC_ASM_11.2171	evm.model.HIC_ASM_9.2658	0
54- 5:	evm.model.HIC_ASM_11.2172	evm.model.HIC_ASM_9.2656	1e-85
54- 6:	evm.model.HIC_ASM_11.2176.2	evm.model.HIC_ASM_9.2654	4e-182
54- 7:	evm.model.HIC_ASM_11.2179.1	evm.model.HIC_ASM_9.2653.1	3e-102
54- 8:	evm.model.HIC_ASM_11.2220	evm.model.HIC_ASM_9.2651	2e-73
54- 9:	evm.model.HIC_ASM_11.2261	evm.model.HIC_ASM_9.2649	3e-251
54- 10:	evm.model.HIC_ASM_11.2275	evm.model.HIC_ASM_9.2648.1	4e-58
## Alignment 55: score=318.0 e_value=1.7e-12 N=7 HIC_ASM_11&HIC_ASM_9 minus
55- 0:	evm.model.HIC_ASM_11.1972	evm.model.HIC_ASM_9.1812	2e-37
55- 1:	evm.model.HIC_ASM_11.2002	evm.model.HIC_ASM_9.1794	3e-262
55- 2:	evm.model.HIC_ASM_11.2012.1	evm.model.HIC_ASM_9.1792	5e-132
55- 3:	evm.model.HIC_ASM_11.2020	evm.model.HIC_ASM_9.1787	7e-200
55- 4:	evm.model.HIC_ASM_11.2034	evm.model.HIC_ASM_9.1786	2e-275
55- 5:	evm.model.HIC_ASM_11.2036	evm.model.HIC_ASM_9.1784	1e-72
55- 6:	evm.model.HIC_ASM_11.2042	evm.model.HIC_ASM_9.1783	7e-138
## Alignment 56: score=288.0 e_value=2.7e-13 N=7 HIC_ASM_11&HIC_ASM_9 minus
56- 0:	evm.model.HIC_ASM_11.1116	evm.model.HIC_ASM_9.1268	1e-219
56- 1:	evm.model.HIC_ASM_11.1139	evm.model.HIC_ASM_9.1230	2e-103
56- 2:	evm.model.HIC_ASM_11.1158	evm.model.HIC_ASM_9.1179	2e-99
56- 3:	evm.model.HIC_ASM_11.1166.3	evm.model.HIC_ASM_9.1135	6e-244
56- 4:	evm.model.HIC_ASM_11.1176	evm.model.HIC_ASM_9.1132	0
56- 5:	evm.model.HIC_ASM_11.1240	evm.model.HIC_ASM_9.1129	2e-216
56- 6:	evm.model.HIC_ASM_11.1246	evm.model.HIC_ASM_9.1126	1e-18
## Alignment 57: score=271.0 e_value=9.5e-09 N=6 HIC_ASM_11&HIC_ASM_9 minus
57- 0:	evm.model.HIC_ASM_11.1747	evm.model.HIC_ASM_9.2019.1	0
57- 1:	evm.model.HIC_ASM_11.1755	evm.model.HIC_ASM_9.2013	4e-201
57- 2:	evm.model.HIC_ASM_11.1761	evm.model.HIC_ASM_9.2007	2e-81
57- 3:	evm.model.HIC_ASM_11.1785	evm.model.HIC_ASM_9.1992_evm.model.HIC_ASM_9.1991	8e-121
57- 4:	evm.model.HIC_ASM_11.1788	evm.model.HIC_ASM_9.1990	6e-114
57- 5:	evm.model.HIC_ASM_11.1810.11	evm.model.HIC_ASM_9.1973	8e-78
## Alignment 58: score=825.0 e_value=3.1e-50 N=19 HIC_ASM_12&HIC_ASM_7 plus
58- 0:	evm.model.HIC_ASM_12.184	evm.model.HIC_ASM_7.101	1e-206
58- 1:	evm.model.HIC_ASM_12.193	evm.model.HIC_ASM_7.106	0
58- 2:	evm.model.HIC_ASM_12.215_evm.model.HIC_ASM_12.219	evm.model.HIC_ASM_7.107	2e-72
58- 3:	evm.model.HIC_ASM_12.220	evm.model.HIC_ASM_7.126	5e-227
58- 4:	evm.model.HIC_ASM_12.247	evm.model.HIC_ASM_7.130	3e-57
58- 5:	evm.model.HIC_ASM_12.261	evm.model.HIC_ASM_7.135	7e-130
58- 6:	evm.model.HIC_ASM_12.269	evm.model.HIC_ASM_7.140	3e-123
58- 7:	evm.model.HIC_ASM_12.298	evm.model.HIC_ASM_7.143_evm.model.HIC_ASM_7.144	3e-271
58- 8:	evm.model.HIC_ASM_12.307	evm.model.HIC_ASM_7.145	1e-86
58- 9:	evm.model.HIC_ASM_12.322_evm.model.HIC_ASM_12.323	evm.model.HIC_ASM_7.188	4e-224
58- 10:	evm.model.HIC_ASM_12.341	evm.model.HIC_ASM_7.195.4	1e-173
58- 11:	evm.model.HIC_ASM_12.353	evm.model.HIC_ASM_7.197	3e-158
58- 12:	evm.model.HIC_ASM_12.380	evm.model.HIC_ASM_7.213	4e-151
58- 13:	evm.model.HIC_ASM_12.392	evm.model.HIC_ASM_7.215	5e-49
58- 14:	evm.model.HIC_ASM_12.409	evm.model.HIC_ASM_7.217	2e-96
58- 15:	evm.model.HIC_ASM_12.417	evm.model.HIC_ASM_7.219	6e-34
58- 16:	evm.model.HIC_ASM_12.427	evm.model.HIC_ASM_7.221	7e-133
58- 17:	evm.model.HIC_ASM_12.456	evm.model.HIC_ASM_7.226	3e-174
58- 18:	evm.model.HIC_ASM_12.490	evm.model.HIC_ASM_7.232.1	3e-278
## Alignment 59: score=452.0 e_value=5.1e-27 N=11 HIC_ASM_12&HIC_ASM_7 plus
59- 0:	evm.model.HIC_ASM_12.816	evm.model.HIC_ASM_7.559	3e-116
59- 1:	evm.model.HIC_ASM_12.839.1	evm.model.HIC_ASM_7.607	4e-53
59- 2:	evm.model.HIC_ASM_12.841	evm.model.HIC_ASM_7.611	2e-72
59- 3:	evm.model.HIC_ASM_12.850	evm.model.HIC_ASM_7.616	2e-107
59- 4:	evm.model.HIC_ASM_12.854	evm.model.HIC_ASM_7.618	2e-210
59- 5:	evm.model.HIC_ASM_12.871	evm.model.HIC_ASM_7.628	4e-73
59- 6:	evm.model.HIC_ASM_12.880	evm.model.HIC_ASM_7.674	9e-53
59- 7:	evm.model.HIC_ASM_12.881	evm.model.HIC_ASM_7.682	2e-189
59- 8:	evm.model.HIC_ASM_12.882	evm.model.HIC_ASM_7.683	3e-53
59- 9:	evm.model.HIC_ASM_12.897	evm.model.HIC_ASM_7.720	4e-215
59- 10:	evm.model.HIC_ASM_12.918_evm.model.HIC_ASM_12.919	evm.model.HIC_ASM_7.761	3e-163
## Alignment 60: score=303.0 e_value=1.4e-11 N=7 HIC_ASM_12&HIC_ASM_7 plus
60- 0:	evm.model.HIC_ASM_12.938	evm.model.HIC_ASM_7.1028	7e-09
60- 1:	evm.model.HIC_ASM_12.942	evm.model.HIC_ASM_7.1034	3e-73
60- 2:	evm.model.HIC_ASM_12.947	evm.model.HIC_ASM_7.1075	6e-118
60- 3:	evm.model.HIC_ASM_12.984	evm.model.HIC_ASM_7.1086.1	1e-200
60- 4:	evm.model.HIC_ASM_12.986	evm.model.HIC_ASM_7.1093	4e-235
60- 5:	evm.model.HIC_ASM_12.993	evm.model.HIC_ASM_7.1113	3e-147
60- 6:	evm.model.HIC_ASM_12.1010	evm.model.HIC_ASM_7.1154	4e-21
## Alignment 61: score=712.0 e_value=1.3e-49 N=17 HIC_ASM_12&HIC_ASM_7 minus
61- 0:	evm.model.HIC_ASM_12.487	evm.model.HIC_ASM_7.132	7e-66
61- 1:	evm.model.HIC_ASM_12.518	evm.model.HIC_ASM_7.101	4e-64
61- 2:	evm.model.HIC_ASM_12.522	evm.model.HIC_ASM_7.98	3e-224
61- 3:	evm.model.HIC_ASM_12.526	evm.model.HIC_ASM_7.77	4e-169
61- 4:	evm.model.HIC_ASM_12.538	evm.model.HIC_ASM_7.67	7e-87
61- 5:	evm.model.HIC_ASM_12.546	evm.model.HIC_ASM_7.66	1e-124
61- 6:	evm.model.HIC_ASM_12.549	evm.model.HIC_ASM_7.65.1	6e-150
61- 7:	evm.model.HIC_ASM_12.584	evm.model.HIC_ASM_7.40	3e-60
61- 8:	evm.model.HIC_ASM_12.647	evm.model.HIC_ASM_7.39	5e-99
61- 9:	evm.model.HIC_ASM_12.676	evm.model.HIC_ASM_7.36	1e-228
61- 10:	evm.model.HIC_ASM_12.681	evm.model.HIC_ASM_7.35	5e-167
61- 11:	evm.model.HIC_ASM_12.702	evm.model.HIC_ASM_7.31	2e-22
61- 12:	evm.model.HIC_ASM_12.723	evm.model.HIC_ASM_7.23	1e-191
61- 13:	evm.model.HIC_ASM_12.725	evm.model.HIC_ASM_7.21	4e-263
61- 14:	evm.model.HIC_ASM_12.753	evm.model.HIC_ASM_7.12	1e-64
61- 15:	evm.model.HIC_ASM_12.804	evm.model.HIC_ASM_7.11	0
61- 16:	evm.model.HIC_ASM_12.806	evm.model.HIC_ASM_7.8	1e-87
## Alignment 62: score=270.0 e_value=5.9e-09 N=6 HIC_ASM_12&HIC_ASM_8 minus
62- 0:	evm.model.HIC_ASM_12.2422	evm.model.HIC_ASM_8.148	5e-40
62- 1:	evm.model.HIC_ASM_12.2424	evm.model.HIC_ASM_8.127	2e-85
62- 2:	evm.model.HIC_ASM_12.2429	evm.model.HIC_ASM_8.126	2e-24
62- 3:	evm.model.HIC_ASM_12.2431	evm.model.HIC_ASM_8.124	1e-88
62- 4:	evm.model.HIC_ASM_12.2440	evm.model.HIC_ASM_8.114	1e-132
62- 5:	evm.model.HIC_ASM_12.2445	evm.model.HIC_ASM_8.112	3e-116
## Alignment 63: score=284.0 e_value=4.3e-13 N=7 HIC_ASM_13&HIC_ASM_13 plus
63- 0:	evm.model.HIC_ASM_13.157	evm.model.HIC_ASM_13.346	2e-40
63- 1:	evm.model.HIC_ASM_13.177	evm.model.HIC_ASM_13.347	0
63- 2:	evm.model.HIC_ASM_13.216	evm.model.HIC_ASM_13.359	8e-225
63- 3:	evm.model.HIC_ASM_13.229	evm.model.HIC_ASM_13.391	1e-155
63- 4:	evm.model.HIC_ASM_13.250	evm.model.HIC_ASM_13.406	8e-223
63- 5:	evm.model.HIC_ASM_13.274_evm.model.HIC_ASM_13.289	evm.model.HIC_ASM_13.426	5e-259
63- 6:	evm.model.HIC_ASM_13.283	evm.model.HIC_ASM_13.435	6e-31
## Alignment 64: score=322.0 e_value=1.5e-15 N=8 HIC_ASM_13&HIC_ASM_13 minus
64- 0:	evm.model.HIC_ASM_13.229	evm.model.HIC_ASM_13.521	3e-188
64- 1:	evm.model.HIC_ASM_13.263	evm.model.HIC_ASM_13.502	5e-36
64- 2:	evm.model.HIC_ASM_13.274_evm.model.HIC_ASM_13.289	evm.model.HIC_ASM_13.450	1e-264
64- 3:	evm.model.HIC_ASM_13.283	evm.model.HIC_ASM_13.435	6e-31
64- 4:	evm.model.HIC_ASM_13.314	evm.model.HIC_ASM_13.425	2e-138
64- 5:	evm.model.HIC_ASM_13.324	evm.model.HIC_ASM_13.418	3e-104
64- 6:	evm.model.HIC_ASM_13.347	evm.model.HIC_ASM_13.411	1e-130
64- 7:	evm.model.HIC_ASM_13.358	evm.model.HIC_ASM_13.406	0
## Alignment 65: score=295.0 e_value=8.7e-09 N=6 HIC_ASM_13&HIC_ASM_13 minus
65- 0:	evm.model.HIC_ASM_13.1256	evm.model.HIC_ASM_13.1290.1	5e-23
65- 1:	evm.model.HIC_ASM_13.1257	evm.model.HIC_ASM_13.1289	4e-82
65- 2:	evm.model.HIC_ASM_13.1271	evm.model.HIC_ASM_13.1287	7e-33
65- 3:	evm.model.HIC_ASM_13.1272	evm.model.HIC_ASM_13.1286	0
65- 4:	evm.model.HIC_ASM_13.1274	evm.model.HIC_ASM_13.1284	1e-134
65- 5:	evm.model.HIC_ASM_13.1275	evm.model.HIC_ASM_13.1283	9e-197
## Alignment 66: score=257.0 e_value=9.1e-13 N=7 HIC_ASM_13&HIC_ASM_13 minus
66- 0:	evm.model.HIC_ASM_13.115	evm.model.HIC_ASM_13.430	1e-122
66- 1:	evm.model.HIC_ASM_13.154	evm.model.HIC_ASM_13.429	2e-29
66- 2:	evm.model.HIC_ASM_13.177	evm.model.HIC_ASM_13.403	3e-149
66- 3:	evm.model.HIC_ASM_13.229	evm.model.HIC_ASM_13.391	1e-155
66- 4:	evm.model.HIC_ASM_13.231_evm.model.HIC_ASM_13.232_evm.model.HIC_ASM_13.236	evm.model.HIC_ASM_13.359	4e-228
66- 5:	evm.model.HIC_ASM_13.241	evm.model.HIC_ASM_13.358	1e-79
66- 6:	evm.model.HIC_ASM_13.294	evm.model.HIC_ASM_13.353	4e-64
## Alignment 67: score=256.0 e_value=1.3e-08 N=6 HIC_ASM_13&HIC_ASM_13 minus
67- 0:	evm.model.HIC_ASM_13.653	evm.model.HIC_ASM_13.808	5e-198
67- 1:	evm.model.HIC_ASM_13.671	evm.model.HIC_ASM_13.800	3e-107
67- 2:	evm.model.HIC_ASM_13.686	evm.model.HIC_ASM_13.789	3e-22
67- 3:	evm.model.HIC_ASM_13.690	evm.model.HIC_ASM_13.784	9e-202
67- 4:	evm.model.HIC_ASM_13.727	evm.model.HIC_ASM_13.766	1e-183
67- 5:	evm.model.HIC_ASM_13.743	evm.model.HIC_ASM_13.761	1e-79
## Alignment 68: score=341.0 e_value=5.4e-21 N=9 HIC_ASM_13&HIC_ASM_17 minus
68- 0:	evm.model.HIC_ASM_13.298	evm.model.HIC_ASM_17.1356	3e-28
68- 1:	evm.model.HIC_ASM_13.301	evm.model.HIC_ASM_17.1348	2e-95
68- 2:	evm.model.HIC_ASM_13.346	evm.model.HIC_ASM_17.1343	7e-47
68- 3:	evm.model.HIC_ASM_13.347	evm.model.HIC_ASM_17.1318	9e-32
68- 4:	evm.model.HIC_ASM_13.351	evm.model.HIC_ASM_17.1303	2e-37
68- 5:	evm.model.HIC_ASM_13.370	evm.model.HIC_ASM_17.1298	0
68- 6:	evm.model.HIC_ASM_13.394	evm.model.HIC_ASM_17.1287	5e-24
68- 7:	evm.model.HIC_ASM_13.454	evm.model.HIC_ASM_17.1286	1e-49
68- 8:	evm.model.HIC_ASM_13.501	evm.model.HIC_ASM_17.1251	1e-18
## Alignment 69: score=269.0 e_value=2.2e-14 N=8 HIC_ASM_13&HIC_ASM_2 plus
69- 0:	evm.model.HIC_ASM_13.2499	evm.model.HIC_ASM_2.2678	7e-208
69- 1:	evm.model.HIC_ASM_13.2517	evm.model.HIC_ASM_2.2715	9e-08
69- 2:	evm.model.HIC_ASM_13.2544	evm.model.HIC_ASM_2.2722.3	1e-98
69- 3:	evm.model.HIC_ASM_13.2566	evm.model.HIC_ASM_2.2734	8e-142
69- 4:	evm.model.HIC_ASM_13.2586	evm.model.HIC_ASM_2.2792	5e-109
69- 5:	evm.model.HIC_ASM_13.2615	evm.model.HIC_ASM_2.2813	8e-12
69- 6:	evm.model.HIC_ASM_13.2641	evm.model.HIC_ASM_2.2844	7e-22
69- 7:	evm.model.HIC_ASM_13.2655	evm.model.HIC_ASM_2.2846	2e-17
## Alignment 70: score=278.0 e_value=8.2e-14 N=7 HIC_ASM_13&HIC_ASM_7 minus
70- 0:	evm.model.HIC_ASM_13.177	evm.model.HIC_ASM_7.1594	9e-139
70- 1:	evm.model.HIC_ASM_13.206	evm.model.HIC_ASM_7.1568	7e-49
70- 2:	evm.model.HIC_ASM_13.207	evm.model.HIC_ASM_7.1559	1e-23
70- 3:	evm.model.HIC_ASM_13.255	evm.model.HIC_ASM_7.1497	2e-28
70- 4:	evm.model.HIC_ASM_13.262	evm.model.HIC_ASM_7.1485	6e-93
70- 5:	evm.model.HIC_ASM_13.298	evm.model.HIC_ASM_7.1453.1	4e-21
70- 6:	evm.model.HIC_ASM_13.301	evm.model.HIC_ASM_7.1430	7e-101
## Alignment 71: score=250.0 e_value=7.5e-11 N=6 HIC_ASM_13&HIC_ASM_9 minus
71- 0:	evm.model.HIC_ASM_13.373	evm.model.HIC_ASM_9.679	3e-37
71- 1:	evm.model.HIC_ASM_13.382	evm.model.HIC_ASM_9.663	8e-30
71- 2:	evm.model.HIC_ASM_13.391	evm.model.HIC_ASM_9.616	5e-24
71- 3:	evm.model.HIC_ASM_13.411	evm.model.HIC_ASM_9.613	3e-77
71- 4:	evm.model.HIC_ASM_13.428	evm.model.HIC_ASM_9.585	2e-58
71- 5:	evm.model.HIC_ASM_13.451	evm.model.HIC_ASM_9.584	1e-45
## Alignment 72: score=323.0 e_value=8.7e-17 N=8 HIC_ASM_14&HIC_ASM_17 plus
72- 0:	evm.model.HIC_ASM_14.316	evm.model.HIC_ASM_17.171	4e-269
72- 1:	evm.model.HIC_ASM_14.351	evm.model.HIC_ASM_17.176	5e-52
72- 2:	evm.model.HIC_ASM_14.352	evm.model.HIC_ASM_17.177	2e-183
72- 3:	evm.model.HIC_ASM_14.358	evm.model.HIC_ASM_17.182	5e-18
72- 4:	evm.model.HIC_ASM_14.383	evm.model.HIC_ASM_17.201.5	1e-99
72- 5:	evm.model.HIC_ASM_14.406	evm.model.HIC_ASM_17.203	7e-45
72- 6:	evm.model.HIC_ASM_14.453	evm.model.HIC_ASM_17.217	2e-90
72- 7:	evm.model.HIC_ASM_14.457	evm.model.HIC_ASM_17.218	3e-87
## Alignment 73: score=272.0 e_value=1.2e-12 N=7 HIC_ASM_14&HIC_ASM_5 minus
73- 0:	evm.model.HIC_ASM_14.316	evm.model.HIC_ASM_5.3096	3e-286
73- 1:	evm.model.HIC_ASM_14.351	evm.model.HIC_ASM_5.3088	9e-46
73- 2:	evm.model.HIC_ASM_14.352	evm.model.HIC_ASM_5.3087	2e-183
73- 3:	evm.model.HIC_ASM_14.358	evm.model.HIC_ASM_5.3084.1	9e-16
73- 4:	evm.model.HIC_ASM_14.383	evm.model.HIC_ASM_5.3063	1e-99
73- 5:	evm.model.HIC_ASM_14.406	evm.model.HIC_ASM_5.3061	9e-32
73- 6:	evm.model.HIC_ASM_14.457	evm.model.HIC_ASM_5.3048	2e-86
## Alignment 74: score=264.0 e_value=1.9e-09 N=6 HIC_ASM_14&HIC_ASM_5 minus
74- 0:	evm.model.HIC_ASM_14.619	evm.model.HIC_ASM_5.2592_evm.model.HIC_ASM_5.2596	8e-128
74- 1:	evm.model.HIC_ASM_14.631	evm.model.HIC_ASM_5.2573	6e-34
74- 2:	evm.model.HIC_ASM_14.663	evm.model.HIC_ASM_5.2569	2e-10
74- 3:	evm.model.HIC_ASM_14.669	evm.model.HIC_ASM_5.2567	4e-71
74- 4:	evm.model.HIC_ASM_14.705	evm.model.HIC_ASM_5.2560	5e-40
74- 5:	evm.model.HIC_ASM_14.707	evm.model.HIC_ASM_5.2559	8e-48
## Alignment 75: score=1705.0 e_value=1e-136 N=38 HIC_ASM_14&HIC_ASM_6 plus
75- 0:	evm.model.HIC_ASM_14.1820.1	evm.model.HIC_ASM_6.487.3	4e-165
75- 1:	evm.model.HIC_ASM_14.1831	evm.model.HIC_ASM_6.493	2e-105
75- 2:	evm.model.HIC_ASM_14.1834	evm.model.HIC_ASM_6.494	3e-84
75- 3:	evm.model.HIC_ASM_14.1836	evm.model.HIC_ASM_6.496.2	2e-160
75- 4:	evm.model.HIC_ASM_14.1848.3	evm.model.HIC_ASM_6.501	2e-113
75- 5:	evm.model.HIC_ASM_14.1849	evm.model.HIC_ASM_6.507	2e-107
75- 6:	evm.model.HIC_ASM_14.1852	evm.model.HIC_ASM_6.508	6e-50
75- 7:	evm.model.HIC_ASM_14.1872	evm.model.HIC_ASM_6.511	1e-173
75- 8:	evm.model.HIC_ASM_14.1878	evm.model.HIC_ASM_6.513	5e-208
75- 9:	evm.model.HIC_ASM_14.1879	evm.model.HIC_ASM_6.519	3e-39
75- 10:	evm.model.HIC_ASM_14.1880	evm.model.HIC_ASM_6.524	1e-142
75- 11:	evm.model.HIC_ASM_14.1885	evm.model.HIC_ASM_6.525	4e-122
75- 12:	evm.model.HIC_ASM_14.1892	evm.model.HIC_ASM_6.545	1e-182
75- 13:	evm.model.HIC_ASM_14.1894	evm.model.HIC_ASM_6.546	4e-264
75- 14:	evm.model.HIC_ASM_14.1895	evm.model.HIC_ASM_6.557.1	3e-130
75- 15:	evm.model.HIC_ASM_14.1908	evm.model.HIC_ASM_6.559.1	3e-99
75- 16:	evm.model.HIC_ASM_14.1910	evm.model.HIC_ASM_6.561	5e-209
75- 17:	evm.model.HIC_ASM_14.1953	evm.model.HIC_ASM_6.586	2e-33
75- 18:	evm.model.HIC_ASM_14.1955	evm.model.HIC_ASM_6.588	4e-42
75- 19:	evm.model.HIC_ASM_14.1975	evm.model.HIC_ASM_6.591	1e-126
75- 20:	evm.model.HIC_ASM_14.1998	evm.model.HIC_ASM_6.592	3e-20
75- 21:	evm.model.HIC_ASM_14.2015	evm.model.HIC_ASM_6.602.5	1e-296
75- 22:	evm.model.HIC_ASM_14.2030	evm.model.HIC_ASM_6.607	2e-124
75- 23:	evm.model.HIC_ASM_14.2036	evm.model.HIC_ASM_6.641	4e-203
75- 24:	evm.model.HIC_ASM_14.2037	evm.model.HIC_ASM_6.645	4e-92
75- 25:	evm.model.HIC_ASM_14.2038.2	evm.model.HIC_ASM_6.646	1e-124
75- 26:	evm.model.HIC_ASM_14.2039	evm.model.HIC_ASM_6.650	4e-194
75- 27:	evm.model.HIC_ASM_14.2041	evm.model.HIC_ASM_6.651	7e-109
75- 28:	evm.model.HIC_ASM_14.2049	evm.model.HIC_ASM_6.674	5e-49
75- 29:	evm.model.HIC_ASM_14.2053	evm.model.HIC_ASM_6.677	5e-127
75- 30:	evm.model.HIC_ASM_14.2054	evm.model.HIC_ASM_6.681	1e-75
75- 31:	evm.model.HIC_ASM_14.2056	evm.model.HIC_ASM_6.683	2e-68
75- 32:	evm.model.HIC_ASM_14.2064	evm.model.HIC_ASM_6.686.1	7e-137
75- 33:	evm.model.HIC_ASM_14.2065	evm.model.HIC_ASM_6.690	2e-112
75- 34:	evm.model.HIC_ASM_14.2069	evm.model.HIC_ASM_6.700	6e-143
75- 35:	evm.model.HIC_ASM_14.2077	evm.model.HIC_ASM_6.706	1e-96
75- 36:	evm.model.HIC_ASM_14.2085	evm.model.HIC_ASM_6.715	5e-208
75- 37:	evm.model.HIC_ASM_14.2088_evm.model.HIC_ASM_14.2089	evm.model.HIC_ASM_6.726.1	7e-153
## Alignment 76: score=1045.0 e_value=1.6e-68 N=23 HIC_ASM_14&HIC_ASM_6 plus
76- 0:	evm.model.HIC_ASM_14.1655	evm.model.HIC_ASM_6.346	3e-158
76- 1:	evm.model.HIC_ASM_14.1656	evm.model.HIC_ASM_6.347	9e-195
76- 2:	evm.model.HIC_ASM_14.1660	evm.model.HIC_ASM_6.369	4e-82
76- 3:	evm.model.HIC_ASM_14.1664	evm.model.HIC_ASM_6.371	7e-263
76- 4:	evm.model.HIC_ASM_14.1666.1	evm.model.HIC_ASM_6.378	2e-146
76- 5:	evm.model.HIC_ASM_14.1669	evm.model.HIC_ASM_6.382.1	9e-39
76- 6:	evm.model.HIC_ASM_14.1670	evm.model.HIC_ASM_6.383	6e-178
76- 7:	evm.model.HIC_ASM_14.1673	evm.model.HIC_ASM_6.384	1e-225
76- 8:	evm.model.HIC_ASM_14.1686	evm.model.HIC_ASM_6.385	3e-49
76- 9:	evm.model.HIC_ASM_14.1692.1	evm.model.HIC_ASM_6.388	3e-125
76- 10:	evm.model.HIC_ASM_14.1693	evm.model.HIC_ASM_6.392.1	3e-171
76- 11:	evm.model.HIC_ASM_14.1710_evm.model.HIC_ASM_14.1711	evm.model.HIC_ASM_6.394	5e-217
76- 12:	evm.model.HIC_ASM_14.1740.2	evm.model.HIC_ASM_6.408	3e-207
76- 13:	evm.model.HIC_ASM_14.1747	evm.model.HIC_ASM_6.417	2e-18
76- 14:	evm.model.HIC_ASM_14.1759	evm.model.HIC_ASM_6.434	2e-157
76- 15:	evm.model.HIC_ASM_14.1763	evm.model.HIC_ASM_6.439	1e-109
76- 16:	evm.model.HIC_ASM_14.1767	evm.model.HIC_ASM_6.452.1	1e-64
76- 17:	evm.model.HIC_ASM_14.1768	evm.model.HIC_ASM_6.453.3	1e-101
76- 18:	evm.model.HIC_ASM_14.1771	evm.model.HIC_ASM_6.455	2e-227
76- 19:	evm.model.HIC_ASM_14.1772	evm.model.HIC_ASM_6.458.1	4e-223
76- 20:	evm.model.HIC_ASM_14.1777	evm.model.HIC_ASM_6.461.1	2e-92
76- 21:	evm.model.HIC_ASM_14.1785	evm.model.HIC_ASM_6.463	2e-135
76- 22:	evm.model.HIC_ASM_14.1788	evm.model.HIC_ASM_6.467	3e-30
## Alignment 77: score=885.0 e_value=5.9e-58 N=19 HIC_ASM_14&HIC_ASM_6 plus
77- 0:	evm.model.HIC_ASM_14.19	evm.model.HIC_ASM_6.2311	7e-106
77- 1:	evm.model.HIC_ASM_14.22	evm.model.HIC_ASM_6.2313	9e-259
77- 2:	evm.model.HIC_ASM_14.25	evm.model.HIC_ASM_6.2319	2e-124
77- 3:	evm.model.HIC_ASM_14.26	evm.model.HIC_ASM_6.2320.1	1e-24
77- 4:	evm.model.HIC_ASM_14.28	evm.model.HIC_ASM_6.2321	0
77- 5:	evm.model.HIC_ASM_14.29	evm.model.HIC_ASM_6.2324	5e-48
77- 6:	evm.model.HIC_ASM_14.32	evm.model.HIC_ASM_6.2327	1e-31
77- 7:	evm.model.HIC_ASM_14.33	evm.model.HIC_ASM_6.2331	2e-32
77- 8:	evm.model.HIC_ASM_14.34	evm.model.HIC_ASM_6.2332	6e-45
77- 9:	evm.model.HIC_ASM_14.43	evm.model.HIC_ASM_6.2334	3e-112
77- 10:	evm.model.HIC_ASM_14.47	evm.model.HIC_ASM_6.2335	1e-87
77- 11:	evm.model.HIC_ASM_14.50.3	evm.model.HIC_ASM_6.2340	0
77- 12:	evm.model.HIC_ASM_14.53	evm.model.HIC_ASM_6.2341	1e-116
77- 13:	evm.model.HIC_ASM_14.54.1	evm.model.HIC_ASM_6.2342	6e-144
77- 14:	evm.model.HIC_ASM_14.55	evm.model.HIC_ASM_6.2343	0
77- 15:	evm.model.HIC_ASM_14.59	evm.model.HIC_ASM_6.2347	1e-44
77- 16:	evm.model.HIC_ASM_14.76	evm.model.HIC_ASM_6.2354	8e-54
77- 17:	evm.model.HIC_ASM_14.78	evm.model.HIC_ASM_6.2356	6e-280
77- 18:	evm.model.HIC_ASM_14.101	evm.model.HIC_ASM_6.2368	5e-23
## Alignment 78: score=272.0 e_value=7.2e-08 N=6 HIC_ASM_14&HIC_ASM_6 plus
78- 0:	evm.model.HIC_ASM_14.1260	evm.model.HIC_ASM_6.829	5e-95
78- 1:	evm.model.HIC_ASM_14.1268	evm.model.HIC_ASM_6.835	2e-176
78- 2:	evm.model.HIC_ASM_14.1283	evm.model.HIC_ASM_6.851	8e-49
78- 3:	evm.model.HIC_ASM_14.1292	evm.model.HIC_ASM_6.877	4e-61
78- 4:	evm.model.HIC_ASM_14.1297	evm.model.HIC_ASM_6.892	9e-218
78- 5:	evm.model.HIC_ASM_14.1300	evm.model.HIC_ASM_6.906	6e-91
## Alignment 79: score=3346.0 e_value=5.8e-299 N=73 HIC_ASM_14&HIC_ASM_6 minus
79- 0:	evm.model.HIC_ASM_14.86.1	evm.model.HIC_ASM_6.2303	2e-114
79- 1:	evm.model.HIC_ASM_14.87_evm.model.HIC_ASM_14.88	evm.model.HIC_ASM_6.2302	8e-245
79- 2:	evm.model.HIC_ASM_14.91	evm.model.HIC_ASM_6.2300	7e-31
79- 3:	evm.model.HIC_ASM_14.93	evm.model.HIC_ASM_6.2299	1e-251
79- 4:	evm.model.HIC_ASM_14.94	evm.model.HIC_ASM_6.2297	4e-239
79- 5:	evm.model.HIC_ASM_14.97	evm.model.HIC_ASM_6.2296	1e-71
79- 6:	evm.model.HIC_ASM_14.100	evm.model.HIC_ASM_6.2293	1e-60
79- 7:	evm.model.HIC_ASM_14.103	evm.model.HIC_ASM_6.2292	4e-143
79- 8:	evm.model.HIC_ASM_14.105	evm.model.HIC_ASM_6.2291	3e-173
79- 9:	evm.model.HIC_ASM_14.111	evm.model.HIC_ASM_6.2287	2e-84
79- 10:	evm.model.HIC_ASM_14.112	evm.model.HIC_ASM_6.2286	2e-225
79- 11:	evm.model.HIC_ASM_14.114	evm.model.HIC_ASM_6.2285.2	2e-85
79- 12:	evm.model.HIC_ASM_14.118	evm.model.HIC_ASM_6.2284	8e-285
79- 13:	evm.model.HIC_ASM_14.119	evm.model.HIC_ASM_6.2282	9e-45
79- 14:	evm.model.HIC_ASM_14.120	evm.model.HIC_ASM_6.2281	5e-186
79- 15:	evm.model.HIC_ASM_14.126.2	evm.model.HIC_ASM_6.2280	5e-119
79- 16:	evm.model.HIC_ASM_14.129	evm.model.HIC_ASM_6.2275	3e-52
79- 17:	evm.model.HIC_ASM_14.142	evm.model.HIC_ASM_6.2271	7e-31
79- 18:	evm.model.HIC_ASM_14.144	evm.model.HIC_ASM_6.2266	8e-77
79- 19:	evm.model.HIC_ASM_14.145	evm.model.HIC_ASM_6.2265	2e-20
79- 20:	evm.model.HIC_ASM_14.157	evm.model.HIC_ASM_6.2250	2e-71
79- 21:	evm.model.HIC_ASM_14.163	evm.model.HIC_ASM_6.2249	2e-75
79- 22:	evm.model.HIC_ASM_14.172	evm.model.HIC_ASM_6.2241	5e-94
79- 23:	evm.model.HIC_ASM_14.173	evm.model.HIC_ASM_6.2240	5e-259
79- 24:	evm.model.HIC_ASM_14.175	evm.model.HIC_ASM_6.2235	5e-10
79- 25:	evm.model.HIC_ASM_14.179	evm.model.HIC_ASM_6.2228	1e-45
79- 26:	evm.model.HIC_ASM_14.186	evm.model.HIC_ASM_6.2209	9e-53
79- 27:	evm.model.HIC_ASM_14.191	evm.model.HIC_ASM_6.2204	4e-122
79- 28:	evm.model.HIC_ASM_14.202	evm.model.HIC_ASM_6.2186	2e-219
79- 29:	evm.model.HIC_ASM_14.208	evm.model.HIC_ASM_6.2185	9e-67
79- 30:	evm.model.HIC_ASM_14.215.1	evm.model.HIC_ASM_6.2181	1e-232
79- 31:	evm.model.HIC_ASM_14.219	evm.model.HIC_ASM_6.2179.2	2e-131
79- 32:	evm.model.HIC_ASM_14.224	evm.model.HIC_ASM_6.2176	4e-101
79- 33:	evm.model.HIC_ASM_14.230	evm.model.HIC_ASM_6.2175	5e-90
79- 34:	evm.model.HIC_ASM_14.232	evm.model.HIC_ASM_6.2169	4e-39
79- 35:	evm.model.HIC_ASM_14.235	evm.model.HIC_ASM_6.2166	9e-72
79- 36:	evm.model.HIC_ASM_14.238	evm.model.HIC_ASM_6.2151	2e-29
79- 37:	evm.model.HIC_ASM_14.240	evm.model.HIC_ASM_6.2147	0
79- 38:	evm.model.HIC_ASM_14.242.3	evm.model.HIC_ASM_6.2142	4e-177
79- 39:	evm.model.HIC_ASM_14.243	evm.model.HIC_ASM_6.2140	7e-187
79- 40:	evm.model.HIC_ASM_14.252	evm.model.HIC_ASM_6.2137	5e-17
79- 41:	evm.model.HIC_ASM_14.269	evm.model.HIC_ASM_6.2135	1e-166
79- 42:	evm.model.HIC_ASM_14.270	evm.model.HIC_ASM_6.2134	7e-111
79- 43:	evm.model.HIC_ASM_14.272	evm.model.HIC_ASM_6.2133	1e-120
79- 44:	evm.model.HIC_ASM_14.277	evm.model.HIC_ASM_6.2126	3e-20
79- 45:	evm.model.HIC_ASM_14.278	evm.model.HIC_ASM_6.2122	6e-226
79- 46:	evm.model.HIC_ASM_14.281	evm.model.HIC_ASM_6.2117	2e-50
79- 47:	evm.model.HIC_ASM_14.291	evm.model.HIC_ASM_6.2116	1e-68
79- 48:	evm.model.HIC_ASM_14.299	evm.model.HIC_ASM_6.2115	2e-43
79- 49:	evm.model.HIC_ASM_14.308	evm.model.HIC_ASM_6.2108	1e-67
79- 50:	evm.model.HIC_ASM_14.315	evm.model.HIC_ASM_6.2105.1	0
79- 51:	evm.model.HIC_ASM_14.316	evm.model.HIC_ASM_6.2104	0
79- 52:	evm.model.HIC_ASM_14.318	evm.model.HIC_ASM_6.2103	1e-75
79- 53:	evm.model.HIC_ASM_14.349	evm.model.HIC_ASM_6.2087.1	0
79- 54:	evm.model.HIC_ASM_14.351	evm.model.HIC_ASM_6.2086	4e-123
79- 55:	evm.model.HIC_ASM_14.355	evm.model.HIC_ASM_6.2084.1	5e-47
79- 56:	evm.model.HIC_ASM_14.369	evm.model.HIC_ASM_6.2077	9e-197
79- 57:	evm.model.HIC_ASM_14.383	evm.model.HIC_ASM_6.2066	9e-42
79- 58:	evm.model.HIC_ASM_14.415	evm.model.HIC_ASM_6.2064	4e-151
79- 59:	evm.model.HIC_ASM_14.425	evm.model.HIC_ASM_6.2056	1e-41
79- 60:	evm.model.HIC_ASM_14.430	evm.model.HIC_ASM_6.2053.2	1e-116
79- 61:	evm.model.HIC_ASM_14.441	evm.model.HIC_ASM_6.2051	8e-131
79- 62:	evm.model.HIC_ASM_14.442	evm.model.HIC_ASM_6.2048	5e-176
79- 63:	evm.model.HIC_ASM_14.461	evm.model.HIC_ASM_6.2027	4e-263
79- 64:	evm.model.HIC_ASM_14.482	evm.model.HIC_ASM_6.2024	1e-278
79- 65:	evm.model.HIC_ASM_14.485.1	evm.model.HIC_ASM_6.2019.2	6e-250
79- 66:	evm.model.HIC_ASM_14.494	evm.model.HIC_ASM_6.2014	3e-33
79- 67:	evm.model.HIC_ASM_14.507	evm.model.HIC_ASM_6.2001	0
79- 68:	evm.model.HIC_ASM_14.512	evm.model.HIC_ASM_6.1988	1e-201
79- 69:	evm.model.HIC_ASM_14.523	evm.model.HIC_ASM_6.1982	3e-41
79- 70:	evm.model.HIC_ASM_14.526	evm.model.HIC_ASM_6.1976	2e-16
79- 71:	evm.model.HIC_ASM_14.551	evm.model.HIC_ASM_6.1963	6e-44
79- 72:	evm.model.HIC_ASM_14.555	evm.model.HIC_ASM_6.1956	9e-55
## Alignment 80: score=346.0 e_value=2.9e-14 N=8 HIC_ASM_14&HIC_ASM_6 minus
80- 0:	evm.model.HIC_ASM_14.592	evm.model.HIC_ASM_6.1880	1e-12
80- 1:	evm.model.HIC_ASM_14.600	evm.model.HIC_ASM_6.1874	2e-60
80- 2:	evm.model.HIC_ASM_14.618	evm.model.HIC_ASM_6.1863	2e-209
80- 3:	evm.model.HIC_ASM_14.619	evm.model.HIC_ASM_6.1858	3e-198
80- 4:	evm.model.HIC_ASM_14.660	evm.model.HIC_ASM_6.1821	3e-215
80- 5:	evm.model.HIC_ASM_14.663	evm.model.HIC_ASM_6.1784	5e-24
80- 6:	evm.model.HIC_ASM_14.669	evm.model.HIC_ASM_6.1783	3e-101
80- 7:	evm.model.HIC_ASM_14.678	evm.model.HIC_ASM_6.1774	1e-128
## Alignment 81: score=330.0 e_value=4e-11 N=7 HIC_ASM_14&HIC_ASM_6 minus
81- 0:	evm.model.HIC_ASM_14.8	evm.model.HIC_ASM_6.2387	1e-17
81- 1:	evm.model.HIC_ASM_14.9	evm.model.HIC_ASM_6.2385	4e-163
81- 2:	evm.model.HIC_ASM_14.14	evm.model.HIC_ASM_6.2373	1e-223
81- 3:	evm.model.HIC_ASM_14.15	evm.model.HIC_ASM_6.2372	4e-84
81- 4:	evm.model.HIC_ASM_14.18	evm.model.HIC_ASM_6.2368	2e-11
81- 5:	evm.model.HIC_ASM_14.19	evm.model.HIC_ASM_6.2363	4e-198
81- 6:	evm.model.HIC_ASM_14.20	evm.model.HIC_ASM_6.2359	4e-116
## Alignment 82: score=251.0 e_value=2.3e-08 N=6 HIC_ASM_14&HIC_ASM_6 minus
82- 0:	evm.model.HIC_ASM_14.1659	evm.model.HIC_ASM_6.1710	4e-35
82- 1:	evm.model.HIC_ASM_14.1664	evm.model.HIC_ASM_6.1681	5e-23
82- 2:	evm.model.HIC_ASM_14.1669	evm.model.HIC_ASM_6.1652	1e-09
82- 3:	evm.model.HIC_ASM_14.1675	evm.model.HIC_ASM_6.1640	8e-41
82- 4:	evm.model.HIC_ASM_14.1677	evm.model.HIC_ASM_6.1588	1e-194
82- 5:	evm.model.HIC_ASM_14.1678	evm.model.HIC_ASM_6.1558	7e-44
## Alignment 83: score=3279.0 e_value=5.6e-297 N=73 HIC_ASM_15&HIC_ASM_8 plus
83- 0:	evm.model.HIC_ASM_15.237	evm.model.HIC_ASM_8.266	9e-92
83- 1:	evm.model.HIC_ASM_15.274	evm.model.HIC_ASM_8.271	4e-185
83- 2:	evm.model.HIC_ASM_15.275.1	evm.model.HIC_ASM_8.273	1e-123
83- 3:	evm.model.HIC_ASM_15.300	evm.model.HIC_ASM_8.291	5e-242
83- 4:	evm.model.HIC_ASM_15.304	evm.model.HIC_ASM_8.292	7e-281
83- 5:	evm.model.HIC_ASM_15.309	evm.model.HIC_ASM_8.301.2	7e-63
83- 6:	evm.model.HIC_ASM_15.310	evm.model.HIC_ASM_8.302	6e-210
83- 7:	evm.model.HIC_ASM_15.316	evm.model.HIC_ASM_8.307	1e-57
83- 8:	evm.model.HIC_ASM_15.324	evm.model.HIC_ASM_8.325	4e-162
83- 9:	evm.model.HIC_ASM_15.343.1	evm.model.HIC_ASM_8.331	4e-57
83- 10:	evm.model.HIC_ASM_15.350	evm.model.HIC_ASM_8.333.1	0
83- 11:	evm.model.HIC_ASM_15.352.1	evm.model.HIC_ASM_8.335.1	1e-100
83- 12:	evm.model.HIC_ASM_15.356_evm.model.HIC_ASM_15.357	evm.model.HIC_ASM_8.339	0
83- 13:	evm.model.HIC_ASM_15.358.2	evm.model.HIC_ASM_8.341.2	0
83- 14:	evm.model.HIC_ASM_15.398	evm.model.HIC_ASM_8.347.1	4e-46
83- 15:	evm.model.HIC_ASM_15.402	evm.model.HIC_ASM_8.381	1e-259
83- 16:	evm.model.HIC_ASM_15.403	evm.model.HIC_ASM_8.382.1	2e-186
83- 17:	evm.model.HIC_ASM_15.404	evm.model.HIC_ASM_8.385	5e-284
83- 18:	evm.model.HIC_ASM_15.405	evm.model.HIC_ASM_8.391	1e-86
83- 19:	evm.model.HIC_ASM_15.412	evm.model.HIC_ASM_8.395	0
83- 20:	evm.model.HIC_ASM_15.422.9	evm.model.HIC_ASM_8.403	6e-127
83- 21:	evm.model.HIC_ASM_15.423	evm.model.HIC_ASM_8.404	2e-117
83- 22:	evm.model.HIC_ASM_15.424	evm.model.HIC_ASM_8.408	1e-40
83- 23:	evm.model.HIC_ASM_15.426	evm.model.HIC_ASM_8.417	5e-278
83- 24:	evm.model.HIC_ASM_15.429.1	evm.model.HIC_ASM_8.420	6e-225
83- 25:	evm.model.HIC_ASM_15.430	evm.model.HIC_ASM_8.421	0
83- 26:	evm.model.HIC_ASM_15.442	evm.model.HIC_ASM_8.451_evm.model.HIC_ASM_8.447	2e-146
83- 27:	evm.model.HIC_ASM_15.445	evm.model.HIC_ASM_8.454	2e-80
83- 28:	evm.model.HIC_ASM_15.447	evm.model.HIC_ASM_8.458	9e-93
83- 29:	evm.model.HIC_ASM_15.448	evm.model.HIC_ASM_8.461	6e-05
83- 30:	evm.model.HIC_ASM_15.450	evm.model.HIC_ASM_8.469	4e-261
83- 31:	evm.model.HIC_ASM_15.451	evm.model.HIC_ASM_8.472	4e-278
83- 32:	evm.model.HIC_ASM_15.455	evm.model.HIC_ASM_8.473	1e-283
83- 33:	evm.model.HIC_ASM_15.457	evm.model.HIC_ASM_8.476	6e-171
83- 34:	evm.model.HIC_ASM_15.458	evm.model.HIC_ASM_8.480	7e-30
83- 35:	evm.model.HIC_ASM_15.459	evm.model.HIC_ASM_8.492	2e-66
83- 36:	evm.model.HIC_ASM_15.460	evm.model.HIC_ASM_8.493	4e-87
83- 37:	evm.model.HIC_ASM_15.461	evm.model.HIC_ASM_8.497	4e-24
83- 38:	evm.model.HIC_ASM_15.462	evm.model.HIC_ASM_8.502	1e-46
83- 39:	evm.model.HIC_ASM_15.465	evm.model.HIC_ASM_8.510	4e-126
83- 40:	evm.model.HIC_ASM_15.467	evm.model.HIC_ASM_8.519	1e-152
83- 41:	evm.model.HIC_ASM_15.469	evm.model.HIC_ASM_8.530	2e-96
83- 42:	evm.model.HIC_ASM_15.472	evm.model.HIC_ASM_8.533	2e-52
83- 43:	evm.model.HIC_ASM_15.479	evm.model.HIC_ASM_8.538	1e-152
83- 44:	evm.model.HIC_ASM_15.480	evm.model.HIC_ASM_8.548	3e-122
83- 45:	evm.model.HIC_ASM_15.484	evm.model.HIC_ASM_8.549	7e-193
83- 46:	evm.model.HIC_ASM_15.487	evm.model.HIC_ASM_8.554	4e-123
83- 47:	evm.model.HIC_ASM_15.489	evm.model.HIC_ASM_8.559	2e-83
83- 48:	evm.model.HIC_ASM_15.492	evm.model.HIC_ASM_8.566	5e-312
83- 49:	evm.model.HIC_ASM_15.493	evm.model.HIC_ASM_8.571	1e-212
83- 50:	evm.model.HIC_ASM_15.494	evm.model.HIC_ASM_8.581	0
83- 51:	evm.model.HIC_ASM_15.507	evm.model.HIC_ASM_8.590	5e-40
83- 52:	evm.model.HIC_ASM_15.516	evm.model.HIC_ASM_8.603	2e-215
83- 53:	evm.model.HIC_ASM_15.526	evm.model.HIC_ASM_8.617	3e-22
83- 54:	evm.model.HIC_ASM_15.531	evm.model.HIC_ASM_8.641	2e-215
83- 55:	evm.model.HIC_ASM_15.533	evm.model.HIC_ASM_8.694	2e-07
83- 56:	evm.model.HIC_ASM_15.546	evm.model.HIC_ASM_8.711	1e-30
83- 57:	evm.model.HIC_ASM_15.547	evm.model.HIC_ASM_8.718	1e-178
83- 58:	evm.model.HIC_ASM_15.548	evm.model.HIC_ASM_8.735.3	1e-190
83- 59:	evm.model.HIC_ASM_15.551	evm.model.HIC_ASM_8.740	4e-122
83- 60:	evm.model.HIC_ASM_15.552.1	evm.model.HIC_ASM_8.745	4e-45
83- 61:	evm.model.HIC_ASM_15.560	evm.model.HIC_ASM_8.757	5e-112
83- 62:	evm.model.HIC_ASM_15.564	evm.model.HIC_ASM_8.771	2e-90
83- 63:	evm.model.HIC_ASM_15.572	evm.model.HIC_ASM_8.780	2e-97
83- 64:	evm.model.HIC_ASM_15.574	evm.model.HIC_ASM_8.783	3e-70
83- 65:	evm.model.HIC_ASM_15.583	evm.model.HIC_ASM_8.787.2	5e-75
83- 66:	evm.model.HIC_ASM_15.588	evm.model.HIC_ASM_8.792	3e-167
83- 67:	evm.model.HIC_ASM_15.594	evm.model.HIC_ASM_8.800	2e-50
83- 68:	evm.model.HIC_ASM_15.599	evm.model.HIC_ASM_8.805.1	2e-96
83- 69:	evm.model.HIC_ASM_15.601	evm.model.HIC_ASM_8.812	2e-138
83- 70:	evm.model.HIC_ASM_15.604.1	evm.model.HIC_ASM_8.816.1	8e-100
83- 71:	evm.model.HIC_ASM_15.606	evm.model.HIC_ASM_8.830	7e-17
83- 72:	evm.model.HIC_ASM_15.611	evm.model.HIC_ASM_8.883	5e-24
## Alignment 84: score=1380.0 e_value=1.4e-98 N=31 HIC_ASM_15&HIC_ASM_8 plus
84- 0:	evm.model.HIC_ASM_15.14	evm.model.HIC_ASM_8.4	9e-307
84- 1:	evm.model.HIC_ASM_15.21.2	evm.model.HIC_ASM_8.13	6e-115
84- 2:	evm.model.HIC_ASM_15.22	evm.model.HIC_ASM_8.14	9e-139
84- 3:	evm.model.HIC_ASM_15.38	evm.model.HIC_ASM_8.23	2e-59
84- 4:	evm.model.HIC_ASM_15.47	evm.model.HIC_ASM_8.33_evm.model.HIC_ASM_8.34_evm.model.HIC_ASM_8.40	5e-175
84- 5:	evm.model.HIC_ASM_15.51	evm.model.HIC_ASM_8.49	2e-08
84- 6:	evm.model.HIC_ASM_15.56	evm.model.HIC_ASM_8.51	1e-183
84- 7:	evm.model.HIC_ASM_15.61	evm.model.HIC_ASM_8.58.1	8e-69
84- 8:	evm.model.HIC_ASM_15.65	evm.model.HIC_ASM_8.61.6	8e-120
84- 9:	evm.model.HIC_ASM_15.66	evm.model.HIC_ASM_8.79	7e-54
84- 10:	evm.model.HIC_ASM_15.67.3	evm.model.HIC_ASM_8.80	5e-140
84- 11:	evm.model.HIC_ASM_15.79	evm.model.HIC_ASM_8.96	2e-142
84- 12:	evm.model.HIC_ASM_15.83	evm.model.HIC_ASM_8.103	2e-106
84- 13:	evm.model.HIC_ASM_15.87	evm.model.HIC_ASM_8.109	1e-108
84- 14:	evm.model.HIC_ASM_15.92	evm.model.HIC_ASM_8.111	1e-129
84- 15:	evm.model.HIC_ASM_15.95	evm.model.HIC_ASM_8.112	6e-158
84- 16:	evm.model.HIC_ASM_15.105	evm.model.HIC_ASM_8.114	7e-133
84- 17:	evm.model.HIC_ASM_15.112	evm.model.HIC_ASM_8.115	6e-241
84- 18:	evm.model.HIC_ASM_15.113	evm.model.HIC_ASM_8.117	1e-207
84- 19:	evm.model.HIC_ASM_15.118	evm.model.HIC_ASM_8.120.3	2e-140
84- 20:	evm.model.HIC_ASM_15.122.1	evm.model.HIC_ASM_8.124	3e-230
84- 21:	evm.model.HIC_ASM_15.128	evm.model.HIC_ASM_8.125	8e-35
84- 22:	evm.model.HIC_ASM_15.139	evm.model.HIC_ASM_8.140	7e-101
84- 23:	evm.model.HIC_ASM_15.142	evm.model.HIC_ASM_8.143	6e-187
84- 24:	evm.model.HIC_ASM_15.149	evm.model.HIC_ASM_8.147	3e-14
84- 25:	evm.model.HIC_ASM_15.150	evm.model.HIC_ASM_8.156	9e-123
84- 26:	evm.model.HIC_ASM_15.152	evm.model.HIC_ASM_8.160	9e-76
84- 27:	evm.model.HIC_ASM_15.153	evm.model.HIC_ASM_8.166	1e-46
84- 28:	evm.model.HIC_ASM_15.161	evm.model.HIC_ASM_8.211	5e-56
84- 29:	evm.model.HIC_ASM_15.184	evm.model.HIC_ASM_8.237	2e-18
84- 30:	evm.model.HIC_ASM_15.188.1	evm.model.HIC_ASM_8.240	2e-95
## Alignment 85: score=1030.0 e_value=7.8e-67 N=23 HIC_ASM_15&HIC_ASM_8 plus
85- 0:	evm.model.HIC_ASM_15.1884	evm.model.HIC_ASM_8.2288	9e-274
85- 1:	evm.model.HIC_ASM_15.1893	evm.model.HIC_ASM_8.2296	2e-151
85- 2:	evm.model.HIC_ASM_15.1897.1	evm.model.HIC_ASM_8.2326.3	2e-234
85- 3:	evm.model.HIC_ASM_15.1898	evm.model.HIC_ASM_8.2331	4e-210
85- 4:	evm.model.HIC_ASM_15.1935	evm.model.HIC_ASM_8.2348	2e-153
85- 5:	evm.model.HIC_ASM_15.1939	evm.model.HIC_ASM_8.2350	5e-66
85- 6:	evm.model.HIC_ASM_15.1941	evm.model.HIC_ASM_8.2356	2e-149
85- 7:	evm.model.HIC_ASM_15.1945	evm.model.HIC_ASM_8.2359	8e-134
85- 8:	evm.model.HIC_ASM_15.1953	evm.model.HIC_ASM_8.2362	6e-275
85- 9:	evm.model.HIC_ASM_15.1964	evm.model.HIC_ASM_8.2371.1	3e-68
85- 10:	evm.model.HIC_ASM_15.1965	evm.model.HIC_ASM_8.2372	0
85- 11:	evm.model.HIC_ASM_15.1966	evm.model.HIC_ASM_8.2378	0
85- 12:	evm.model.HIC_ASM_15.1970	evm.model.HIC_ASM_8.2379	2e-189
85- 13:	evm.model.HIC_ASM_15.1977	evm.model.HIC_ASM_8.2393	2e-178
85- 14:	evm.model.HIC_ASM_15.1979	evm.model.HIC_ASM_8.2399	7e-287
85- 15:	evm.model.HIC_ASM_15.1986	evm.model.HIC_ASM_8.2400	3e-210
85- 16:	evm.model.HIC_ASM_15.1992.4	evm.model.HIC_ASM_8.2407	4e-116
85- 17:	evm.model.HIC_ASM_15.1993.7	evm.model.HIC_ASM_8.2408.1	5e-08
[truncated: 1,116 more rows]

## Sheet: Ms-At
############### Parameters ###############
# MATCH_SCORE: 50
# MATCH_SIZE: 5
# GAP_PENALTY: -1
# OVERLAP_WINDOW: 5
# E_VALUE: 1e-05
# MAX GAPS: 25
############### Statistics ###############
# Number of collinear genes: 11064, Percentage: 18.12
# Number of all genes: 61048
##########################################
## Alignment 0: score=719.0 e_value=6.1e-39 N=16 At--1&Ms--HIC_ASM_1 plus
0- 0:	At--transcript:AT1G76420.1	Ms--evm.model.HIC_ASM_1.252	2e-58
0- 1:	At--transcript:AT1G76430.1	Ms--evm.model.HIC_ASM_1.261	6e-81
0- 2:	At--transcript:AT1G76440.3	Ms--evm.model.HIC_ASM_1.266	4e-32
0- 3:	At--transcript:AT1G76470.1	Ms--evm.model.HIC_ASM_1.272	5e-05
0- 4:	At--transcript:AT1G76490.1	Ms--evm.model.HIC_ASM_1.283	1e-223
0- 5:	At--transcript:AT1G76500.1	Ms--evm.model.HIC_ASM_1.285	7e-64
0- 6:	At--transcript:AT1G76510.3	Ms--evm.model.HIC_ASM_1.291	2e-101
0- 7:	At--transcript:AT1G76520.2	Ms--evm.model.HIC_ASM_1.294	1e-119
0- 8:	At--transcript:AT1G76540.1	Ms--evm.model.HIC_ASM_1.300	1e-149
0- 9:	At--transcript:AT1G76550.1	Ms--evm.model.HIC_ASM_1.303	5e-223
0- 10:	At--transcript:AT1G76580.1	Ms--evm.model.HIC_ASM_1.307	2e-247
0- 11:	At--transcript:AT1G76600.1	Ms--evm.model.HIC_ASM_1.331	4e-31
0- 12:	At--transcript:AT1G76610.1	Ms--evm.model.HIC_ASM_1.333	1e-67
0- 13:	At--transcript:AT1G76660.1	Ms--evm.model.HIC_ASM_1.356	3e-108
0- 14:	At--transcript:AT1G76670.1	Ms--evm.model.HIC_ASM_1.366	5e-151
0- 15:	At--transcript:AT1G76700.1	Ms--evm.model.HIC_ASM_1.369	2e-161
## Alignment 1: score=510.0 e_value=1.3e-26 N=12 At--1&Ms--HIC_ASM_1 plus
1- 0:	At--transcript:AT1G80150.1	Ms--evm.model.HIC_ASM_1.1142	2e-72
1- 1:	At--transcript:AT1G80160.3	Ms--evm.model.HIC_ASM_1.1150_evm.model.HIC_ASM_1.1151	5e-64
1- 2:	At--transcript:AT1G80180.1	Ms--evm.model.HIC_ASM_1.1157	6e-14
1- 3:	At--transcript:AT1G80210.1	Ms--evm.model.HIC_ASM_1.1166	8e-143
1- 4:	At--transcript:AT1G80220.1	Ms--evm.model.HIC_ASM_1.1172	3e-19
1- 5:	At--transcript:AT1G80230.1	Ms--evm.model.HIC_ASM_1.1176	3e-54
1- 6:	At--transcript:AT1G80240.1	Ms--evm.model.HIC_ASM_1.1191	4e-137
1- 7:	At--transcript:AT1G80300.1	Ms--evm.model.HIC_ASM_1.1225	1e-240
1- 8:	At--transcript:AT1G80320.1	Ms--evm.model.HIC_ASM_1.1264	4e-23
1- 9:	At--transcript:AT1G80370.1	Ms--evm.model.HIC_ASM_1.1279	7e-87
1- 10:	At--transcript:AT1G80380.2	Ms--evm.model.HIC_ASM_1.1280	3e-156
1- 11:	At--transcript:AT1G80400.1	Ms--evm.model.HIC_ASM_1.1291	3e-113
## Alignment 2: score=502.0 e_value=4.6e-23 N=11 At--1&Ms--HIC_ASM_1 plus
2- 0:	At--transcript:AT1G20860.2	Ms--evm.model.HIC_ASM_1.261	4e-77
2- 1:	At--transcript:AT1G20870.1	Ms--evm.model.HIC_ASM_1.266	2e-68
2- 2:	At--transcript:AT1G20880.1	Ms--evm.model.HIC_ASM_1.282	5e-84
2- 3:	At--transcript:AT1G20900.1	Ms--evm.model.HIC_ASM_1.285	3e-70
2- 4:	At--transcript:AT1G20910.1	Ms--evm.model.HIC_ASM_1.291	3e-98
2- 5:	At--transcript:AT1G20925.1	Ms--evm.model.HIC_ASM_1.294	5e-118
2- 6:	At--transcript:AT1G20930.1	Ms--evm.model.HIC_ASM_1.300	6e-150
2- 7:	At--transcript:AT1G20950.1	Ms--evm.model.HIC_ASM_1.303	3e-221
2- 8:	At--transcript:AT1G20980.1	Ms--evm.model.HIC_ASM_1.307	7e-249
2- 9:	At--transcript:AT1G21010.1	Ms--evm.model.HIC_ASM_1.331	1e-31
2- 10:	At--transcript:AT1G21050.2	Ms--evm.model.HIC_ASM_1.333	2e-66
## Alignment 3: score=457.0 e_value=4.9e-24 N=11 At--1&Ms--HIC_ASM_1 plus
3- 0:	At--transcript:AT1G15380.1	Ms--evm.model.HIC_ASM_1.1150_evm.model.HIC_ASM_1.1151	1e-63
3- 1:	At--transcript:AT1G15400.3	Ms--evm.model.HIC_ASM_1.1157	7e-14
3- 2:	At--transcript:AT1G15430.2	Ms--evm.model.HIC_ASM_1.1172	9e-22
3- 3:	At--transcript:AT1G15460.1	Ms--evm.model.HIC_ASM_1.1197	2e-272
3- 4:	At--transcript:AT1G15500.1	Ms--evm.model.HIC_ASM_1.1225	4e-234
3- 5:	At--transcript:AT1G15510.1	Ms--evm.model.HIC_ASM_1.1227	0
3- 6:	At--transcript:AT1G15520.1	Ms--evm.model.HIC_ASM_1.1232	0
3- 7:	At--transcript:AT1G15570.1	Ms--evm.model.HIC_ASM_1.1279	6e-78
3- 8:	At--transcript:AT1G15580.1	Ms--evm.model.HIC_ASM_1.1285	9e-44
3- 9:	At--transcript:AT1G15590.2	Ms--evm.model.HIC_ASM_1.1291	1e-15
3- 10:	At--transcript:AT1G15660.1	Ms--evm.model.HIC_ASM_1.1308	1e-45
## Alignment 4: score=386.0 e_value=5.8e-20 N=9 At--1&Ms--HIC_ASM_1 plus
4- 0:	At--transcript:AT1G79820.1	Ms--evm.model.HIC_ASM_1.922	2e-184
4- 1:	At--transcript:AT1G79840.2	Ms--evm.model.HIC_ASM_1.933	6e-244
4- 2:	At--transcript:AT1G79860.1	Ms--evm.model.HIC_ASM_1.939	3e-162
4- 3:	At--transcript:AT1G79870.1	Ms--evm.model.HIC_ASM_1.941_evm.model.HIC_ASM_1.942	7e-121
4- 4:	At--transcript:AT1G79880.1	Ms--evm.model.HIC_ASM_1.944.1	2e-71
4- 5:	At--transcript:AT1G79890.1	Ms--evm.model.HIC_ASM_1.966	7e-285
4- 6:	At--transcript:AT1G79900.1	Ms--evm.model.HIC_ASM_1.980	2e-110
4- 7:	At--transcript:AT1G80100.3	Ms--evm.model.HIC_ASM_1.983	1e-58
4- 8:	At--transcript:AT1G80120.1	Ms--evm.model.HIC_ASM_1.984.1	3e-57
## Alignment 5: score=375.0 e_value=4.5e-15 N=8 At--1&Ms--HIC_ASM_1 plus
5- 0:	At--transcript:AT1G52220.1	Ms--evm.model.HIC_ASM_1.929.5	3e-22
5- 1:	At--transcript:AT1G52230.1	Ms--evm.model.HIC_ASM_1.938	9e-62
5- 2:	At--transcript:AT1G52240.1	Ms--evm.model.HIC_ASM_1.939	2e-157
5- 3:	At--transcript:AT1G52245.1	Ms--evm.model.HIC_ASM_1.943	1e-14
5- 4:	At--transcript:AT1G52260.1	Ms--evm.model.HIC_ASM_1.954	5e-158
5- 5:	At--transcript:AT1G52280.1	Ms--evm.model.HIC_ASM_1.959	4e-111
5- 6:	At--transcript:AT1G52290.1	Ms--evm.model.HIC_ASM_1.960.3	5e-94
5- 7:	At--transcript:AT1G52300.1	Ms--evm.model.HIC_ASM_1.965.1	8e-36
## Alignment 6: score=298.0 e_value=4.9e-13 N=7 At--1&Ms--HIC_ASM_1 plus
6- 0:	At--transcript:AT1G71696.2	Ms--evm.model.HIC_ASM_1.1393.1	5e-175
6- 1:	At--transcript:AT1G71710.1	Ms--evm.model.HIC_ASM_1.1428	2e-184
6- 2:	At--transcript:AT1G71720.1	Ms--evm.model.HIC_ASM_1.1436	9e-143
6- 3:	At--transcript:AT1G71730.1	Ms--evm.model.HIC_ASM_1.1441	1e-26
6- 4:	At--transcript:AT1G71740.1	Ms--evm.model.HIC_ASM_1.1442	3e-08
6- 5:	At--transcript:AT1G71770.2	Ms--evm.model.HIC_ASM_1.1449	3e-187
6- 6:	At--transcript:AT1G71780.1	Ms--evm.model.HIC_ASM_1.1469	1e-62
## Alignment 7: score=297.0 e_value=2.2e-11 N=7 At--1&Ms--HIC_ASM_1 plus
7- 0:	At--transcript:AT1G03520.1	Ms--evm.model.HIC_ASM_1.4460	4e-182
7- 1:	At--transcript:AT1G03530.1	Ms--evm.model.HIC_ASM_1.4479	3e-64
7- 2:	At--transcript:AT1G03550.1	Ms--evm.model.HIC_ASM_1.4497	7e-101
7- 3:	At--transcript:AT1G03590.1	Ms--evm.model.HIC_ASM_1.4518	8e-173
7- 4:	At--transcript:AT1G03600.1	Ms--evm.model.HIC_ASM_1.4522	6e-47
7- 5:	At--transcript:AT1G03610.1	Ms--evm.model.HIC_ASM_1.4523	7e-110
7- 6:	At--transcript:AT1G03620.12	Ms--evm.model.HIC_ASM_1.4527_evm.model.HIC_ASM_1.4528	3e-107
## Alignment 8: score=250.0 e_value=1.8e-09 N=6 At--1&Ms--HIC_ASM_1 plus
8- 0:	At--transcript:AT1G61360.1	Ms--evm.model.HIC_ASM_1.4301	2e-88
8- 1:	At--transcript:AT1G61370.1	Ms--evm.model.HIC_ASM_1.4310_evm.model.HIC_ASM_1.4315	5e-202
8- 2:	At--transcript:AT1G61500.3	Ms--evm.model.HIC_ASM_1.4317	1e-127
8- 3:	At--transcript:AT1G61610.1	Ms--evm.model.HIC_ASM_1.4352	2e-133
8- 4:	At--transcript:AT1G61630.1	Ms--evm.model.HIC_ASM_1.4372	2e-139
8- 5:	At--transcript:AT1G61640.1	Ms--evm.model.HIC_ASM_1.4375	1e-07
## Alignment 9: score=414.0 e_value=8.6e-20 N=10 At--1&Ms--HIC_ASM_1 minus
9- 0:	At--transcript:AT1G51140.1	Ms--evm.model.HIC_ASM_1.136.4	4e-34
9- 1:	At--transcript:AT1G51170.1	Ms--evm.model.HIC_ASM_1.118	4e-113
9- 2:	At--transcript:AT1G51190.1	Ms--evm.model.HIC_ASM_1.114	8e-90
9- 3:	At--transcript:AT1G51200.2	Ms--evm.model.HIC_ASM_1.111.1	8e-49
9- 4:	At--transcript:AT1G51220.1	Ms--evm.model.HIC_ASM_1.92	1e-99
9- 5:	At--transcript:AT1G51260.1	Ms--evm.model.HIC_ASM_1.67	1e-84
9- 6:	At--transcript:AT1G51340.2	Ms--evm.model.HIC_ASM_1.51	1e-166
9- 7:	At--transcript:AT1G51350.1	Ms--evm.model.HIC_ASM_1.41.3	3e-204
9- 8:	At--transcript:AT1G51355.1	Ms--evm.model.HIC_ASM_1.25	9e-14
9- 9:	At--transcript:AT1G51400.1	Ms--evm.model.HIC_ASM_1.24	2e-10
## Alignment 10: score=400.0 e_value=2.1e-17 N=9 At--1&Ms--HIC_ASM_1 minus
10- 0:	At--transcript:AT1G11650.2	Ms--evm.model.HIC_ASM_1.3936_evm.model.HIC_ASM_1.3937	4e-124
10- 1:	At--transcript:AT1G11660.1	Ms--evm.model.HIC_ASM_1.3933	1e-265
10- 2:	At--transcript:AT1G11670.1	Ms--evm.model.HIC_ASM_1.3932.1	3e-176
10- 3:	At--transcript:AT1G11690.1	Ms--evm.model.HIC_ASM_1.3929	4e-19
10- 4:	At--transcript:AT1G11700.1	Ms--evm.model.HIC_ASM_1.3927	2e-27
10- 5:	At--transcript:AT1G11740.1	Ms--evm.model.HIC_ASM_1.3906	2e-158
10- 6:	At--transcript:AT1G11790.1	Ms--evm.model.HIC_ASM_1.3880	7e-130
10- 7:	At--transcript:AT1G11820.2	Ms--evm.model.HIC_ASM_1.3866	4e-220
10- 8:	At--transcript:AT1G11860.3	Ms--evm.model.HIC_ASM_1.3848	4e-207
## Alignment 11: score=382.0 e_value=1e-17 N=9 At--1&Ms--HIC_ASM_1 minus
11- 0:	At--transcript:AT1G30260.1	Ms--evm.model.HIC_ASM_1.3445	7e-11
11- 1:	At--transcript:AT1G30270.1	Ms--evm.model.HIC_ASM_1.3442.1	6e-199
11- 2:	At--transcript:AT1G30330.2	Ms--evm.model.HIC_ASM_1.3399.1	0
11- 3:	At--transcript:AT1G30370.1	Ms--evm.model.HIC_ASM_1.3371	3e-148
11- 4:	At--transcript:AT1G30380.1	Ms--evm.model.HIC_ASM_1.3345	5e-48
11- 5:	At--transcript:AT1G30440.1	Ms--evm.model.HIC_ASM_1.3338	7e-253
11- 6:	At--transcript:AT1G30490.1	Ms--evm.model.HIC_ASM_1.3319	0
11- 7:	At--transcript:AT1G30500.2	Ms--evm.model.HIC_ASM_1.3312	6e-34
11- 8:	At--transcript:AT1G30510.2	Ms--evm.model.HIC_ASM_1.3303	1e-173
## Alignment 12: score=362.0 e_value=5.8e-15 N=8 At--1&Ms--HIC_ASM_1 minus
12- 0:	At--transcript:AT1G55260.1	Ms--evm.model.HIC_ASM_1.457	7e-32
12- 1:	At--transcript:AT1G55265.1	Ms--evm.model.HIC_ASM_1.453.1	2e-33
12- 2:	At--transcript:AT1G55270.1	Ms--evm.model.HIC_ASM_1.451	3e-178
12- 3:	At--transcript:AT1G55280.2	Ms--evm.model.HIC_ASM_1.442	2e-73
12- 4:	At--transcript:AT1G55310.3	Ms--evm.model.HIC_ASM_1.432.1	1e-49
12- 5:	At--transcript:AT1G55350.5	Ms--evm.model.HIC_ASM_1.414	0
12- 6:	At--transcript:AT1G55360.1	Ms--evm.model.HIC_ASM_1.406	3e-185
12- 7:	At--transcript:AT1G55365.1	Ms--evm.model.HIC_ASM_1.405	2e-05
## Alignment 13: score=290.0 e_value=9.8e-09 N=6 At--1&Ms--HIC_ASM_1 minus
13- 0:	At--transcript:AT1G11080.2	Ms--evm.model.HIC_ASM_1.4513	6e-166
13- 1:	At--transcript:AT1G11090.1	Ms--evm.model.HIC_ASM_1.4512	5e-129
13- 2:	At--transcript:AT1G11100.4	Ms--evm.model.HIC_ASM_1.4504	2e-259
13- 3:	At--transcript:AT1G11120.1	Ms--evm.model.HIC_ASM_1.4502	2e-24
13- 4:	At--transcript:AT1G11130.1	Ms--evm.model.HIC_ASM_1.4500	2e-137
13- 5:	At--transcript:AT1G11180.2	Ms--evm.model.HIC_ASM_1.4497	2e-105
## Alignment 14: score=276.0 e_value=5e-11 N=7 At--1&Ms--HIC_ASM_1 minus
14- 0:	At--transcript:AT1G61370.1	Ms--evm.model.HIC_ASM_1.4310_evm.model.HIC_ASM_1.4315	5e-202
14- 1:	At--transcript:AT1G61480.1	Ms--evm.model.HIC_ASM_1.4301	2e-89
14- 2:	At--transcript:AT1G61550.1	Ms--evm.model.HIC_ASM_1.4290	3e-30
14- 3:	At--transcript:AT1G61610.1	Ms--evm.model.HIC_ASM_1.4283	2e-182
14- 4:	At--transcript:AT1G61667.2	Ms--evm.model.HIC_ASM_1.4274	3e-36
14- 5:	At--transcript:AT1G61680.1	Ms--evm.model.HIC_ASM_1.4256	3e-103
14- 6:	At--transcript:AT1G61720.1	Ms--evm.model.HIC_ASM_1.4215	2e-112
## Alignment 15: score=270.0 e_value=2e-08 N=6 At--1&Ms--HIC_ASM_1 minus
15- 0:	At--transcript:AT1G11300.1	Ms--evm.model.HIC_ASM_1.4301	4e-98
15- 1:	At--transcript:AT1G11330.2	Ms--evm.model.HIC_ASM_1.4290	6e-34
15- 2:	At--transcript:AT1G11340.1	Ms--evm.model.HIC_ASM_1.4289	6e-117
15- 3:	At--transcript:AT1G11410.4	Ms--evm.model.HIC_ASM_1.4283	2e-194
15- 4:	At--transcript:AT1G11430.1	Ms--evm.model.HIC_ASM_1.4275	2e-85
15- 5:	At--transcript:AT1G11545.1	Ms--evm.model.HIC_ASM_1.4267	4e-75
## Alignment 16: score=262.0 e_value=8.8e-09 N=6 At--1&Ms--HIC_ASM_1 minus
16- 0:	At--transcript:AT1G61890.1	Ms--evm.model.HIC_ASM_1.3932.1	1e-176
16- 1:	At--transcript:AT1G61900.1	Ms--evm.model.HIC_ASM_1.3930.2	1e-131
16- 2:	At--transcript:AT1G61930.1	Ms--evm.model.HIC_ASM_1.3927	4e-30
16- 3:	At--transcript:AT1G61950.1	Ms--evm.model.HIC_ASM_1.3926	5e-204
16- 4:	At--transcript:AT1G62050.1	Ms--evm.model.HIC_ASM_1.3906	6e-184
16- 5:	At--transcript:AT1G62180.1	Ms--evm.model.HIC_ASM_1.3869	3e-185
## Alignment 17: score=261.0 e_value=6.6e-09 N=6 At--1&Ms--HIC_ASM_1 minus
17- 0:	At--transcript:AT1G30620.2	Ms--evm.model.HIC_ASM_1.2833	5e-195
17- 1:	At--transcript:AT1G30640.1	Ms--evm.model.HIC_ASM_1.2807	4e-212
17- 2:	At--transcript:AT1G30650.1	Ms--evm.model.HIC_ASM_1.2791	3e-86
17- 3:	At--transcript:AT1G30660.1	Ms--evm.model.HIC_ASM_1.2749	2e-97
17- 4:	At--transcript:AT1G30680.1	Ms--evm.model.HIC_ASM_1.2745	4e-48
17- 5:	At--transcript:AT1G30690.2	Ms--evm.model.HIC_ASM_1.2739	5e-69
## Alignment 18: score=601.0 e_value=2.1e-33 N=14 At--1&Ms--HIC_ASM_2 plus
18- 0:	At--transcript:AT1G20550.1	Ms--evm.model.HIC_ASM_2.2323	2e-204
18- 1:	At--transcript:AT1G20560.1	Ms--evm.model.HIC_ASM_2.2368	3e-232
18- 2:	At--transcript:AT1G20590.1	Ms--evm.model.HIC_ASM_2.2394	3e-64
18- 3:	At--transcript:AT1G20620.6	Ms--evm.model.HIC_ASM_2.2437	1e-226
18- 4:	At--transcript:AT1G20640.2	Ms--evm.model.HIC_ASM_2.2439	4e-67
18- 5:	At--transcript:AT1G20650.1	Ms--evm.model.HIC_ASM_2.2460	1e-131
18- 6:	At--transcript:AT1G20670.1	Ms--evm.model.HIC_ASM_2.2464_evm.model.HIC_ASM_2.2466	8e-90
18- 7:	At--transcript:AT1G20693.1	Ms--evm.model.HIC_ASM_2.2469	6e-22
18- 8:	At--transcript:AT1G20700.1	Ms--evm.model.HIC_ASM_2.2474	4e-39
18- 9:	At--transcript:AT1G20760.1	Ms--evm.model.HIC_ASM_2.2479	1e-195
18- 10:	At--transcript:AT1G20780.3	Ms--evm.model.HIC_ASM_2.2480	3e-277
18- 11:	At--transcript:AT1G20816.1	Ms--evm.model.HIC_ASM_2.2502	4e-55
18- 12:	At--transcript:AT1G20823.1	Ms--evm.model.HIC_ASM_2.2506	5e-49
18- 13:	At--transcript:AT1G20840.1	Ms--evm.model.HIC_ASM_2.2511	1e-251
## Alignment 19: score=514.0 e_value=8.5e-29 N=13 At--1&Ms--HIC_ASM_2 plus
19- 0:	At--transcript:AT1G76190.1	Ms--evm.model.HIC_ASM_2.2236	3e-18
19- 1:	At--transcript:AT1G76210.1	Ms--evm.model.HIC_ASM_2.2276	5e-08
19- 2:	At--transcript:AT1G76250.1	Ms--evm.model.HIC_ASM_2.2307	5e-136
19- 3:	At--transcript:AT1G76270.1	Ms--evm.model.HIC_ASM_2.2323	6e-213
19- 4:	At--transcript:AT1G76290.1	Ms--evm.model.HIC_ASM_2.2368	7e-173
19- 5:	At--transcript:AT1G76310.3	Ms--evm.model.HIC_ASM_2.2394	2e-116
19- 6:	At--transcript:AT1G76350.3	Ms--evm.model.HIC_ASM_2.2439	9e-65
19- 7:	At--transcript:AT1G76360.1	Ms--evm.model.HIC_ASM_2.2457.3	1e-113
19- 8:	At--transcript:AT1G76370.1	Ms--evm.model.HIC_ASM_2.2460	7e-120
19- 9:	At--transcript:AT1G76380.2	Ms--evm.model.HIC_ASM_2.2464_evm.model.HIC_ASM_2.2466	4e-79
19- 10:	At--transcript:AT1G76390.2	Ms--evm.model.HIC_ASM_2.2480	2e-275
19- 11:	At--transcript:AT1G76405.2	Ms--evm.model.HIC_ASM_2.2502	1e-56
19- 12:	At--transcript:AT1G76410.1	Ms--evm.model.HIC_ASM_2.2506	2e-48
## Alignment 20: score=503.0 e_value=7e-24 N=11 At--1&Ms--HIC_ASM_2plus
20- 0:	At--transcript:AT1G74500.1	Ms--evm.model.HIC_ASM_2.3876	2e-27
20- 1:	At--transcript:AT1G74510.3	Ms--evm.model.HIC_ASM_2.3879	3e-101
20- 2:	At--transcript:AT1G74520.2	Ms--evm.model.HIC_ASM_2.3892	1e-66
20- 3:	At--transcript:AT1G74530.3	Ms--evm.model.HIC_ASM_2.3894.1	1e-94
20- 4:	At--transcript:AT1G74560.3	Ms--evm.model.HIC_ASM_2.3897	2e-81
20- 5:	At--transcript:AT1G74600.1	Ms--evm.model.HIC_ASM_2.3905	1e-73
20- 6:	At--transcript:AT1G74640.1	Ms--evm.model.HIC_ASM_2.3912	4e-138
20- 7:	At--transcript:AT1G74650.1	Ms--evm.model.HIC_ASM_2.3916	7e-72
20- 8:	At--transcript:AT1G74660.1	Ms--evm.model.HIC_ASM_2.3920	8e-23
20- 9:	At--transcript:AT1G74670.1	Ms--evm.model.HIC_ASM_2.3923	2e-32
20- 10:	At--transcript:AT1G74800.1	Ms--evm.model.HIC_ASM_2.3943	2e-96
## Alignment 21: score=443.0 e_value=1.2e-19 N=10 At--1&Ms--HIC_ASM_2 plus
21- 0:	At--transcript:AT1G19450.1	Ms--evm.model.HIC_ASM_2.9	7e-222
21- 1:	At--transcript:AT1G19510.1	Ms--evm.model.HIC_ASM_2.10	7e-07
21- 2:	At--transcript:AT1G19530.1	Ms--evm.model.HIC_ASM_2.29.2	6e-05
21- 3:	At--transcript:AT1G19540.1	Ms--evm.model.HIC_ASM_2.35.2	2e-75
21- 4:	At--transcript:AT1G19580.1	Ms--evm.model.HIC_ASM_2.39	1e-132
21- 5:	At--transcript:AT1G19600.1	Ms--evm.model.HIC_ASM_2.40	7e-141
21- 6:	At--transcript:AT1G19640.1	Ms--evm.model.HIC_ASM_2.50	7e-76
21- 7:	At--transcript:AT1G19650.1	Ms--evm.model.HIC_ASM_2.60	3e-163
21- 8:	At--transcript:AT1G19680.1	Ms--evm.model.HIC_ASM_2.69	2e-62
21- 9:	At--transcript:AT1G19710.1	Ms--evm.model.HIC_ASM_2.80	2e-183
## Alignment 22: score=413.0 e_value=6.9e-19 N=9 At--1&Ms--HIC_ASM_2 plus
22- 0:	At--transcript:AT1G35720.1	Ms--evm.model.HIC_ASM_2.3678	2e-117
22- 1:	At--transcript:AT1G35730.2	Ms--evm.model.HIC_ASM_2.3679	1e-86
22- 2:	At--transcript:AT1G35780.1	Ms--evm.model.HIC_ASM_2.3680	2e-78
22- 3:	At--transcript:AT1G35830.1	Ms--evm.model.HIC_ASM_2.3689	5e-13
22- 4:	At--transcript:AT1G35910.1	Ms--evm.model.HIC_ASM_2.3700	2e-130
22- 5:	At--transcript:AT1G36050.1	Ms--evm.model.HIC_ASM_2.3701	7e-196
22- 6:	At--transcript:AT1G36060.1	Ms--evm.model.HIC_ASM_2.3702	3e-43
22- 7:	At--transcript:AT1G36070.1	Ms--evm.model.HIC_ASM_2.3704_evm.model.HIC_ASM_2.3705	7e-163
22- 8:	At--transcript:AT1G36160.1	Ms--evm.model.HIC_ASM_2.3728	0
## Alignment 23: score=345.0 e_value=1.3e-13 N=8 At--1&Ms--HIC_ASM_2 plus
23- 0:	At--transcript:AT1G75220.1	Ms--evm.model.HIC_ASM_2.9	7e-224
23- 1:	At--transcript:AT1G75250.1	Ms--evm.model.HIC_ASM_2.10	4e-09
23- 2:	At--transcript:AT1G75260.1	Ms--evm.model.HIC_ASM_2.25	2e-31
23- 3:	At--transcript:AT1G75280.1	Ms--evm.model.HIC_ASM_2.35.2	4e-88
23- 4:	At--transcript:AT1G75310.2	Ms--evm.model.HIC_ASM_2.42	4e-57
23- 5:	At--transcript:AT1G75370.2	Ms--evm.model.HIC_ASM_2.60	2e-163
23- 6:	At--transcript:AT1G75400.1	Ms--evm.model.HIC_ASM_2.69	7e-70
23- 7:	At--transcript:AT1G75420.1	Ms--evm.model.HIC_ASM_2.80	3e-188
## Alignment 24: score=285.0 e_value=4e-12 N=7 At--1&Ms--HIC_ASM_2 plus
24- 0:	At--transcript:AT1G25330.1	Ms--evm.model.HIC_ASM_2.443	2e-35
24- 1:	At--transcript:AT1G25340.3	Ms--evm.model.HIC_ASM_2.455	6e-60
24- 2:	At--transcript:AT1G25375.1	Ms--evm.model.HIC_ASM_2.479.2	1e-151
24- 3:	At--transcript:AT1G25390.2	Ms--evm.model.HIC_ASM_2.500	5e-127
24- 4:	At--transcript:AT1G25550.1	Ms--evm.model.HIC_ASM_2.530.1	2e-68
24- 5:	At--transcript:AT1G25560.1	Ms--evm.model.HIC_ASM_2.539	6e-106
24- 6:	At--transcript:AT1G25570.1	Ms--evm.model.HIC_ASM_2.541	5e-221
## Alignment 25: score=276.0 e_value=6.1e-08 N=6 At--1&Ms--HIC_ASM_2 plus
25- 0:	At--transcript:AT1G10690.1	Ms--evm.model.HIC_ASM_2.83	1e-16
25- 1:	At--transcript:AT1G10700.1	Ms--evm.model.HIC_ASM_2.91.1	8e-154
25- 2:	At--transcript:AT1G10710.1	Ms--evm.model.HIC_ASM_2.93	3e-31
25- 3:	At--transcript:AT1G10730.1	Ms--evm.model.HIC_ASM_2.97	3e-214
25- 4:	At--transcript:AT1G10750.1	Ms--evm.model.HIC_ASM_2.107	3e-177
25- 5:	At--transcript:AT1G10770.1	Ms--evm.model.HIC_ASM_2.116	1e-08
## Alignment 26: score=272.0 e_value=4.4e-09 N=6 At--1&Ms--HIC_ASM_2 plus
26- 0:	At--transcript:AT1G45201.3	Ms--evm.model.HIC_ASM_2.3326	1e-130
26- 1:	At--transcript:AT1G45207.2	Ms--evm.model.HIC_ASM_2.3334	4e-77
26- 2:	At--transcript:AT1G45249.6	Ms--evm.model.HIC_ASM_2.3335	5e-90
26- 3:	At--transcript:AT1G45230.2	Ms--evm.model.HIC_ASM_2.3342	2e-53
26- 4:	At--transcript:AT1G45474.1	Ms--evm.model.HIC_ASM_2.3352.1	1e-102
26- 5:	At--transcript:AT1G45545.2	Ms--evm.model.HIC_ASM_2.3355	7e-67
## Alignment 27: score=271.0 e_value=2.1e-12 N=7 At--1&Ms--HIC_ASM_2 plus
27- 0:	At--transcript:AT1G20110.1	Ms--evm.model.HIC_ASM_2.1968	2e-151
27- 1:	At--transcript:AT1G20120.1	Ms--evm.model.HIC_ASM_2.1992	2e-98
27- 2:	At--transcript:AT1G20150.1	Ms--evm.model.HIC_ASM_2.1998	5e-212
27- 3:	At--transcript:AT1G20230.1	Ms--evm.model.HIC_ASM_2.2041	5e-127
27- 4:	At--transcript:AT1G20380.1	Ms--evm.model.HIC_ASM_2.2120	0
27- 5:	At--transcript:AT1G20410.1	Ms--evm.model.HIC_ASM_2.2122	7e-142
27- 6:	At--transcript:AT1G20470.1	Ms--evm.model.HIC_ASM_2.2171	2e-12
## Alignment 28: score=263.0 e_value=5e-09 N=6 At--1&Ms--HIC_ASM_2 plus
28- 0:	At--transcript:AT1G22810.1	Ms--evm.model.HIC_ASM_2.2944	5e-27
28- 1:	At--transcript:AT1G22830.2	Ms--evm.model.HIC_ASM_2.2947	2e-159
28- 2:	At--transcript:AT1G22840.1	Ms--evm.model.HIC_ASM_2.2955	7e-56
28- 3:	At--transcript:AT1G22850.1	Ms--evm.model.HIC_ASM_2.2962.1	1e-102
28- 4:	At--transcript:AT1G22880.1	Ms--evm.model.HIC_ASM_2.2966	3e-209
28- 5:	At--transcript:AT1G22910.3	Ms--evm.model.HIC_ASM_2.2990	4e-58
## Alignment 29: score=262.0 e_value=5.7e-08 N=6 At--1&Ms--HIC_ASM_2 plus
29- 0:	At--transcript:AT1G77720.1	Ms--evm.model.HIC_ASM_2.3249.1	7e-178
29- 1:	At--transcript:AT1G77760.1	Ms--evm.model.HIC_ASM_2.3258	0
29- 2:	At--transcript:AT1G77770.1	Ms--evm.model.HIC_ASM_2.3266	3e-62
29- 3:	At--transcript:AT1G77800.3	Ms--evm.model.HIC_ASM_2.3272	3e-223
29- 4:	At--transcript:AT1G77810.1	Ms--evm.model.HIC_ASM_2.3276	1e-171
29- 5:	At--transcript:AT1G77860.2	Ms--evm.model.HIC_ASM_2.3293	2e-13
## Alignment 30: score=1149.0 e_value=5.1e-77 N=26 At--1&Ms--HIC_ASM_2 minus
30- 0:	At--transcript:AT1G22040.1	Ms--evm.model.HIC_ASM_2.3758	5e-172
30- 1:	At--transcript:AT1G22050.1	Ms--evm.model.HIC_ASM_2.3747	2e-42
30- 2:	At--transcript:AT1G22140.3	Ms--evm.model.HIC_ASM_2.3734	1e-14
30- 3:	At--transcript:AT1G22150.4	Ms--evm.model.HIC_ASM_2.3732	2e-278
30- 4:	At--transcript:AT1G22160.1	Ms--evm.model.HIC_ASM_2.3724	9e-25
30- 5:	At--transcript:AT1G22170.1	Ms--evm.model.HIC_ASM_2.3721_evm.model.HIC_ASM_2.3722	3e-126
30- 6:	At--transcript:AT1G22180.4	Ms--evm.model.HIC_ASM_2.3718	4e-101
30- 7:	At--transcript:AT1G22190.1	Ms--evm.model.HIC_ASM_2.3702	2e-48
30- 8:	At--transcript:AT1G22200.1	Ms--evm.model.HIC_ASM_2.3701	8e-182
30- 9:	At--transcript:AT1G22210.1	Ms--evm.model.HIC_ASM_2.3700	2e-112
30- 10:	At--transcript:AT1G22220.1	Ms--evm.model.HIC_ASM_2.3698	2e-64
30- 11:	At--transcript:AT1G22230.1	Ms--evm.model.HIC_ASM_2.3694	7e-43
30- 12:	At--transcript:AT1G22240.1	Ms--evm.model.HIC_ASM_2.3679	5e-106
30- 13:	At--transcript:AT1G22260.1	Ms--evm.model.HIC_ASM_2.3655_evm.model.HIC_ASM_2.3656	2e-156
30- 14:	At--transcript:AT1G22280.3	Ms--evm.model.HIC_ASM_2.3639	2e-116
30- 15:	At--transcript:AT1G22300.1	Ms--evm.model.HIC_ASM_2.3631.2	1e-98
30- 16:	At--transcript:AT1G22310.2	Ms--evm.model.HIC_ASM_2.3629	9e-30
30- 17:	At--transcript:AT1G22330.1	Ms--evm.model.HIC_ASM_2.3615	8e-55
30- 18:	At--transcript:AT1G22340.1	Ms--evm.model.HIC_ASM_2.3603	5e-176
30- 19:	At--transcript:AT1G22410.1	Ms--evm.model.HIC_ASM_2.3590	2e-239
30- 20:	At--transcript:AT1G22430.1	Ms--evm.model.HIC_ASM_2.3575	2e-112
30- 21:	At--transcript:AT1G22460.1	Ms--evm.model.HIC_ASM_2.3569.1	6e-134
30- 22:	At--transcript:AT1G22470.1	Ms--evm.model.HIC_ASM_2.3565	2e-07
30- 23:	At--transcript:AT1G22480.1	Ms--evm.model.HIC_ASM_2.3551	6e-32
30- 24:	At--transcript:AT1G22490.2	Ms--evm.model.HIC_ASM_2.3543	7e-59
30- 25:	At--transcript:AT1G22500.1	Ms--evm.model.HIC_ASM_2.3540	1e-46
## Alignment 31: score=766.0 e_value=5.7e-44 N=17 At--1&Ms--HIC_ASM_2 minus
31- 0:	At--transcript:AT1G69485.1	Ms--evm.model.HIC_ASM_2.3982	4e-23
31- 1:	At--transcript:AT1G69490.1	Ms--evm.model.HIC_ASM_2.3973	2e-87
31- 2:	At--transcript:AT1G69500.1	Ms--evm.model.HIC_ASM_2.3970	2e-229
31- 3:	At--transcript:AT1G69530.3	Ms--evm.model.HIC_ASM_2.3961.1	7e-112
31- 4:	At--transcript:AT1G69540.2	Ms--evm.model.HIC_ASM_2.3959	9e-12
31- 5:	At--transcript:AT1G69560.2	Ms--evm.model.HIC_ASM_2.3958	7e-61
31- 6:	At--transcript:AT1G69570.1	Ms--evm.model.HIC_ASM_2.3952	4e-45
31- 7:	At--transcript:AT1G69580.2	Ms--evm.model.HIC_ASM_2.3948	8e-51
31- 8:	At--transcript:AT1G69588.1	Ms--evm.model.HIC_ASM_2.3924	3e-06
31- 9:	At--transcript:AT1G69600.1	Ms--evm.model.HIC_ASM_2.3920	2e-14
31- 10:	At--transcript:AT1G69610.2	Ms--evm.model.HIC_ASM_2.3911	3e-79
31- 11:	At--transcript:AT1G69640.1	Ms--evm.model.HIC_ASM_2.3899.1	3e-112
31- 12:	At--transcript:AT1G69680.1	Ms--evm.model.HIC_ASM_2.3895	3e-74
31- 13:	At--transcript:AT1G69700.1	Ms--evm.model.HIC_ASM_2.3892	2e-52
31- 14:	At--transcript:AT1G69710.1	Ms--evm.model.HIC_ASM_2.3891	9e-282
31- 15:	At--transcript:AT1G69780.1	Ms--evm.model.HIC_ASM_2.3872	2e-65
31- 16:	At--transcript:AT1G69790.1	Ms--evm.model.HIC_ASM_2.3867	4e-90
## Alignment 32: score=690.0 e_value=4e-44 N=16 At--1&Ms--HIC_ASM_2 minus
32- 0:	At--transcript:AT1G33330.2	Ms--evm.model.HIC_ASM_2.3043	3e-65
32- 1:	At--transcript:AT1G33360.1	Ms--evm.model.HIC_ASM_2.3030	5e-210
32- 2:	At--transcript:AT1G33420.1	Ms--evm.model.HIC_ASM_2.3005	1e-188
32- 3:	At--transcript:AT1G33440.1	Ms--evm.model.HIC_ASM_2.3003	2e-228
32- 4:	At--transcript:AT1G33470.1	Ms--evm.model.HIC_ASM_2.2990	1e-64
32- 5:	At--transcript:AT1G33490.1	Ms--evm.model.HIC_ASM_2.2984	6e-60
32- 6:	At--transcript:AT1G33700.2	Ms--evm.model.HIC_ASM_2.2959	0
32- 7:	At--transcript:AT1G33760.1	Ms--evm.model.HIC_ASM_2.2950	5e-28
32- 8:	At--transcript:AT1G33770.1	Ms--evm.model.HIC_ASM_2.2943	2e-190
32- 9:	At--transcript:AT1G33780.1	Ms--evm.model.HIC_ASM_2.2942	7e-102
32- 10:	At--transcript:AT1G33800.1	Ms--evm.model.HIC_ASM_2.2938	1e-103
32- 11:	At--transcript:AT1G33810.1	Ms--evm.model.HIC_ASM_2.2937	9e-37
32- 12:	At--transcript:AT1G33811.1	Ms--evm.model.HIC_ASM_2.2932	3e-96
32- 13:	At--transcript:AT1G33980.2	Ms--evm.model.HIC_ASM_2.2918	5e-82
32- 14:	At--transcript:AT1G33990.1	Ms--evm.model.HIC_ASM_2.2914	9e-142
32- 15:	At--transcript:AT1G34110.1	Ms--evm.model.HIC_ASM_2.2898	1e-81
## Alignment 33: score=657.0 e_value=1.8e-33 N=14 At--1&Ms--HIC_ASM_2 minus
33- 0:	At--transcript:AT1G77870.1	Ms--evm.model.HIC_ASM_2.3747	1e-32
33- 1:	At--transcript:AT1G77990.1	Ms--evm.model.HIC_ASM_2.3732	6e-176
33- 2:	At--transcript:AT1G78010.1	Ms--evm.model.HIC_ASM_2.3730	3e-54
33- 3:	At--transcript:AT1G78020.1	Ms--evm.model.HIC_ASM_2.3724	2e-26
33- 4:	At--transcript:AT1G78040.2	Ms--evm.model.HIC_ASM_2.3723	3e-30
33- 5:	At--transcript:AT1G78050.1	Ms--evm.model.HIC_ASM_2.3721_evm.model.HIC_ASM_2.3722	8e-122
33- 6:	At--transcript:AT1G78070.1	Ms--evm.model.HIC_ASM_2.3704_evm.model.HIC_ASM_2.3705	1e-176
33- 7:	At--transcript:AT1G78080.1	Ms--evm.model.HIC_ASM_2.3702	4e-64
33- 8:	At--transcript:AT1G78090.1	Ms--evm.model.HIC_ASM_2.3700	3e-122
33- 9:	At--transcript:AT1G78100.1	Ms--evm.model.HIC_ASM_2.3698	3e-69
33- 10:	At--transcript:AT1G78110.1	Ms--evm.model.HIC_ASM_2.3694	1e-45
33- 11:	At--transcript:AT1G78130.1	Ms--evm.model.HIC_ASM_2.3686	2e-202
33- 12:	At--transcript:AT1G78150.3	Ms--evm.model.HIC_ASM_2.3680	2e-74
33- 13:	At--transcript:AT1G78160.2	Ms--evm.model.HIC_ASM_2.3679	8e-113
## Alignment 34: score=554.0 e_value=1.3e-29 N=12 At--1&Ms--HIC_ASM_2 minus
34- 0:	At--transcript:AT1G71250.1	Ms--evm.model.HIC_ASM_2.2993	3e-94
34- 1:	At--transcript:AT1G71340.1	Ms--evm.model.HIC_ASM_2.2981	1e-100
34- 2:	At--transcript:AT1G71380.1	Ms--evm.model.HIC_ASM_2.2966	1e-208
34- 3:	At--transcript:AT1G71440.1	Ms--evm.model.HIC_ASM_2.2960.4	2e-173
34- 4:	At--transcript:AT1G71450.1	Ms--evm.model.HIC_ASM_2.2950	7e-32
34- 5:	At--transcript:AT1G71460.1	Ms--evm.model.HIC_ASM_2.2948	5e-238
34- 6:	At--transcript:AT1G71490.1	Ms--evm.model.HIC_ASM_2.2947	3e-196
34- 7:	At--transcript:AT1G71520.1	Ms--evm.model.HIC_ASM_2.2944	4e-27
34- 8:	At--transcript:AT1G71530.1	Ms--evm.model.HIC_ASM_2.2943	1e-179
34- 9:	At--transcript:AT1G71690.1	Ms--evm.model.HIC_ASM_2.2938	4e-85
34- 10:	At--transcript:AT1G71691.2	Ms--evm.model.HIC_ASM_2.2932	7e-137
34- 11:	At--transcript:AT1G71692.1	Ms--evm.model.HIC_ASM_2.2931.2	3e-47
## Alignment 35: score=496.0 e_value=1.8e-29 N=12 At--1&Ms--HIC_ASM_2 minus
35- 0:	At--transcript:AT1G76760.1	Ms--evm.model.HIC_ASM_2.3185	2e-17
35- 1:	At--transcript:AT1G76990.1	Ms--evm.model.HIC_ASM_2.3162	1e-184
35- 2:	At--transcript:AT1G77230.1	Ms--evm.model.HIC_ASM_2.3140	1e-47
35- 3:	At--transcript:AT1G77250.1	Ms--evm.model.HIC_ASM_2.3136	6e-60
35- 4:	At--transcript:AT1G77270.1	Ms--evm.model.HIC_ASM_2.3122	8e-13
35- 5:	At--transcript:AT1G77280.1	Ms--evm.model.HIC_ASM_2.3120	1e-212
35- 6:	At--transcript:AT1G77300.1	Ms--evm.model.HIC_ASM_2.3118	1e-204
35- 7:	At--transcript:AT1G77310.1	Ms--evm.model.HIC_ASM_2.3115	5e-95
35- 8:	At--transcript:AT1G77330.1	Ms--evm.model.HIC_ASM_2.3112	8e-121
35- 9:	At--transcript:AT1G77380.1	Ms--evm.model.HIC_ASM_2.3098	2e-19
35- 10:	At--transcript:AT1G77450.1	Ms--evm.model.HIC_ASM_2.3072	6e-84
35- 11:	At--transcript:AT1G77460.1	Ms--evm.model.HIC_ASM_2.3064	0
## Alignment 36: score=455.0 e_value=1.5e-20 N=10 At--1&Ms--HIC_ASM_2 minus
36- 0:	At--transcript:AT1G14230.1	Ms--evm.model.HIC_ASM_2.3928.1	1e-128
36- 1:	At--transcript:AT1G14260.3	Ms--evm.model.HIC_ASM_2.3925	7e-77
36- 2:	At--transcript:AT1G14280.1	Ms--evm.model.HIC_ASM_2.3900	4e-17
36- 3:	At--transcript:AT1G14290.1	Ms--evm.model.HIC_ASM_2.3899.1	1e-111
36- 4:	At--transcript:AT1G14300.2	Ms--evm.model.HIC_ASM_2.3896	1e-125
36- 5:	At--transcript:AT1G14330.1	Ms--evm.model.HIC_ASM_2.3879	1e-103
36- 6:	At--transcript:AT1G14340.1	Ms--evm.model.HIC_ASM_2.3875.3	1e-61
36- 7:	At--transcript:AT1G14350.1	Ms--evm.model.HIC_ASM_2.3870	3e-109
36- 8:	At--transcript:AT1G14360.1	Ms--evm.model.HIC_ASM_2.3869	1e-163
36- 9:	At--transcript:AT1G14370.1	Ms--evm.model.HIC_ASM_2.3867	2e-93
## Alignment 37: score=434.0 e_value=4.8e-17 N=9 At--1&Ms--HIC_ASM_2 minus
37- 0:	At--transcript:AT1G68690.2	Ms--evm.model.HIC_ASM_2.241	9e-161
37- 1:	At--transcript:AT1G68710.3	Ms--evm.model.HIC_ASM_2.237	0
37- 2:	At--transcript:AT1G68730.1	Ms--evm.model.HIC_ASM_2.233	1e-27
37- 3:	At--transcript:AT1G68740.1	Ms--evm.model.HIC_ASM_2.230	5e-221
37- 4:	At--transcript:AT1G68750.1	Ms--evm.model.HIC_ASM_2.227	0
37- 5:	At--transcript:AT1G68760.1	Ms--evm.model.HIC_ASM_2.225	1e-57
37- 6:	At--transcript:AT1G68765.1	Ms--evm.model.HIC_ASM_2.221	0.0009
37- 7:	At--transcript:AT1G68780.1	Ms--evm.model.HIC_ASM_2.216	1e-40
37- 8:	At--transcript:AT1G68790.1	Ms--evm.model.HIC_ASM_2.215.4	2e-44
## Alignment 38: score=407.0 e_value=3.7e-20 N=10 At--1&Ms--HIC_ASM_2 minus
38- 0:	At--transcript:AT1G34580.1	Ms--evm.model.HIC_ASM_2.3660	1e-182
38- 1:	At--transcript:AT1G34630.1	Ms--evm.model.HIC_ASM_2.3649	4e-186
38- 2:	At--transcript:AT1G34670.1	Ms--evm.model.HIC_ASM_2.3646	2e-90
38- 3:	At--transcript:AT1G34750.3	Ms--evm.model.HIC_ASM_2.3639	5e-116
38- 4:	At--transcript:AT1G34760.1	Ms--evm.model.HIC_ASM_2.3631.2	5e-104
38- 5:	At--transcript:AT1G34780.1	Ms--evm.model.HIC_ASM_2.3629	2e-69
38- 6:	At--transcript:AT1G35140.1	Ms--evm.model.HIC_ASM_2.3595	8e-97
38- 7:	At--transcript:AT1G35160.2	Ms--evm.model.HIC_ASM_2.3579	9e-115
38- 8:	At--transcript:AT1G35210.1	Ms--evm.model.HIC_ASM_2.3565	9e-06
38- 9:	At--transcript:AT1G35330.1	Ms--evm.model.HIC_ASM_2.3540	3e-38
## Alignment 39: score=374.0 e_value=2.7e-18 N=9 At--1&Ms--HIC_ASM_2 minus
39- 0:	At--transcript:AT1G66830.1	Ms--evm.model.HIC_ASM_2.513.1	1e-125
39- 1:	At--transcript:AT1G66880.1	Ms--evm.model.HIC_ASM_2.500	2e-122
39- 2:	At--transcript:AT1G66910.1	Ms--evm.model.HIC_ASM_2.487	2e-103
39- 3:	At--transcript:AT1G67030.1	Ms--evm.model.HIC_ASM_2.476	3e-29
39- 4:	At--transcript:AT1G67035.2	Ms--evm.model.HIC_ASM_2.474	0.0002
39- 5:	At--transcript:AT1G67040.2	Ms--evm.model.HIC_ASM_2.472	6e-50
39- 6:	At--transcript:AT1G67050.1	Ms--evm.model.HIC_ASM_2.463	5e-24
39- 7:	At--transcript:AT1G67080.1	Ms--evm.model.HIC_ASM_2.431	3e-66
39- 8:	At--transcript:AT1G67100.1	Ms--evm.model.HIC_ASM_2.373	2e-52
## Alignment 40: score=346.0 e_value=9.3e-14 N=8 At--1&Ms--HIC_ASM_2 minus
40- 0:	At--transcript:AT1G43780.1	Ms--evm.model.HIC_ASM_2.3215	6e-202
40- 1:	At--transcript:AT1G43800.1	Ms--evm.model.HIC_ASM_2.3206	5e-153
40- 2:	At--transcript:AT1G43850.1	Ms--evm.model.HIC_ASM_2.3186	2e-186
40- 3:	At--transcript:AT1G43890.2	Ms--evm.model.HIC_ASM_2.3167	3e-99
40- 4:	At--transcript:AT1G43900.1	Ms--evm.model.HIC_ASM_2.3165.2	1e-101
40- 5:	At--transcript:AT1G43980.1	Ms--evm.model.HIC_ASM_2.3156	3e-140
40- 6:	At--transcript:AT1G44000.1	Ms--evm.model.HIC_ASM_2.3152	7e-67
40- 7:	At--transcript:AT1G44090.1	Ms--evm.model.HIC_ASM_2.3147	9e-54
## Alignment 41: score=341.0 e_value=1.4e-14 N=8 At--1&Ms--HIC_ASM_2 minus
41- 0:	At--transcript:AT1G21380.1	Ms--evm.model.HIC_ASM_2.3153	3e-132
41- 1:	At--transcript:AT1G21580.1	Ms--evm.model.HIC_ASM_2.3125	5e-135
41- 2:	At--transcript:AT1G21590.1	Ms--evm.model.HIC_ASM_2.3120	5e-194
41- 3:	At--transcript:AT1G21610.3	Ms--evm.model.HIC_ASM_2.3115	1e-117
41- 4:	At--transcript:AT1G21640.2	Ms--evm.model.HIC_ASM_2.3113	0
41- 5:	At--transcript:AT1G21650.3	Ms--evm.model.HIC_ASM_2.3103.4	2e-177
41- 6:	At--transcript:AT1G21670.1	Ms--evm.model.HIC_ASM_2.3091	1e-173
41- 7:	At--transcript:AT1G21740.1	Ms--evm.model.HIC_ASM_2.3085	5e-165
## Alignment 42: score=329.0 e_value=3.5e-14 N=8 At--1&Ms--HIC_ASM_2 minus
42- 0:	At--transcript:AT1G70400.3	Ms--evm.model.HIC_ASM_2.172	1e-48
42- 1:	At--transcript:AT1G70450.1	Ms--evm.model.HIC_ASM_2.165	8e-133
42- 2:	At--transcript:AT1G70490.5	Ms--evm.model.HIC_ASM_2.141	5e-99
42- 3:	At--transcript:AT1G70500.1	Ms--evm.model.HIC_ASM_2.138	4e-90
42- 4:	At--transcript:AT1G70520.1	Ms--evm.model.HIC_ASM_2.121	3e-140
42- 5:	At--transcript:AT1G70550.1	Ms--evm.model.HIC_ASM_2.107	5e-173
42- 6:	At--transcript:AT1G70570.2	Ms--evm.model.HIC_ASM_2.92	4e-243
42- 7:	At--transcript:AT1G70580.1	Ms--evm.model.HIC_ASM_2.87	1e-250
## Alignment 43: score=328.0 e_value=1.1e-12 N=7 At--1&Ms--HIC_ASM_2 minus
43- 0:	At--transcript:AT1G13990.3	Ms--evm.model.HIC_ASM_2.3996	2e-53
43- 1:	At--transcript:AT1G14000.1	Ms--evm.model.HIC_ASM_2.3993	4e-213
43- 2:	At--transcript:AT1G14030.1	Ms--evm.model.HIC_ASM_2.3986.1	3e-186
43- 3:	At--transcript:AT1G14080.1	Ms--evm.model.HIC_ASM_2.3981	8e-154
43- 4:	At--transcript:AT1G14150.1	Ms--evm.model.HIC_ASM_2.3968	1e-53
43- 5:	At--transcript:AT1G14160.1	Ms--evm.model.HIC_ASM_2.3967	3e-50
43- 6:	At--transcript:AT1G14170.3	Ms--evm.model.HIC_ASM_2.3964	2e-140
## Alignment 44: score=322.0 e_value=2.8e-16 N=8 At--1&Ms--HIC_ASM_2 minus
44- 0:	At--transcript:AT1G60170.1	Ms--evm.model.HIC_ASM_2.172	6e-197
44- 1:	At--transcript:AT1G60440.1	Ms--evm.model.HIC_ASM_2.147	3e-129
44- 2:	At--transcript:AT1G60450.1	Ms--evm.model.HIC_ASM_2.144	2e-135
44- 3:	At--transcript:AT1G60590.1	Ms--evm.model.HIC_ASM_2.138	7e-156
44- 4:	At--transcript:AT1G60760.1	Ms--evm.model.HIC_ASM_2.116	2e-06
44- 5:	At--transcript:AT1G60770.1	Ms--evm.model.HIC_ASM_2.106	3e-144
44- 6:	At--transcript:AT1G60780.1	Ms--evm.model.HIC_ASM_2.97	1e-226
44- 7:	At--transcript:AT1G60783.1	Ms--evm.model.HIC_ASM_2.83	1e-13
## Alignment 45: score=311.0 e_value=3.6e-11 N=7 At--1&Ms--HIC_ASM_2 minus
45- 0:	At--transcript:AT1G78200.2	Ms--evm.model.HIC_ASM_2.3639	9e-98
45- 1:	At--transcript:AT1G78230.1	Ms--evm.model.HIC_ASM_2.3628	1e-91
45- 2:	At--transcript:AT1G78240.2	Ms--evm.model.HIC_ASM_2.3627.1	4e-271
45- 3:	At--transcript:AT1G78260.1	Ms--evm.model.HIC_ASM_2.3615	1e-55
45- 4:	At--transcript:AT1G78270.1	Ms--evm.model.HIC_ASM_2.3603	2e-155
45- 5:	At--transcript:AT1G78280.1	Ms--evm.model.HIC_ASM_2.3582.4	0
45- 6:	At--transcript:AT1G78300.1	Ms--evm.model.HIC_ASM_2.3579	1e-121
## Alignment 46: score=302.0 e_value=9.7e-12 N=7 At--1&Ms--HIC_ASM_2 minus
46- 0:	At--transcript:AT1G68260.1	Ms--evm.model.HIC_ASM_2.435	6e-61
46- 1:	At--transcript:AT1G68290.1	Ms--evm.model.HIC_ASM_2.433	8e-80
46- 2:	At--transcript:AT1G68440.1	Ms--evm.model.HIC_ASM_2.430	2e-32
46- 3:	At--transcript:AT1G68450.1	Ms--evm.model.HIC_ASM_2.414	1e-12
46- 4:	At--transcript:AT1G68460.1	Ms--evm.model.HIC_ASM_2.390	9e-83
46- 5:	At--transcript:AT1G68510.1	Ms--evm.model.HIC_ASM_2.373	4e-49
46- 6:	At--transcript:AT1G68560.1	Ms--evm.model.HIC_ASM_2.353	0
## Alignment 47: score=301.0 e_value=2e-13 N=7 At--1&Ms--HIC_ASM_2 minus
47- 0:	At--transcript:AT1G09600.1	Ms--evm.model.HIC_ASM_2.2943	7e-189
47- 1:	At--transcript:AT1G09610.1	Ms--evm.model.HIC_ASM_2.2938	3e-101
47- 2:	At--transcript:AT1G09630.1	Ms--evm.model.HIC_ASM_2.2935	2e-101
47- 3:	At--transcript:AT1G09640.1	Ms--evm.model.HIC_ASM_2.2924	4e-177
47- 4:	At--transcript:AT1G09645.1	Ms--evm.model.HIC_ASM_2.2921	2e-17
47- 5:	At--transcript:AT1G09812.1	Ms--evm.model.HIC_ASM_2.2900	2e-24
47- 6:	At--transcript:AT1G09970.2	Ms--evm.model.HIC_ASM_2.2897	2e-76
## Alignment 48: score=300.0 e_value=5e-13 N=7 At--1&Ms--HIC_ASM_2 minus
48- 0:	At--transcript:AT1G43160.1	Ms--evm.model.HIC_ASM_2.1122.1	1e-27
48- 1:	At--transcript:AT1G43560.1	Ms--evm.model.HIC_ASM_2.1111	6e-43
48- 2:	At--transcript:AT1G43580.1	Ms--evm.model.HIC_ASM_2.1110	1e-164
48- 3:	At--transcript:AT1G43620.4	Ms--evm.model.HIC_ASM_2.1061.1	6e-235
48- 4:	At--transcript:AT1G43630.1	Ms--evm.model.HIC_ASM_2.1043	6e-119
48- 5:	At--transcript:AT1G43640.1	Ms--evm.model.HIC_ASM_2.1042	5e-160
48- 6:	At--transcript:AT1G43690.1	Ms--evm.model.HIC_ASM_2.1015	5e-212
## Alignment 49: score=271.0 e_value=9e-09 N=6 At--1&Ms--HIC_ASM_2 minus
49- 0:	At--transcript:AT1G26850.1	Ms--evm.model.HIC_ASM_2.3902	1e-300
49- 1:	At--transcript:AT1G26930.1	Ms--evm.model.HIC_ASM_2.3879	1e-95
49- 2:	At--transcript:AT1G26940.1	Ms--evm.model.HIC_ASM_2.3878	1e-89
49- 3:	At--transcript:AT1G26945.1	Ms--evm.model.HIC_ASM_2.3876	4e-31
49- 4:	At--transcript:AT1G26960.1	Ms--evm.model.HIC_ASM_2.3872	9e-55
49- 5:	At--transcript:AT1G26970.1	Ms--evm.model.HIC_ASM_2.3867	5e-91
## Alignment 50: score=256.0 e_value=5e-09 N=6 At--1&Ms--HIC_ASM_2 minus
50- 0:	At--transcript:AT1G20110.1	Ms--evm.model.HIC_ASM_2.1968	2e-151
50- 1:	At--transcript:AT1G20120.1	Ms--evm.model.HIC_ASM_2.1949	4e-46
50- 2:	At--transcript:AT1G20180.1	Ms--evm.model.HIC_ASM_2.1887	2e-65
50- 3:	At--transcript:AT1G20190.1	Ms--evm.model.HIC_ASM_2.1869	1e-111
50- 4:	At--transcript:AT1G20220.1	Ms--evm.model.HIC_ASM_2.1838.1	2e-58
50- 5:	At--transcript:AT1G20230.1	Ms--evm.model.HIC_ASM_2.1827	3e-173
## Alignment 51: score=250.0 e_value=1.8e-08 N=6 At--1&Ms--HIC_ASM_2 minus
51- 0:	At--transcript:AT1G14530.2	Ms--evm.model.HIC_ASM_2.2698	2e-133
51- 1:	At--transcript:AT1G14540.1	Ms--evm.model.HIC_ASM_2.2659	2e-106
51- 2:	At--transcript:AT1G14570.2	Ms--evm.model.HIC_ASM_2.2648	2e-132
51- 3:	At--transcript:AT1G14580.3	Ms--evm.model.HIC_ASM_2.2614	1e-88
51- 4:	At--transcript:AT1G14590.1	Ms--evm.model.HIC_ASM_2.2605	6e-121
51- 5:	At--transcript:AT1G14600.1	Ms--evm.model.HIC_ASM_2.2600	2e-25
## Alignment 52: score=330.0 e_value=6.6e-11 N=7 At--1&Ms--HIC_ASM_11 plus
52- 0:	At--transcript:AT1G09270.1	Ms--evm.model.HIC_ASM_11.2273_evm.model.HIC_ASM_11.2274	2e-191
52- 1:	At--transcript:AT1G09280.1	Ms--evm.model.HIC_ASM_11.2277	1e-209
52- 2:	At--transcript:AT1G09330.1	Ms--evm.model.HIC_ASM_11.2286	2e-83
52- 3:	At--transcript:AT1G09350.1	Ms--evm.model.HIC_ASM_11.2287	2e-142
52- 4:	At--transcript:AT1G09380.1	Ms--evm.model.HIC_ASM_11.2293	1e-55
52- 5:	At--transcript:AT1G09390.1	Ms--evm.model.HIC_ASM_11.2297	1e-127
52- 6:	At--transcript:AT1G09420.2	Ms--evm.model.HIC_ASM_11.2302.1	7e-218
## Alignment 53: score=324.0 e_value=4.1e-14 N=8 At--1&Ms--HIC_ASM_11 plus
53- 0:	At--transcript:AT1G56280.2	Ms--evm.model.HIC_ASM_11.2034.1	1e-36
53- 1:	At--transcript:AT1G56310.1	Ms--evm.model.HIC_ASM_11.2058	1e-177
53- 2:	At--transcript:AT1G56320.1	Ms--evm.model.HIC_ASM_11.2086	4e-28
53- 3:	At--transcript:AT1G56340.1	Ms--evm.model.HIC_ASM_11.2102_evm.model.HIC_ASM_11.2103	2e-149
53- 4:	At--transcript:AT1G56350.1	Ms--evm.model.HIC_ASM_11.2116	6e-189
53- 5:	At--transcript:AT1G56423.1	Ms--evm.model.HIC_ASM_11.2130.2	5e-70
53- 6:	At--transcript:AT1G56430.1	Ms--evm.model.HIC_ASM_11.2134	2e-100
53- 7:	At--transcript:AT1G56460.3	Ms--evm.model.HIC_ASM_11.2138	1e-58
## Alignment 54: score=307.0 e_value=3.5e-13 N=7 At--1&Ms--HIC_ASM_11 plus
54- 0:	At--transcript:AT1G63440.1	Ms--evm.model.HIC_ASM_11.13_evm.model.HIC_ASM_11.14	0
54- 1:	At--transcript:AT1G63460.1	Ms--evm.model.HIC_ASM_11.17	3e-65
54- 2:	At--transcript:AT1G63470.1	Ms--evm.model.HIC_ASM_11.19	5e-71
54- 3:	At--transcript:AT1G63490.4	Ms--evm.model.HIC_ASM_11.22_evm.model.HIC_ASM_11.23	0
54- 4:	At--transcript:AT1G63520.1	Ms--evm.model.HIC_ASM_11.26	2e-52
54- 5:	At--transcript:AT1G63660.1	Ms--evm.model.HIC_ASM_11.48	7e-245
54- 6:	At--transcript:AT1G63930.1	Ms--evm.model.HIC_ASM_11.51	3e-66
## Alignment 55: score=290.0 e_value=8.2e-11 N=7 At--1&Ms--HIC_ASM_11 plus
55- 0:	At--transcript:AT1G48130.1	Ms--evm.model.HIC_ASM_11.2399	2e-91
55- 1:	At--transcript:AT1G48210.3	Ms--evm.model.HIC_ASM_11.2435	3e-152
55- 2:	At--transcript:AT1G48240.1	Ms--evm.model.HIC_ASM_11.2443.1	4e-104
55- 3:	At--transcript:AT1G48260.1	Ms--evm.model.HIC_ASM_11.2455.3	7e-153
55- 4:	At--transcript:AT1G48280.1	Ms--evm.model.HIC_ASM_11.2467	1e-93
55- 5:	At--transcript:AT1G48320.1	Ms--evm.model.HIC_ASM_11.2477	2e-56
55- 6:	At--transcript:AT1G48330.1	Ms--evm.model.HIC_ASM_11.2480	1e-12
## Alignment 56: score=385.0 e_value=5e-17 N=9 At--1&Ms--HIC_ASM_11 minus
56- 0:	At--transcript:AT1G03210.2	Ms--evm.model.HIC_ASM_11.561	7e-75
56- 1:	At--transcript:AT1G03260.1	Ms--evm.model.HIC_ASM_11.559	3e-100
56- 2:	At--transcript:AT1G03270.1	Ms--evm.model.HIC_ASM_11.546	1e-162
56- 3:	At--transcript:AT1G03290.1	Ms--evm.model.HIC_ASM_11.540	7e-77
56- 4:	At--transcript:AT1G03310.1	Ms--evm.model.HIC_ASM_11.538	8e-257
56- 5:	At--transcript:AT1G03330.1	Ms--evm.model.HIC_ASM_11.503	1e-44
56- 6:	At--transcript:AT1G03340.1	Ms--evm.model.HIC_ASM_11.496	1e-58
56- 7:	At--transcript:AT1G03350.1	Ms--evm.model.HIC_ASM_11.477	7e-75
56- 8:	At--transcript:AT1G03365.2	Ms--evm.model.HIC_ASM_11.469	9e-88
## Alignment 57: score=338.0 e_value=9.9e-18 N=9 At--1&Ms--HIC_ASM_11 minus
57- 0:	At--transcript:AT1G02700.1	Ms--evm.model.HIC_ASM_11.1960	2e-26
57- 1:	At--transcript:AT1G02790.1	Ms--evm.model.HIC_ASM_11.1926	4e-85
57- 2:	At--transcript:AT1G02813.1	Ms--evm.model.HIC_ASM_11.1891	8e-31
57- 3:	At--transcript:AT1G02820.1	Ms--evm.model.HIC_ASM_11.1889	2e-08
57- 4:	At--transcript:AT1G02830.1	Ms--evm.model.HIC_ASM_11.1857	1e-38
57- 5:	At--transcript:AT1G02840.1	Ms--evm.model.HIC_ASM_11.1826	1e-77
57- 6:	At--transcript:AT1G02890.1	Ms--evm.model.HIC_ASM_11.1809.7	0
57- 7:	At--transcript:AT1G02900.1	Ms--evm.model.HIC_ASM_11.1784	5e-32
57- 8:	At--transcript:AT1G02910.1	Ms--evm.model.HIC_ASM_11.1779	4e-166
## Alignment 58: score=267.0 e_value=8.5e-09 N=6 At--1&Ms--HIC_ASM_11 minus
58- 0:	At--transcript:AT1G63670.2	Ms--evm.model.HIC_ASM_11.171	0.0006
58- 1:	At--transcript:AT1G63690.1	Ms--evm.model.HIC_ASM_11.167.1	2e-226
58- 2:	At--transcript:AT1G63700.2	Ms--evm.model.HIC_ASM_11.137	5e-261
58- 3:	At--transcript:AT1G63710.1	Ms--evm.model.HIC_ASM_11.135	4e-230
58- 4:	At--transcript:AT1G63770.3	Ms--evm.model.HIC_ASM_11.119	0
58- 5:	At--transcript:AT1G63800.1	Ms--evm.model.HIC_ASM_11.114_evm.model.HIC_ASM_11.115	2e-85
## Alignment 59: score=289.0 e_value=1.4e-13 N=7 At--1&Ms--HIC_ASM_12 plus
59- 0:	At--transcript:AT1G10350.1	Ms--evm.model.HIC_ASM_12.1371	2e-24
59- 1:	At--transcript:AT1G10450.3	Ms--evm.model.HIC_ASM_12.1427	3e-240
59- 2:	At--transcript:AT1G10460.1	Ms--evm.model.HIC_ASM_12.1442	5e-61
59- 3:	At--transcript:AT1G10470.1	Ms--evm.model.HIC_ASM_12.1451	3e-53
59- 4:	At--transcript:AT1G10522.2	Ms--evm.model.HIC_ASM_12.1505	1e-30
59- 5:	At--transcript:AT1G10530.1	Ms--evm.model.HIC_ASM_12.1506	6e-22
59- 6:	At--transcript:AT1G10540.1	Ms--evm.model.HIC_ASM_12.1519	5e-225
## Alignment 60: score=254.0 e_value=4.5e-09 N=6 At--1&Ms--HIC_ASM_12 plus
60- 0:	At--transcript:AT1G70030.1	Ms--evm.model.HIC_ASM_12.1427	7e-45
60- 1:	At--transcript:AT1G70090.2	Ms--evm.model.HIC_ASM_12.1435	1e-133
60- 2:	At--transcript:AT1G70100.6	Ms--evm.model.HIC_ASM_12.1443	3e-24
60- 3:	At--transcript:AT1G70210.1	Ms--evm.model.HIC_ASM_12.1499.1	3e-82
60- 4:	At--transcript:AT1G70220.1	Ms--evm.model.HIC_ASM_12.1524	4e-20
60- 5:	At--transcript:AT1G70230.1	Ms--evm.model.HIC_ASM_12.1530	8e-143
## Alignment 61: score=254.0 e_value=1.1e-09 N=6 At--1&Ms--HIC_ASM_12 plus
61- 0:	At--transcript:AT1G58390.2	Ms--evm.model.HIC_ASM_12.2162	5e-116
61- 1:	At--transcript:AT1G58470.1	Ms--evm.model.HIC_ASM_12.2206	2e-41
61- 2:	At--transcript:AT1G58602.1	Ms--evm.model.HIC_ASM_12.2214	9e-54
61- 3:	At--transcript:AT1G58807.1	Ms--evm.model.HIC_ASM_12.2215	2e-45
61- 4:	At--transcript:AT1G58848.2	Ms--evm.model.HIC_ASM_12.2230	9e-77
61- 5:	At--transcript:AT1G59124.2	Ms--evm.model.HIC_ASM_12.2248	6e-81
## Alignment 62: score=500.0 e_value=4.3e-26 N=12 At--1&Ms--HIC_ASM_12 minus
62- 0:	At--transcript:AT1G80570.2	Ms--evm.model.HIC_ASM_12.837	4e-161
62- 1:	At--transcript:AT1G80580.1	Ms--evm.model.HIC_ASM_12.824	4e-30
62- 2:	At--transcript:AT1G80610.1	Ms--evm.model.HIC_ASM_12.796	1e-08
62- 3:	At--transcript:AT1G80630.1	Ms--evm.model.HIC_ASM_12.792	2e-96
62- 4:	At--transcript:AT1G80640.1	Ms--evm.model.HIC_ASM_12.784	8e-117
62- 5:	At--transcript:AT1G80650.1	Ms--evm.model.HIC_ASM_12.772	1e-24
62- 6:	At--transcript:AT1G80660.1	Ms--evm.model.HIC_ASM_12.768	0
62- 7:	At--transcript:AT1G80690.2	Ms--evm.model.HIC_ASM_12.743	6e-66
62- 8:	At--transcript:AT1G80730.1	Ms--evm.model.HIC_ASM_12.734	2e-19
62- 9:	At--transcript:AT1G80750.1	Ms--evm.model.HIC_ASM_12.686	6e-68
62- 10:	At--transcript:AT1G80780.3	Ms--evm.model.HIC_ASM_12.674	3e-119
62- 11:	At--transcript:AT1G80840.1	Ms--evm.model.HIC_ASM_12.641	1e-59
## Alignment 63: score=700.0 e_value=1.5e-35 N=15 At--1&Ms--HIC_ASM_13 plus
63- 0:	At--transcript:AT1G76450.1	Ms--evm.model.HIC_ASM_13.2369.2	2e-64
63- 1:	At--transcript:AT1G76460.1	Ms--evm.model.HIC_ASM_13.2372	2e-105
63- 2:	At--transcript:AT1G76470.1	Ms--evm.model.HIC_ASM_13.2373	3e-97
63- 3:	At--transcript:AT1G76490.1	Ms--evm.model.HIC_ASM_13.2375	3e-218
63- 4:	At--transcript:AT1G76500.1	Ms--evm.model.HIC_ASM_13.2381	7e-65
63- 5:	At--transcript:AT1G76510.3	Ms--evm.model.HIC_ASM_13.2385	2e-104
63- 6:	At--transcript:AT1G76520.2	Ms--evm.model.HIC_ASM_13.2388.3	2e-100
63- 7:	At--transcript:AT1G76540.1	Ms--evm.model.HIC_ASM_13.2389	2e-150
63- 8:	At--transcript:AT1G76550.1	Ms--evm.model.HIC_ASM_13.2393	1e-301
63- 9:	At--transcript:AT1G76570.1	Ms--evm.model.HIC_ASM_13.2402	1e-139
63- 10:	At--transcript:AT1G76580.1	Ms--evm.model.HIC_ASM_13.2412	5e-222
63- 11:	At--transcript:AT1G76590.1	Ms--evm.model.HIC_ASM_13.2428	3e-83
63- 12:	At--transcript:AT1G76600.1	Ms--evm.model.HIC_ASM_13.2429	6e-36
63- 13:	At--transcript:AT1G76620.1	Ms--evm.model.HIC_ASM_13.2431	2e-55
63- 14:	At--transcript:AT1G76630.2	Ms--evm.model.HIC_ASM_13.2438	0
## Alignment 64: score=641.0 e_value=2.6e-32 N=14 At--1&Ms--HIC_ASM_13 plus
64- 0:	At--transcript:AT1G20850.1	Ms--evm.model.HIC_ASM_13.2364	3e-150
64- 1:	At--transcript:AT1G20880.1	Ms--evm.model.HIC_ASM_13.2372	1e-88
64- 2:	At--transcript:AT1G20900.1	Ms--evm.model.HIC_ASM_13.2381	1e-69
64- 3:	At--transcript:AT1G20910.1	Ms--evm.model.HIC_ASM_13.2385	6e-102
64- 4:	At--transcript:AT1G20925.1	Ms--evm.model.HIC_ASM_13.2388.3	8e-106
64- 5:	At--transcript:AT1G20930.1	Ms--evm.model.HIC_ASM_13.2389	4e-150
64- 6:	At--transcript:AT1G20950.1	Ms--evm.model.HIC_ASM_13.2393	5e-297
64- 7:	At--transcript:AT1G20970.1	Ms--evm.model.HIC_ASM_13.2407	3e-66
64- 8:	At--transcript:AT1G20980.1	Ms--evm.model.HIC_ASM_13.2412	6e-215
64- 9:	At--transcript:AT1G20990.1	Ms--evm.model.HIC_ASM_13.2424	8e-25
64- 10:	At--transcript:AT1G21000.1	Ms--evm.model.HIC_ASM_13.2428	9e-86
64- 11:	At--transcript:AT1G21010.1	Ms--evm.model.HIC_ASM_13.2429	2e-38
64- 12:	At--transcript:AT1G21060.1	Ms--evm.model.HIC_ASM_13.2431	9e-60
64- 13:	At--transcript:AT1G21065.1	Ms--evm.model.HIC_ASM_13.2442	3e-72
## Alignment 65: score=319.0 e_value=1.6e-11 N=7 At--1&Ms--HIC_ASM_13 plus
65- 0:	At--transcript:AT1G51690.5	Ms--evm.model.HIC_ASM_13.1894.1	7e-237
65- 1:	At--transcript:AT1G51700.1	Ms--evm.model.HIC_ASM_13.1905	5e-34
65- 2:	At--transcript:AT1G51710.1	Ms--evm.model.HIC_ASM_13.1906.1	3e-207
65- 3:	At--transcript:AT1G51720.3	Ms--evm.model.HIC_ASM_13.1916.2	3e-282
65- 4:	At--transcript:AT1G51745.1	Ms--evm.model.HIC_ASM_13.1918	6e-73
65- 5:	At--transcript:AT1G51760.1	Ms--evm.model.HIC_ASM_13.1929	2e-172
65- 6:	At--transcript:AT1G51770.1	Ms--evm.model.HIC_ASM_13.1932	8e-134
## Alignment 66: score=832.0 e_value=1e-50 N=19 At--1&Ms--HIC_ASM_13 minus
66- 0:	At--transcript:AT1G80160.3	Ms--evm.model.HIC_ASM_13.1482	2e-62
66- 1:	At--transcript:AT1G80170.1	Ms--evm.model.HIC_ASM_13.1479	2e-141
66- 2:	At--transcript:AT1G80180.1	Ms--evm.model.HIC_ASM_13.1471	1e-15
66- 3:	At--transcript:AT1G80200.2	Ms--evm.model.HIC_ASM_13.1465	9e-34
66- 4:	At--transcript:AT1G80220.1	Ms--evm.model.HIC_ASM_13.1443	9e-35
66- 5:	At--transcript:AT1G80230.1	Ms--evm.model.HIC_ASM_13.1432	3e-55
66- 6:	At--transcript:AT1G80240.1	Ms--evm.model.HIC_ASM_13.1424	1e-134
66- 7:	At--transcript:AT1G80280.1	Ms--evm.model.HIC_ASM_13.1409.2	5e-211
66- 8:	At--transcript:AT1G80310.1	Ms--evm.model.HIC_ASM_13.1389	6e-166
66- 9:	At--transcript:AT1G80320.1	Ms--evm.model.HIC_ASM_13.1359	2e-54
66- 10:	At--transcript:AT1G80330.1	Ms--evm.model.HIC_ASM_13.1356	2e-75
66- 11:	At--transcript:AT1G80350.1	Ms--evm.model.HIC_ASM_13.1352	2e-210
66- 12:	At--transcript:AT1G80360.1	Ms--evm.model.HIC_ASM_13.1350	5e-170
66- 13:	At--transcript:AT1G80370.1	Ms--evm.model.HIC_ASM_13.1348.1	8e-120
66- 14:	At--transcript:AT1G80380.2	Ms--evm.model.HIC_ASM_13.1347	2e-162
66- 15:	At--transcript:AT1G80400.1	Ms--evm.model.HIC_ASM_13.1336	1e-122
66- 16:	At--transcript:AT1G80410.2	Ms--evm.model.HIC_ASM_13.1329	0
66- 17:	At--transcript:AT1G80420.1	Ms--evm.model.HIC_ASM_13.1328.1	2e-81
66- 18:	At--transcript:AT1G80440.1	Ms--evm.model.HIC_ASM_13.1319	2e-88
## Alignment 67: score=745.0 e_value=2.6e-48 N=18 At--1&Ms--HIC_ASM_13 minus
67- 0:	At--transcript:AT1G15380.1	Ms--evm.model.HIC_ASM_13.1482	2e-62
67- 1:	At--transcript:AT1G15390.1	Ms--evm.model.HIC_ASM_13.1480_evm.model.HIC_ASM_13.1481	1e-87
67- 2:	At--transcript:AT1G15400.3	Ms--evm.model.HIC_ASM_13.1471	2e-14
67- 3:	At--transcript:AT1G15410.2	Ms--evm.model.HIC_ASM_13.1459	2e-96
67- 4:	At--transcript:AT1G15420.1	Ms--evm.model.HIC_ASM_13.1446	3e-51
67- 5:	At--transcript:AT1G15430.2	Ms--evm.model.HIC_ASM_13.1443	9e-22
67- 6:	At--transcript:AT1G15460.1	Ms--evm.model.HIC_ASM_13.1420	1e-282
67- 7:	At--transcript:AT1G15470.1	Ms--evm.model.HIC_ASM_13.1413	3e-158
67- 8:	At--transcript:AT1G15490.1	Ms--evm.model.HIC_ASM_13.1409.2	2e-212
67- 9:	At--transcript:AT1G15510.1	Ms--evm.model.HIC_ASM_13.1391	1e-123
67- 10:	At--transcript:AT1G15520.1	Ms--evm.model.HIC_ASM_13.1368	0
67- 11:	At--transcript:AT1G15550.1	Ms--evm.model.HIC_ASM_13.1356	9e-95
67- 12:	At--transcript:AT1G15570.1	Ms--evm.model.HIC_ASM_13.1348.1	1e-108
67- 13:	At--transcript:AT1G15580.1	Ms--evm.model.HIC_ASM_13.1342	3e-40
67- 14:	At--transcript:AT1G15590.2	Ms--evm.model.HIC_ASM_13.1336	2e-16
67- 15:	At--transcript:AT1G15670.1	Ms--evm.model.HIC_ASM_13.1319	2e-94
67- 16:	At--transcript:AT1G15770.1	Ms--evm.model.HIC_ASM_13.1290	7e-33
67- 17:	At--transcript:AT1G15890.1	Ms--evm.model.HIC_ASM_13.1263	2e-117
## Alignment 68: score=538.0 e_value=6.7e-30 N=13 At--1&Ms--HIC_ASM_13 minus
68- 0:	At--transcript:AT1G52565.1	Ms--evm.model.HIC_ASM_13.1491	7e-08
68- 1:	At--transcript:AT1G52570.2	Ms--evm.model.HIC_ASM_13.1484	0
68- 2:	At--transcript:AT1G52670.1	Ms--evm.model.HIC_ASM_13.1456.5	1e-53
68- 3:	At--transcript:AT1G52695.1	Ms--evm.model.HIC_ASM_13.1436	2e-38
68- 4:	At--transcript:AT1G52710.1	Ms--evm.model.HIC_ASM_13.1432	6e-31
68- 5:	At--transcript:AT1G52720.1	Ms--evm.model.HIC_ASM_13.1422	1e-25
68- 6:	At--transcript:AT1G52730.2	Ms--evm.model.HIC_ASM_13.1413	2e-170
68- 7:	At--transcript:AT1G52750.1	Ms--evm.model.HIC_ASM_13.1409.2	1e-165
68- 8:	At--transcript:AT1G52760.1	Ms--evm.model.HIC_ASM_13.1408	3e-149
68- 9:	At--transcript:AT1G52770.1	Ms--evm.model.HIC_ASM_13.1401	3e-133
68- 10:	At--transcript:AT1G52780.1	Ms--evm.model.HIC_ASM_13.1376	6e-286
68- 11:	At--transcript:AT1G52790.1	Ms--evm.model.HIC_ASM_13.1359	9e-64
68- 12:	At--transcript:AT1G52830.1	Ms--evm.model.HIC_ASM_13.1342	3e-45
## Alignment 69: score=419.0 e_value=1.1e-18 N=10 At--1&Ms--HIC_ASM_13 minus
69- 0:	At--transcript:AT1G51140.1	Ms--evm.model.HIC_ASM_13.2284	6e-44
69- 1:	At--transcript:AT1G51170.1	Ms--evm.model.HIC_ASM_13.2271	1e-113
69- 2:	At--transcript:AT1G51200.2	Ms--evm.model.HIC_ASM_13.2268	6e-26
69- 3:	At--transcript:AT1G51220.1	Ms--evm.model.HIC_ASM_13.2252	3e-103
69- 4:	At--transcript:AT1G51260.1	Ms--evm.model.HIC_ASM_13.2242	1e-134
69- 5:	At--transcript:AT1G51310.1	Ms--evm.model.HIC_ASM_13.2226	2e-184
69- 6:	At--transcript:AT1G51340.2	Ms--evm.model.HIC_ASM_13.2220.1	2e-166
69- 7:	At--transcript:AT1G51355.1	Ms--evm.model.HIC_ASM_13.2206	2e-13
69- 8:	At--transcript:AT1G51400.1	Ms--evm.model.HIC_ASM_13.2185	8e-15
69- 9:	At--transcript:AT1G51405.1	Ms--evm.model.HIC_ASM_13.2170	1e-51
## Alignment 70: score=320.0 e_value=4.2e-13 N=7 At--1&Ms--HIC_ASM_13 minus
70- 0:	At--transcript:AT1G52190.1	Ms--evm.model.HIC_ASM_13.1644	5e-182
70- 1:	At--transcript:AT1G52230.1	Ms--evm.model.HIC_ASM_13.1632	1e-19
70- 2:	At--transcript:AT1G52240.1	Ms--evm.model.HIC_ASM_13.1631	1e-155
70- 3:	At--transcript:AT1G52245.1	Ms--evm.model.HIC_ASM_13.1625	4e-15
70- 4:	At--transcript:AT1G52280.1	Ms--evm.model.HIC_ASM_13.1610_evm.model.HIC_ASM_13.1611	6e-110
70- 5:	At--transcript:AT1G52290.1	Ms--evm.model.HIC_ASM_13.1609	2e-148
70- 6:	At--transcript:AT1G52300.1	Ms--evm.model.HIC_ASM_13.1605	2e-39
## Alignment 71: score=269.0 e_value=9e-09 N=6 At--1&Ms--HIC_ASM_13 minus
71- 0:	At--transcript:AT1G59640.2	Ms--evm.model.HIC_ASM_13.2066.1	3e-48
71- 1:	At--transcript:AT1G59650.1	Ms--evm.model.HIC_ASM_13.2065	4e-162
71- 2:	At--transcript:AT1G59670.1	Ms--evm.model.HIC_ASM_13.2038	5e-58
71- 3:	At--transcript:AT1G59720.1	Ms--evm.model.HIC_ASM_13.2028	4e-91
71- 4:	At--transcript:AT1G59725.1	Ms--evm.model.HIC_ASM_13.2025	2e-106
71- 5:	At--transcript:AT1G59730.1	Ms--evm.model.HIC_ASM_13.2023	3e-27
## Alignment 72: score=344.0 e_value=9.4e-15 N=8 At--1&Ms--HIC_ASM_14 plus
72- 0:	At--transcript:AT1G79360.1	Ms--evm.model.HIC_ASM_14.1812	3e-156
72- 1:	At--transcript:AT1G79420.1	Ms--evm.model.HIC_ASM_14.1856	9e-149
72- 2:	At--transcript:AT1G79430.2	Ms--evm.model.HIC_ASM_14.1884	8e-83
72- 3:	At--transcript:AT1G79440.1	Ms--evm.model.HIC_ASM_14.1889	6e-234
72- 4:	At--transcript:AT1G79450.1	Ms--evm.model.HIC_ASM_14.1895	5e-130
72- 5:	At--transcript:AT1G79460.1	Ms--evm.model.HIC_ASM_14.1906	3e-240
72- 6:	At--transcript:AT1G79480.1	Ms--evm.model.HIC_ASM_14.1922	4e-39
72- 7:	At--transcript:AT1G79640.1	Ms--evm.model.HIC_ASM_14.1939	4e-17
## Alignment 73: score=567.0 e_value=7.3e-27 N=12 At--1&Ms--HIC_ASM_14 minus
73- 0:	At--transcript:AT1G30270.1	Ms--evm.model.HIC_ASM_14.2578	9e-203
73- 1:	At--transcript:AT1G30280.1	Ms--evm.model.HIC_ASM_14.2574.1	2e-54
73- 2:	At--transcript:AT1G30290.2	Ms--evm.model.HIC_ASM_14.2572	5e-49
73- 3:	At--transcript:AT1G30300.4	Ms--evm.model.HIC_ASM_14.2571.2	7e-142
73- 4:	At--transcript:AT1G30320.1	Ms--evm.model.HIC_ASM_14.2569	1e-75
73- 5:	At--transcript:AT1G30360.1	Ms--evm.model.HIC_ASM_14.2561	9e-240
73- 6:	At--transcript:AT1G30460.1	Ms--evm.model.HIC_ASM_14.2554	1e-194
73- 7:	At--transcript:AT1G30470.1	Ms--evm.model.HIC_ASM_14.2553	1e-268
73- 8:	At--transcript:AT1G30490.1	Ms--evm.model.HIC_ASM_14.2548	0
73- 9:	At--transcript:AT1G30520.1	Ms--evm.model.HIC_ASM_14.2537	4e-161
73- 10:	At--transcript:AT1G30540.1	Ms--evm.model.HIC_ASM_14.2535.2	1e-135
73- 11:	At--transcript:AT1G30570.1	Ms--evm.model.HIC_ASM_14.2533	1e-237
## Alignment 74: score=370.0 e_value=9.6e-18 N=9 At--1&Ms--HIC_ASM_14 minus
74- 0:	At--transcript:AT1G61360.1	Ms--evm.model.HIC_ASM_14.311	7e-62
74- 1:	At--transcript:AT1G61370.1	Ms--evm.model.HIC_ASM_14.251	2e-192
74- 2:	At--transcript:AT1G61380.1	Ms--evm.model.HIC_ASM_14.242	4e-117
74- 3:	At--transcript:AT1G61400.2	Ms--evm.model.HIC_ASM_14.240_evm.model.HIC_ASM_14.249	2e-188
74- 4:	At--transcript:AT1G61420.4	Ms--evm.model.HIC_ASM_14.223	7e-128
74- 5:	At--transcript:AT1G61490.5	Ms--evm.model.HIC_ASM_14.216	1e-200
74- 6:	At--transcript:AT1G61550.1	Ms--evm.model.HIC_ASM_14.194	1e-105
74- 7:	At--transcript:AT1G61610.1	Ms--evm.model.HIC_ASM_14.175	8e-126
74- 8:	At--transcript:AT1G61630.1	Ms--evm.model.HIC_ASM_14.130	7e-116
## Alignment 75: score=283.0 e_value=4.2e-08 N=6 At--1&Ms--HIC_ASM_14 minus
75- 0:	At--transcript:AT1G61105.1	Ms--evm.model.HIC_ASM_14.2698	1e-47
75- 1:	At--transcript:AT1G61110.1	Ms--evm.model.HIC_ASM_14.2692	2e-84
75- 2:	At--transcript:AT1G61120.1	Ms--evm.model.HIC_ASM_14.2679	4e-196
75- 3:	At--transcript:AT1G61130.1	Ms--evm.model.HIC_ASM_14.2677	3e-185
75- 4:	At--transcript:AT1G61170.1	Ms--evm.model.HIC_ASM_14.2673	2e-06
75- 5:	At--transcript:AT1G61210.1	Ms--evm.model.HIC_ASM_14.2671	7e-71
## Alignment 76: score=831.0 e_value=9.6e-57 N=20 At--1&Ms--HIC_ASM_15 plus
76- 0:	At--transcript:AT1G72310.1	Ms--evm.model.HIC_ASM_15.15	3e-39
76- 1:	At--transcript:AT1G72330.3	Ms--evm.model.HIC_ASM_15.22	8e-232
76- 2:	At--transcript:AT1G72360.2	Ms--evm.model.HIC_ASM_15.47	1e-20
76- 3:	At--transcript:AT1G72370.1	Ms--evm.model.HIC_ASM_15.54.1	3e-113
76- 4:	At--transcript:AT1G72390.2	Ms--evm.model.HIC_ASM_15.85	2e-207
76- 5:	At--transcript:AT1G72450.1	Ms--evm.model.HIC_ASM_15.100	3e-23
76- 6:	At--transcript:AT1G72460.1	Ms--evm.model.HIC_ASM_15.105	4e-109
76- 7:	At--transcript:AT1G72480.1	Ms--evm.model.HIC_ASM_15.112	5e-201
76- 8:	At--transcript:AT1G72490.3	Ms--evm.model.HIC_ASM_15.114	4e-44
76- 9:	At--transcript:AT1G72500.1	Ms--evm.model.HIC_ASM_15.118	2e-188
76- 10:	At--transcript:AT1G72510.2	Ms--evm.model.HIC_ASM_15.129	6e-39
76- 11:	At--transcript:AT1G72520.1	Ms--evm.model.HIC_ASM_15.141	0
76- 12:	At--transcript:AT1G72530.2	Ms--evm.model.HIC_ASM_15.146	9e-47
76- 13:	At--transcript:AT1G72540.1	Ms--evm.model.HIC_ASM_15.147	5e-121
76- 14:	At--transcript:AT1G72610.1	Ms--evm.model.HIC_ASM_15.172	4e-69
76- 15:	At--transcript:AT1G72630.1	Ms--evm.model.HIC_ASM_15.186	5e-38
76- 16:	At--transcript:AT1G72640.1	Ms--evm.model.HIC_ASM_15.192	7e-88
76- 17:	At--transcript:AT1G72650.2	Ms--evm.model.HIC_ASM_15.202	1e-101
76- 18:	At--transcript:AT1G72820.2	Ms--evm.model.HIC_ASM_15.217	4e-140
76- 19:	At--transcript:AT1G72830.2	Ms--evm.model.HIC_ASM_15.224	4e-44
## Alignment 77: score=658.0 e_value=8.3e-38 N=15 At--1&Ms--HIC_ASM_15 plus
77- 0:	At--transcript:AT1G14630.1	Ms--evm.model.HIC_ASM_15.308	5e-38
77- 1:	At--transcript:AT1G14670.1	Ms--evm.model.HIC_ASM_15.316	1e-294
77- 2:	At--transcript:AT1G14685.2	Ms--evm.model.HIC_ASM_15.351	4e-73
77- 3:	At--transcript:AT1G14686.1	Ms--evm.model.HIC_ASM_15.353	3e-48
77- 4:	At--transcript:AT1G14690.2	Ms--evm.model.HIC_ASM_15.364	2e-207
77- 5:	At--transcript:AT1G14700.1	Ms--evm.model.HIC_ASM_15.407	7e-113
77- 6:	At--transcript:AT1G14710.1	Ms--evm.model.HIC_ASM_15.411	2e-123
77- 7:	At--transcript:AT1G14720.1	Ms--evm.model.HIC_ASM_15.415	4e-123
77- 8:	At--transcript:AT1G14730.1	Ms--evm.model.HIC_ASM_15.419	1e-47
77- 9:	At--transcript:AT1G14740.1	Ms--evm.model.HIC_ASM_15.422.1	2e-174
77- 10:	At--transcript:AT1G14780.1	Ms--evm.model.HIC_ASM_15.461	1e-190
77- 11:	At--transcript:AT1G14790.1	Ms--evm.model.HIC_ASM_15.462	0
77- 12:	At--transcript:AT1G14820.3	Ms--evm.model.HIC_ASM_15.480	5e-88
77- 13:	At--transcript:AT1G14830.1	Ms--evm.model.HIC_ASM_15.484	2e-297
77- 14:	At--transcript:AT1G14840.1	Ms--evm.model.HIC_ASM_15.485.1	1e-194
## Alignment 78: score=443.0 e_value=5e-20 N=10 At--1&Ms--HIC_ASM_15 plus
78- 0:	At--transcript:AT1G53708.1	Ms--evm.model.HIC_ASM_15.8	8e-14
78- 1:	At--transcript:AT1G53800.3	Ms--evm.model.HIC_ASM_15.13	4e-111
78- 2:	At--transcript:AT1G53820.1	Ms--evm.model.HIC_ASM_15.15	1e-44
78- 3:	At--transcript:AT1G53830.1	Ms--evm.model.HIC_ASM_15.20	2e-107
78- 4:	At--transcript:AT1G53860.1	Ms--evm.model.HIC_ASM_15.25	9e-74
78- 5:	At--transcript:AT1G53870.1	Ms--evm.model.HIC_ASM_15.29	2e-42
78- 6:	At--transcript:AT1G53885.1	Ms--evm.model.HIC_ASM_15.32	2e-13
78- 7:	At--transcript:AT1G53910.2	Ms--evm.model.HIC_ASM_15.47	1e-46
78- 8:	At--transcript:AT1G53920.1	Ms--evm.model.HIC_ASM_15.56	3e-73
78- 9:	At--transcript:AT1G54070.1	Ms--evm.model.HIC_ASM_15.64	3e-10
## Alignment 79: score=406.0 e_value=5.9e-21 N=10 At--1&Ms--HIC_ASM_15 plus
79- 0:	At--transcript:AT1G17340.1	Ms--evm.model.HIC_ASM_15.55	7e-186
79- 1:	At--transcript:AT1G17345.1	Ms--evm.model.HIC_ASM_15.59	4e-17
79- 2:	At--transcript:AT1G17360.1	Ms--evm.model.HIC_ASM_15.68	1e-69
79- 3:	At--transcript:AT1G17370.1	Ms--evm.model.HIC_ASM_15.98	1e-185
79- 4:	At--transcript:AT1G17380.1	Ms--evm.model.HIC_ASM_15.100	1e-21
79- 5:	At--transcript:AT1G17400.2	Ms--evm.model.HIC_ASM_15.114	3e-46
79- 6:	At--transcript:AT1G17410.1	Ms--evm.model.HIC_ASM_15.117	6e-42
79- 7:	At--transcript:AT1G17420.1	Ms--evm.model.HIC_ASM_15.141	0
79- 8:	At--transcript:AT1G17430.1	Ms--evm.model.HIC_ASM_15.154	7e-63
79- 9:	At--transcript:AT1G17580.1	Ms--evm.model.HIC_ASM_15.159	0
## Alignment 80: score=413.0 e_value=1e-18 N=9 At--1&Ms--HIC_ASM_15 minus
80- 0:	At--transcript:AT1G19110.1	Ms--evm.model.HIC_ASM_15.118	2e-219
80- 1:	At--transcript:AT1G19115.4	Ms--evm.model.HIC_ASM_15.114	2e-15
80- 2:	At--transcript:AT1G19120.1	Ms--evm.model.HIC_ASM_15.113	9e-55
80- 3:	At--transcript:AT1G19130.1	Ms--evm.model.HIC_ASM_15.111	6e-66
80- 4:	At--transcript:AT1G19150.1	Ms--evm.model.HIC_ASM_15.104.1	3e-114
80- 5:	At--transcript:AT1G19170.1	Ms--evm.model.HIC_ASM_15.103	4e-130
80- 6:	At--transcript:AT1G19180.3	Ms--evm.model.HIC_ASM_15.100	3e-35
80- 7:	At--transcript:AT1G19210.1	Ms--evm.model.HIC_ASM_15.91	3e-41
80- 8:	At--transcript:AT1G19230.2	Ms--evm.model.HIC_ASM_15.66	0
## Alignment 81: score=411.0 e_value=6.1e-19 N=10 At--1&Ms--HIC_ASM_16 plus
81- 0:	At--transcript:AT1G09880.3	Ms--evm.model.HIC_ASM_16.368.4	7e-240
81- 1:	At--transcript:AT1G09920.1	Ms--evm.model.HIC_ASM_16.381	6e-64
81- 2:	At--transcript:AT1G09930.1	Ms--evm.model.HIC_ASM_16.402	0
81- 3:	At--transcript:AT1G09932.1	Ms--evm.model.HIC_ASM_16.422.9	7e-52
81- 4:	At--transcript:AT1G09940.1	Ms--evm.model.HIC_ASM_16.429.1	4e-199
81- 5:	At--transcript:AT1G09970.2	Ms--evm.model.HIC_ASM_16.445	5e-156
81- 6:	At--transcript:AT1G10010.2	Ms--evm.model.HIC_ASM_16.452	2e-181
81- 7:	At--transcript:AT1G10040.1	Ms--evm.model.HIC_ASM_16.463	7e-111
81- 8:	At--transcript:AT1G10060.5	Ms--evm.model.HIC_ASM_16.479	2e-117
81- 9:	At--transcript:AT1G10120.1	Ms--evm.model.HIC_ASM_16.499	2e-52
## Alignment 82: score=259.0 e_value=9.6e-12 N=7 At--1&Ms--HIC_ASM_16 plus
82- 0:	At--transcript:AT1G58280.2	Ms--evm.model.HIC_ASM_16.422.9	1e-100
82- 1:	At--transcript:AT1G58290.1	Ms--evm.model.HIC_ASM_16.429.1	5e-210
82- 2:	At--transcript:AT1G58340.1	Ms--evm.model.HIC_ASM_16.439	9e-205
82- 3:	At--transcript:AT1G58350.1	Ms--evm.model.HIC_ASM_16.463	1e-06
82- 4:	At--transcript:AT1G58440.1	Ms--evm.model.HIC_ASM_16.493	5e-232
82- 5:	At--transcript:AT1G58470.1	Ms--evm.model.HIC_ASM_16.513	2e-51
82- 6:	At--transcript:AT1G59520.4	Ms--evm.model.HIC_ASM_16.525.3	6e-136
## Alignment 83: score=488.0 e_value=1.2e-23 N=11 At--1&Ms--HIC_ASM_16 minus
83- 0:	At--transcript:AT1G69040.2	Ms--evm.model.HIC_ASM_16.1781	8e-189
83- 1:	At--transcript:AT1G69070.2	Ms--evm.model.HIC_ASM_16.1763	7e-242
83- 2:	At--transcript:AT1G69080.1	Ms--evm.model.HIC_ASM_16.1754	2e-45
83- 3:	At--transcript:AT1G69085.1	Ms--evm.model.HIC_ASM_16.1753	3e-19
83- 4:	At--transcript:AT1G69120.1	Ms--evm.model.HIC_ASM_16.1751	2e-45
83- 5:	At--transcript:AT1G69160.1	Ms--evm.model.HIC_ASM_16.1737	6e-22
83- 6:	At--transcript:AT1G69220.1	Ms--evm.model.HIC_ASM_16.1702	2e-244
83- 7:	At--transcript:AT1G69230.1	Ms--evm.model.HIC_ASM_16.1680	2e-32
83- 8:	At--transcript:AT1G69240.1	Ms--evm.model.HIC_ASM_16.1674	5e-109
83- 9:	At--transcript:AT1G69260.1	Ms--evm.model.HIC_ASM_16.1629	7e-37
83- 10:	At--transcript:AT1G69270.1	Ms--evm.model.HIC_ASM_16.1618	3e-148
## Alignment 84: score=317.0 e_value=3.9e-12 N=7 At--1&Ms--HIC_ASM_16 minus
84- 0:	At--transcript:AT1G74990.1	Ms--evm.model.HIC_ASM_16.94	1e-35
84- 1:	At--transcript:AT1G75000.1	Ms--evm.model.HIC_ASM_16.92	1e-91
84- 2:	At--transcript:AT1G75020.1	Ms--evm.model.HIC_ASM_16.88	3e-138
84- 3:	At--transcript:AT1G75030.1	Ms--evm.model.HIC_ASM_16.87	6e-93
84- 4:	At--transcript:AT1G75060.1	Ms--evm.model.HIC_ASM_16.83	4e-75
84- 5:	At--transcript:AT1G75130.1	Ms--evm.model.HIC_ASM_16.56	2e-139
84- 6:	At--transcript:AT1G75220.1	Ms--evm.model.HIC_ASM_16.47	1e-48
## Alignment 85: score=279.0 e_value=5.4e-08 N=6 At--1&Ms--HIC_ASM_16 minus
85- 0:	At--transcript:AT1G19270.2	Ms--evm.model.HIC_ASM_16.110	6e-182
85- 1:	At--transcript:AT1G19290.1	Ms--evm.model.HIC_ASM_16.99	2e-47
85- 2:	At--transcript:AT1G19300.1	Ms--evm.model.HIC_ASM_16.95	5e-139
85- 3:	At--transcript:AT1G19310.1	Ms--evm.model.HIC_ASM_16.94	2e-75
85- 4:	At--transcript:AT1G19320.1	Ms--evm.model.HIC_ASM_16.87	2e-78
85- 5:	At--transcript:AT1G19330.3	Ms--evm.model.HIC_ASM_16.83	7e-85
## Alignment 86: score=260.0 e_value=2.1e-08 N=6 At--1&Ms--HIC_ASM_16 minus
86- 0:	At--transcript:AT1G13670.1	Ms--evm.model.HIC_ASM_16.1737	0.0001
86- 1:	At--transcript:AT1G13680.1	Ms--evm.model.HIC_ASM_16.1722.3	6e-128
86- 2:	At--transcript:AT1G13700.1	Ms--evm.model.HIC_ASM_16.1713.2	3e-103
86- 3:	At--transcript:AT1G13710.1	Ms--evm.model.HIC_ASM_16.1697_evm.model.HIC_ASM_16.1698	6e-188
86- 4:	At--transcript:AT1G13730.1	Ms--evm.model.HIC_ASM_16.1635	2e-50
86- 5:	At--transcript:AT1G13740.1	Ms--evm.model.HIC_ASM_16.1629	7e-50
## Alignment 87: score=538.0 e_value=5.2e-29 N=12 At--1&Ms--HIC_ASM_17 plus
87- 0:	At--transcript:AT1G09300.1	Ms--evm.model.HIC_ASM_17.2182.1	2e-192
87- 1:	At--transcript:AT1G09310.1	Ms--evm.model.HIC_ASM_17.2187	7e-41
87- 2:	At--transcript:AT1G09320.1	Ms--evm.model.HIC_ASM_17.2188	2e-35
87- 3:	At--transcript:AT1G09330.1	Ms--evm.model.HIC_ASM_17.2203.2	4e-80
87- 4:	At--transcript:AT1G09340.2	Ms--evm.model.HIC_ASM_17.2206	5e-179
87- 5:	At--transcript:AT1G09410.1	Ms--evm.model.HIC_ASM_17.2216	4e-132
87- 6:	At--transcript:AT1G09430.1	Ms--evm.model.HIC_ASM_17.2235	5e-221
87- 7:	At--transcript:AT1G09440.2	Ms--evm.model.HIC_ASM_17.2252	9e-175
87- 8:	At--transcript:AT1G09450.1	Ms--evm.model.HIC_ASM_17.2253	1e-168
87- 9:	At--transcript:AT1G09460.1	Ms--evm.model.HIC_ASM_17.2254	6e-34
87- 10:	At--transcript:AT1G09470.1	Ms--evm.model.HIC_ASM_17.2255	4e-61
87- 11:	At--transcript:AT1G09520.1	Ms--evm.model.HIC_ASM_17.2265	4e-22
## Alignment 88: score=454.0 e_value=7.6e-22 N=11 At--1&Ms--HIC_ASM_17 plus
88- 0:	At--transcript:AT1G63420.1	Ms--evm.model.HIC_ASM_17.212	1e-77
88- 1:	At--transcript:AT1G63460.1	Ms--evm.model.HIC_ASM_17.248	8e-64
88- 2:	At--transcript:AT1G63500.1	Ms--evm.model.HIC_ASM_17.263	9e-220
88- 3:	At--transcript:AT1G63650.2	Ms--evm.model.HIC_ASM_17.280.3	4e-134
88- 4:	At--transcript:AT1G63670.2	Ms--evm.model.HIC_ASM_17.300	0.0002
88- 5:	At--transcript:AT1G63680.2	Ms--evm.model.HIC_ASM_17.304	3e-300
88- 6:	At--transcript:AT1G63700.2	Ms--evm.model.HIC_ASM_17.317	2e-269
88- 7:	At--transcript:AT1G63710.1	Ms--evm.model.HIC_ASM_17.321	8e-225
88- 8:	At--transcript:AT1G63720.1	Ms--evm.model.HIC_ASM_17.327	1e-58
88- 9:	At--transcript:AT1G63770.3	Ms--evm.model.HIC_ASM_17.338	0
88- 10:	At--transcript:AT1G63800.1	Ms--evm.model.HIC_ASM_17.348	1e-84
## Alignment 89: score=348.0 e_value=3e-18 N=9 At--1&Ms--HIC_ASM_17 plus
89- 0:	At--transcript:AT1G47790.1	Ms--evm.model.HIC_ASM_17.2184	4e-10
89- 1:	At--transcript:AT1G47990.1	Ms--evm.model.HIC_ASM_17.2192	2e-92
89- 2:	At--transcript:AT1G48040.1	Ms--evm.model.HIC_ASM_17.2222_evm.model.HIC_ASM_17.2223	2e-88
89- 3:	At--transcript:AT1G48210.3	Ms--evm.model.HIC_ASM_17.2251	9e-156
89- 4:	At--transcript:AT1G48280.1	Ms--evm.model.HIC_ASM_17.2273	7e-97
89- 5:	At--transcript:AT1G48300.1	Ms--evm.model.HIC_ASM_17.2276	2e-42
89- 6:	At--transcript:AT1G48310.2	Ms--evm.model.HIC_ASM_17.2283	1e-106
89- 7:	At--transcript:AT1G48320.1	Ms--evm.model.HIC_ASM_17.2291	2e-43
89- 8:	At--transcript:AT1G48330.1	Ms--evm.model.HIC_ASM_17.2293	4e-05
## Alignment 90: score=481.0 e_value=2.5e-25 N=12 At--1&Ms--HIC_ASM_17 minus
90- 0:	At--transcript:AT1G02610.1	Ms--evm.model.HIC_ASM_17.2022	8e-46
90- 1:	At--transcript:AT1G02620.1	Ms--evm.model.HIC_ASM_17.2014	1e-53
90- 2:	At--transcript:AT1G02640.1	Ms--evm.model.HIC_ASM_17.2007.3	0
90- 3:	At--transcript:AT1G02660.1	Ms--evm.model.HIC_ASM_17.2004	5e-175
90- 4:	At--transcript:AT1G02720.2	Ms--evm.model.HIC_ASM_17.1981	8e-160
90- 5:	At--transcript:AT1G02780.1	Ms--evm.model.HIC_ASM_17.1964	8e-88
90- 6:	At--transcript:AT1G02810.1	Ms--evm.model.HIC_ASM_17.1946	4e-144
90- 7:	At--transcript:AT1G02830.1	Ms--evm.model.HIC_ASM_17.1911	1e-37
90- 8:	At--transcript:AT1G02850.4	Ms--evm.model.HIC_ASM_17.1886	9e-163
90- 9:	At--transcript:AT1G02860.1	Ms--evm.model.HIC_ASM_17.1881	3e-125
90- 10:	At--transcript:AT1G02870.1	Ms--evm.model.HIC_ASM_17.1879	4e-61
90- 11:	At--transcript:AT1G02880.6	Ms--evm.model.HIC_ASM_17.1867	2e-99
## Alignment 91: score=335.0 e_value=2.9e-14 N=8 At--1&Ms--HIC_ASM_17 minus
91- 0:	At--transcript:AT1G01600.1	Ms--evm.model.HIC_ASM_17.321	4e-234
91- 1:	At--transcript:AT1G01610.1	Ms--evm.model.HIC_ASM_17.315	3e-189
91- 2:	At--transcript:AT1G01620.1	Ms--evm.model.HIC_ASM_17.313	2e-151
91- 3:	At--transcript:AT1G01690.1	Ms--evm.model.HIC_ASM_17.303.1	3e-61
91- 4:	At--transcript:AT1G01715.2	Ms--evm.model.HIC_ASM_17.290	5e-09
91- 5:	At--transcript:AT1G01725.1	Ms--evm.model.HIC_ASM_17.271	4e-13
91- 6:	At--transcript:AT1G01740.1	Ms--evm.model.HIC_ASM_17.263	2e-187
91- 7:	At--transcript:AT1G01750.2	Ms--evm.model.HIC_ASM_17.234	9e-63
## Alignment 92: score=1070.0 e_value=3.5e-69 N=24 At--1&Ms--HIC_ASM_18 plus
92- 0:	At--transcript:AT1G12320.1	Ms--evm.model.HIC_ASM_18.673	8e-38
92- 1:	At--transcript:AT1G12360.1	Ms--evm.model.HIC_ASM_18.677	2e-238
92- 2:	At--transcript:AT1G12370.2	Ms--evm.model.HIC_ASM_18.678	1e-210
92- 3:	At--transcript:AT1G12380.1	Ms--evm.model.HIC_ASM_18.681.1	2e-260
92- 4:	At--transcript:AT1G12410.1	Ms--evm.model.HIC_ASM_18.690	2e-109
92- 5:	At--transcript:AT1G12420.1	Ms--evm.model.HIC_ASM_18.692	4e-153
92- 6:	At--transcript:AT1G12430.2	Ms--evm.model.HIC_ASM_18.707	4e-310
92- 7:	At--transcript:AT1G12440.3	Ms--evm.model.HIC_ASM_18.708	2e-39
92- 8:	At--transcript:AT1G12450.1	Ms--evm.model.HIC_ASM_18.718	1e-73
92- 9:	At--transcript:AT1G12480.1	Ms--evm.model.HIC_ASM_18.723	1e-195
92- 10:	At--transcript:AT1G12500.1	Ms--evm.model.HIC_ASM_18.726	1e-134
92- 11:	At--transcript:AT1G12520.1	Ms--evm.model.HIC_ASM_18.743	4e-97
92- 12:	At--transcript:AT1G12570.1	Ms--evm.model.HIC_ASM_18.753	7e-209
92- 13:	At--transcript:AT1G12580.1	Ms--evm.model.HIC_ASM_18.761	8e-166
92- 14:	At--transcript:AT1G12600.1	Ms--evm.model.HIC_ASM_18.767	3e-156
92- 15:	At--transcript:AT1G12610.1	Ms--evm.model.HIC_ASM_18.769	2e-39
92- 16:	At--transcript:AT1G12630.1	Ms--evm.model.HIC_ASM_18.770	7e-29
92- 17:	At--transcript:AT1G12640.1	Ms--evm.model.HIC_ASM_18.803.1	2e-155
92- 18:	At--transcript:AT1G12650.4	Ms--evm.model.HIC_ASM_18.804	1e-32
92- 19:	At--transcript:AT1G12710.2	Ms--evm.model.HIC_ASM_18.806	1e-41
92- 20:	At--transcript:AT1G12740.2	Ms--evm.model.HIC_ASM_18.815	3e-160
92- 21:	At--transcript:AT1G12750.1	Ms--evm.model.HIC_ASM_18.822	2e-107
92- 22:	At--transcript:AT1G12760.1	Ms--evm.model.HIC_ASM_18.832	1e-125
92- 23:	At--transcript:AT1G12780.1	Ms--evm.model.HIC_ASM_18.846	3e-173
## Alignment 93: score=625.0 e_value=2.7e-30 N=13 At--1&Ms--HIC_ASM_18 plus
93- 0:	At--transcript:AT1G32050.1	Ms--evm.model.HIC_ASM_18.178	4e-106
93- 1:	At--transcript:AT1G32150.1	Ms--evm.model.HIC_ASM_18.191	1e-79
93- 2:	At--transcript:AT1G32170.1	Ms--evm.model.HIC_ASM_18.194	1e-125
93- 3:	At--transcript:AT1G32180.2	Ms--evm.model.HIC_ASM_18.195	0
93- 4:	At--transcript:AT1G32200.2	Ms--evm.model.HIC_ASM_18.197	6e-160
93- 5:	At--transcript:AT1G32220.1	Ms--evm.model.HIC_ASM_18.199	4e-118
93- 6:	At--transcript:AT1G32230.1	Ms--evm.model.HIC_ASM_18.201.5	3e-93
93- 7:	At--transcript:AT1G32240.1	Ms--evm.model.HIC_ASM_18.203	1e-71
93- 8:	At--transcript:AT1G32250.1	Ms--evm.model.HIC_ASM_18.212	5e-51
93- 9:	At--transcript:AT1G32310.1	Ms--evm.model.HIC_ASM_18.216	6e-08
93- 10:	At--transcript:AT1G32320.1	Ms--evm.model.HIC_ASM_18.217	4e-80
93- 11:	At--transcript:AT1G32330.1	Ms--evm.model.HIC_ASM_18.218	2e-103
93- 12:	At--transcript:AT1G32340.1	Ms--evm.model.HIC_ASM_18.220	2e-131
## Alignment 94: score=453.0 e_value=7.1e-23 N=11 At--1&Ms--HIC_ASM_18 plus
94- 0:	At--transcript:AT1G62510.1	Ms--evm.model.HIC_ASM_18.590	4e-30
94- 1:	At--transcript:AT1G62660.1	Ms--evm.model.HIC_ASM_18.609	3e-235
94- 2:	At--transcript:AT1G62700.2	Ms--evm.model.HIC_ASM_18.620	7e-108
94- 3:	At--transcript:AT1G62740.1	Ms--evm.model.HIC_ASM_18.633	3e-202
94- 4:	At--transcript:AT1G62760.1	Ms--evm.model.HIC_ASM_18.634	3e-35
94- 5:	At--transcript:AT1G62780.1	Ms--evm.model.HIC_ASM_18.641	5e-75
94- 6:	At--transcript:AT1G62810.1	Ms--evm.model.HIC_ASM_18.658	2e-261
94- 7:	At--transcript:AT1G62840.1	Ms--evm.model.HIC_ASM_18.673	2e-44
94- 8:	At--transcript:AT1G62870.1	Ms--evm.model.HIC_ASM_18.681.1	1e-261
94- 9:	At--transcript:AT1G62880.1	Ms--evm.model.HIC_ASM_18.686	6e-39
94- 10:	At--transcript:AT1G62960.1	Ms--evm.model.HIC_ASM_18.721	1e-158
## Alignment 95: score=439.0 e_value=1.1e-20 N=10 At--1&Ms--HIC_ASM_18 plus
95- 0:	At--transcript:AT1G32770.1	Ms--evm.model.HIC_ASM_18.981	3e-89
95- 1:	At--transcript:AT1G32790.2	Ms--evm.model.HIC_ASM_18.989	6e-105
95- 2:	At--transcript:AT1G32900.1	Ms--evm.model.HIC_ASM_18.996	3e-258
95- 3:	At--transcript:AT1G32940.1	Ms--evm.model.HIC_ASM_18.1002	4e-26
95- 4:	At--transcript:AT1G32970.1	Ms--evm.model.HIC_ASM_18.1003	1e-32
95- 5:	At--transcript:AT1G33020.1	Ms--evm.model.HIC_ASM_18.1024	7e-14
95- 6:	At--transcript:AT1G33030.1	Ms--evm.model.HIC_ASM_18.1033	6e-89
95- 7:	At--transcript:AT1G33040.1	Ms--evm.model.HIC_ASM_18.1041_evm.model.HIC_ASM_18.1042	4e-55
95- 8:	At--transcript:AT1G33055.1	Ms--evm.model.HIC_ASM_18.1062	1e-08
95- 9:	At--transcript:AT1G33060.2	Ms--evm.model.HIC_ASM_18.1070	3e-53
## Alignment 96: score=435.0 e_value=4.7e-24 N=11 At--1&Ms--HIC_ASM_18 plus
96- 0:	At--transcript:AT1G64440.1	Ms--evm.model.HIC_ASM_18.846	1e-140
96- 1:	At--transcript:AT1G64590.1	Ms--evm.model.HIC_ASM_18.847	8e-130
96- 2:	At--transcript:AT1G64620.1	Ms--evm.model.HIC_ASM_18.860	2e-39
96- 3:	At--transcript:AT1G64625.1	Ms--evm.model.HIC_ASM_18.865	6e-50
96- 4:	At--transcript:AT1G64630.1	Ms--evm.model.HIC_ASM_18.891	1e-147
96- 5:	At--transcript:AT1G64650.1	Ms--evm.model.HIC_ASM_18.902	3e-214
96- 6:	At--transcript:AT1G64660.1	Ms--evm.model.HIC_ASM_18.928	2e-184
96- 7:	At--transcript:AT1G64670.2	Ms--evm.model.HIC_ASM_18.957	4e-156
96- 8:	At--transcript:AT1G64690.3	Ms--evm.model.HIC_ASM_18.970	6e-20
96- 9:	At--transcript:AT1G64700.1	Ms--evm.model.HIC_ASM_18.984	8e-26
96- 10:	At--transcript:AT1G64720.1	Ms--evm.model.HIC_ASM_18.1000	3e-134
## Alignment 97: score=288.0 e_value=2.9e-09 N=6 At--1&Ms--HIC_ASM_18 plus
97- 0:	At--transcript:AT1G32440.1	Ms--evm.model.HIC_ASM_18.385	1e-226
97- 1:	At--transcript:AT1G32450.1	Ms--evm.model.HIC_ASM_18.386	6e-76
97- 2:	At--transcript:AT1G32470.1	Ms--evm.model.HIC_ASM_18.393	2e-48
97- 3:	At--transcript:AT1G32510.1	Ms--evm.model.HIC_ASM_18.396	1e-69
97- 4:	At--transcript:AT1G32520.1	Ms--evm.model.HIC_ASM_18.398	2e-91
97- 5:	At--transcript:AT1G32540.1	Ms--evm.model.HIC_ASM_18.402	1e-11
## Alignment 98: score=282.0 e_value=1.4e-08 N=6 At--1&Ms--HIC_ASM_18 plus
98- 0:	At--transcript:AT1G33170.1	Ms--evm.model.HIC_ASM_18.1135	2e-280
98- 1:	At--transcript:AT1G33230.2	Ms--evm.model.HIC_ASM_18.1137.4	3e-123
98- 2:	At--transcript:AT1G33240.1	Ms--evm.model.HIC_ASM_18.1141	8e-85
98- 3:	At--transcript:AT1G33250.1	Ms--evm.model.HIC_ASM_18.1144	1e-181
98- 4:	At--transcript:AT1G33260.1	Ms--evm.model.HIC_ASM_18.1150	4e-82
98- 5:	At--transcript:AT1G33265.1	Ms--evm.model.HIC_ASM_18.1160	3e-15
## Alignment 99: score=358.0 e_value=1.9e-16 N=9 At--1&Ms--HIC_ASM_18 minus
99- 0:	At--transcript:AT1G01090.1	Ms--evm.model.HIC_ASM_18.1001	1e-190
99- 1:	At--transcript:AT1G01100.2	Ms--evm.model.HIC_ASM_18.994	1e-18
99- 2:	At--transcript:AT1G01110.2	Ms--evm.model.HIC_ASM_18.972	6e-108
99- 3:	At--transcript:AT1G01120.1	Ms--evm.model.HIC_ASM_18.962	2e-219
99- 4:	At--transcript:AT1G01180.1	Ms--evm.model.HIC_ASM_18.950	4e-102
99- 5:	At--transcript:AT1G01190.2	Ms--evm.model.HIC_ASM_18.929	3e-186
99- 6:	At--transcript:AT1G01200.1	Ms--evm.model.HIC_ASM_18.903	4e-82
99- 7:	At--transcript:AT1G01225.1	Ms--evm.model.HIC_ASM_18.890	9e-100
99- 8:	At--transcript:AT1G01230.1	Ms--evm.model.HIC_ASM_18.857	3e-80
## Alignment 100: score=657.0 e_value=1.5e-35 N=15 At--1&Ms--HIC_ASM_19 plus
100- 0:	At--transcript:AT1G70340.1	Ms--evm.model.HIC_ASM_19.1885	4e-121
100- 1:	At--transcript:AT1G70350.1	Ms--evm.model.HIC_ASM_19.1893	5e-11
100- 2:	At--transcript:AT1G70370.1	Ms--evm.model.HIC_ASM_19.1894	2e-111
100- 3:	At--transcript:AT1G70410.2	Ms--evm.model.HIC_ASM_19.1912	2e-92
100- 4:	At--transcript:AT1G70420.1	Ms--evm.model.HIC_ASM_19.1917	1e-40
100- 5:	At--transcript:AT1G70430.3	Ms--evm.model.HIC_ASM_19.1918.3	6e-146
100- 6:	At--transcript:AT1G70440.1	Ms--evm.model.HIC_ASM_19.1919.2	2e-49
100- 7:	At--transcript:AT1G70480.2	Ms--evm.model.HIC_ASM_19.1931	2e-99
100- 8:	At--transcript:AT1G70490.5	Ms--evm.model.HIC_ASM_19.1937	1e-99
100- 9:	At--transcript:AT1G70500.1	Ms--evm.model.HIC_ASM_19.1941	1e-83
100- 10:	At--transcript:AT1G70505.1	Ms--evm.model.HIC_ASM_19.1960	7e-61
100- 11:	At--transcript:AT1G70510.2	Ms--evm.model.HIC_ASM_19.1977	3e-92
100- 12:	At--transcript:AT1G70520.1	Ms--evm.model.HIC_ASM_19.1980	2e-160
100- 13:	At--transcript:AT1G70550.1	Ms--evm.model.HIC_ASM_19.2001	3e-181
100- 14:	At--transcript:AT1G70560.1	Ms--evm.model.HIC_ASM_19.2012	7e-118
## Alignment 101: score=395.0 e_value=6.6e-17 N=9 At--1&Ms--HIC_ASM_19 plus
101- 0:	At--transcript:AT1G66510.2	Ms--evm.model.HIC_ASM_19.1731	5e-132
101- 1:	At--transcript:AT1G66520.1	Ms--evm.model.HIC_ASM_19.1735	3e-134
101- 2:	At--transcript:AT1G66670.1	Ms--evm.model.HIC_ASM_19.1743.1	6e-109
101- 3:	At--transcript:AT1G66680.1	Ms--evm.model.HIC_ASM_19.1752	3e-119
101- 4:	At--transcript:AT1G66700.1	Ms--evm.model.HIC_ASM_19.1760	2e-51
101- 5:	At--transcript:AT1G66730.1	Ms--evm.model.HIC_ASM_19.1769_evm.model.HIC_ASM_19.1768	0
101- 6:	At--transcript:AT1G66760.2	Ms--evm.model.HIC_ASM_19.1776	5e-111
101- 7:	At--transcript:AT1G66780.1	Ms--evm.model.HIC_ASM_19.1778	1e-134
101- 8:	At--transcript:AT1G66810.3	Ms--evm.model.HIC_ASM_19.1800	7e-35
## Alignment 102: score=356.0 e_value=4.9e-14 N=8 At--1&Ms--HIC_ASM_19 plus
102- 0:	At--transcript:AT1G66830.1	Ms--evm.model.HIC_ASM_19.1576	7e-115
102- 1:	At--transcript:AT1G66860.1	Ms--evm.model.HIC_ASM_19.1586	2e-168
102- 2:	At--transcript:AT1G66880.1	Ms--evm.model.HIC_ASM_19.1590.1	1e-143
102- 3:	At--transcript:AT1G66900.1	Ms--evm.model.HIC_ASM_19.1599	6e-117
102- 4:	At--transcript:AT1G67030.1	Ms--evm.model.HIC_ASM_19.1622	6e-26
102- 5:	At--transcript:AT1G67050.1	Ms--evm.model.HIC_ASM_19.1635	4e-22
102- 6:	At--transcript:AT1G67060.1	Ms--evm.model.HIC_ASM_19.1637	6e-105
102- 7:	At--transcript:AT1G67070.2	Ms--evm.model.HIC_ASM_19.1639	5e-136
## Alignment 103: score=330.0 e_value=1.6e-11 N=7 At--1&Ms--HIC_ASM_19 plus
103- 0:	At--transcript:AT1G26100.1	Ms--evm.model.HIC_ASM_19.1847	6e-75
103- 1:	At--transcript:AT1G26110.1	Ms--evm.model.HIC_ASM_19.1850	2e-127
103- 2:	At--transcript:AT1G26120.1	Ms--evm.model.HIC_ASM_19.1869	6e-156
103- 3:	At--transcript:AT1G26130.3	Ms--evm.model.HIC_ASM_19.1872	0
103- 4:	At--transcript:AT1G26140.1	Ms--evm.model.HIC_ASM_19.1874	2e-07
103- 5:	At--transcript:AT1G26150.1	Ms--evm.model.HIC_ASM_19.1875_evm.model.HIC_ASM_19.1876	1e-166
103- 6:	At--transcript:AT1G26160.1	Ms--evm.model.HIC_ASM_19.1877	1e-89
## Alignment 104: score=310.0 e_value=1.5e-11 N=7 At--1&Ms--HIC_ASM_19 plus
104- 0:	At--transcript:AT1G60440.1	Ms--evm.model.HIC_ASM_19.1932	7e-131
104- 1:	At--transcript:AT1G60460.1	Ms--evm.model.HIC_ASM_19.1934	1e-64
104- 2:	At--transcript:AT1G60490.1	Ms--evm.model.HIC_ASM_19.1938	0
104- 3:	At--transcript:AT1G60550.1	Ms--evm.model.HIC_ASM_19.1939	3e-141
104- 4:	At--transcript:AT1G60590.1	Ms--evm.model.HIC_ASM_19.1941	3e-186
104- 5:	At--transcript:AT1G60610.3	Ms--evm.model.HIC_ASM_19.1958	1e-88
104- 6:	At--transcript:AT1G60790.1	Ms--evm.model.HIC_ASM_19.1975	5e-142
## Alignment 105: score=300.0 e_value=5.9e-11 N=7 At--1&Ms--HIC_ASM_19 plus
105- 0:	At--transcript:AT1G10585.1	Ms--evm.model.HIC_ASM_19.1890	4e-10
105- 1:	At--transcript:AT1G10590.3	Ms--evm.model.HIC_ASM_19.1895	1e-50
105- 2:	At--transcript:AT1G10600.1	Ms--evm.model.HIC_ASM_19.1914	2e-85
105- 3:	At--transcript:AT1G10630.2	Ms--evm.model.HIC_ASM_19.1937	1e-99
105- 4:	At--transcript:AT1G10640.1	Ms--evm.model.HIC_ASM_19.1941	5e-186
105- 5:	At--transcript:AT1G10650.1	Ms--evm.model.HIC_ASM_19.1958	5e-98
105- 6:	At--transcript:AT1G10660.4	Ms--evm.model.HIC_ASM_19.1960	2e-94
## Alignment 106: score=271.0 e_value=7e-09 N=6 At--1&Ms--HIC_ASM_19 plus
106- 0:	At--transcript:AT1G73740.1	Ms--evm.model.HIC_ASM_19.1570	8e-117
106- 1:	At--transcript:AT1G73750.2	Ms--evm.model.HIC_ASM_19.1571	2e-09
106- 2:	At--transcript:AT1G73770.2	Ms--evm.model.HIC_ASM_19.1578	2e-08
106- 3:	At--transcript:AT1G73780.1	Ms--evm.model.HIC_ASM_19.1584	7e-17
106- 4:	At--transcript:AT1G73805.1	Ms--evm.model.HIC_ASM_19.1603	5e-104
106- 5:	At--transcript:AT1G73810.1	Ms--evm.model.HIC_ASM_19.1607	5e-102
## Alignment 107: score=257.0 e_value=6.6e-08 N=6 At--1&Ms--HIC_ASM_19 plus
107- 0:	At--transcript:AT1G71040.1	Ms--evm.model.HIC_ASM_19.1729	3e-221
107- 1:	At--transcript:AT1G71050.1	Ms--evm.model.HIC_ASM_19.1734	2e-49
107- 2:	At--transcript:AT1G71080.1	Ms--evm.model.HIC_ASM_19.1739	9e-62
107- 3:	At--transcript:AT1G71120.1	Ms--evm.model.HIC_ASM_19.1755	1e-122
107- 4:	At--transcript:AT1G71140.1	Ms--evm.model.HIC_ASM_19.1776	1e-120
107- 5:	At--transcript:AT1G71150.1	Ms--evm.model.HIC_ASM_19.1779	2e-70
## Alignment 108: score=747.0 e_value=5.8e-44 N=17 At--1&Ms--HIC_ASM_19 minus
108- 0:	At--transcript:AT1G23320.1	Ms--evm.model.HIC_ASM_19.2012	2e-117
108- 1:	At--transcript:AT1G23340.1	Ms--evm.model.HIC_ASM_19.2001	9e-179
108- 2:	At--transcript:AT1G23380.2	Ms--evm.model.HIC_ASM_19.1977	1e-102
108- 3:	At--transcript:AT1G23390.1	Ms--evm.model.HIC_ASM_19.1969	3e-72
108- 4:	At--transcript:AT1G23420.2	Ms--evm.model.HIC_ASM_19.1959	1e-09
108- 5:	At--transcript:AT1G23440.3	Ms--evm.model.HIC_ASM_19.1949.4	5e-49
108- 6:	At--transcript:AT1G23450.1	Ms--evm.model.HIC_ASM_19.1948	4e-98
108- 7:	At--transcript:AT1G23460.1	Ms--evm.model.HIC_ASM_19.1941	3e-84
108- 8:	At--transcript:AT1G23490.1	Ms--evm.model.HIC_ASM_19.1937	1e-99
108- 9:	At--transcript:AT1G23520.1	Ms--evm.model.HIC_ASM_19.1931	8e-45
108- 10:	At--transcript:AT1G23550.1	Ms--evm.model.HIC_ASM_19.1919.2	1e-53
108- 11:	At--transcript:AT1G23700.3	Ms--evm.model.HIC_ASM_19.1918.3	2e-100
108- 12:	At--transcript:AT1G23710.1	Ms--evm.model.HIC_ASM_19.1917	5e-41
108- 13:	At--transcript:AT1G23730.1	Ms--evm.model.HIC_ASM_19.1912	3e-86
108- 14:	At--transcript:AT1G23750.1	Ms--evm.model.HIC_ASM_19.1895	2e-57
108- 15:	At--transcript:AT1G23760.1	Ms--evm.model.HIC_ASM_19.1894	2e-104
108- 16:	At--transcript:AT1G23790.1	Ms--evm.model.HIC_ASM_19.1885	5e-135
## Alignment 109: score=545.0 e_value=1.1e-27 N=12 At--1&Ms--HIC_ASM_19 minus
109- 0:	At--transcript:AT1G68220.1	Ms--evm.model.HIC_ASM_19.1702	2e-34
109- 1:	At--transcript:AT1G68290.1	Ms--evm.model.HIC_ASM_19.1656	4e-119
109- 2:	At--transcript:AT1G68300.1	Ms--evm.model.HIC_ASM_19.1655	2e-40
109- 3:	At--transcript:AT1G68320.1	Ms--evm.model.HIC_ASM_19.1648	3e-65
109- 4:	At--transcript:AT1G68325.1	Ms--evm.model.HIC_ASM_19.1641	4e-17
109- 5:	At--transcript:AT1G68330.1	Ms--evm.model.HIC_ASM_19.1635	6e-19
109- 6:	At--transcript:AT1G68340.1	Ms--evm.model.HIC_ASM_19.1625_evm.model.HIC_ASM_19.1628	9e-06
109- 7:	At--transcript:AT1G68360.1	Ms--evm.model.HIC_ASM_19.1622	2e-36
109- 8:	At--transcript:AT1G68370.1	Ms--evm.model.HIC_ASM_19.1621.12	3e-181
109- 9:	At--transcript:AT1G68380.1	Ms--evm.model.HIC_ASM_19.1607	2e-103
109- 10:	At--transcript:AT1G68400.1	Ms--evm.model.HIC_ASM_19.1606	6e-188
109- 11:	At--transcript:AT1G68410.2	Ms--evm.model.HIC_ASM_19.1600	5e-176
## Alignment 110: score=489.0 e_value=9.3e-23 N=11 At--1&Ms--HIC_ASM_19 minus
110- 0:	At--transcript:AT1G19480.1	Ms--evm.model.HIC_ASM_19.2122	1e-88
110- 1:	At--transcript:AT1G19510.1	Ms--evm.model.HIC_ASM_19.2121	6e-17
110- 2:	At--transcript:AT1G19520.1	Ms--evm.model.HIC_ASM_19.2119	2e-107
110- 3:	At--transcript:AT1G19540.1	Ms--evm.model.HIC_ASM_19.2104	4e-101
110- 4:	At--transcript:AT1G19580.1	Ms--evm.model.HIC_ASM_19.2101	3e-113
110- 5:	At--transcript:AT1G19630.1	Ms--evm.model.HIC_ASM_19.2083	5e-157
110- 6:	At--transcript:AT1G19640.1	Ms--evm.model.HIC_ASM_19.2073	3e-87
110- 7:	At--transcript:AT1G19650.1	Ms--evm.model.HIC_ASM_19.2063	4e-195
110- 8:	At--transcript:AT1G19660.1	Ms--evm.model.HIC_ASM_19.2062.10	7e-116
110- 9:	At--transcript:AT1G19680.1	Ms--evm.model.HIC_ASM_19.2050	3e-64
110- 10:	At--transcript:AT1G19690.1	Ms--evm.model.HIC_ASM_19.2040.2	4e-94
## Alignment 111: score=392.0 e_value=4.1e-17 N=9 At--1&Ms--HIC_ASM_19 minus
111- 0:	At--transcript:AT1G75230.2	Ms--evm.model.HIC_ASM_19.2122	7e-89
111- 1:	At--transcript:AT1G75250.1	Ms--evm.model.HIC_ASM_19.2121	4e-14
111- 2:	At--transcript:AT1G75280.1	Ms--evm.model.HIC_ASM_19.2104	1e-118
111- 3:	At--transcript:AT1G75310.2	Ms--evm.model.HIC_ASM_19.2098.1	2e-50
111- 4:	At--transcript:AT1G75350.1	Ms--evm.model.HIC_ASM_19.2088	2e-39
111- 5:	At--transcript:AT1G75370.2	Ms--evm.model.HIC_ASM_19.2063	2e-198
111- 6:	At--transcript:AT1G75380.2	Ms--evm.model.HIC_ASM_19.2062.10	2e-115
111- 7:	At--transcript:AT1G75390.1	Ms--evm.model.HIC_ASM_19.2057	2e-32
111- 8:	At--transcript:AT1G75400.1	Ms--evm.model.HIC_ASM_19.2050	8e-76
## Alignment 112: score=381.0 e_value=6.9e-18 N=9 At--1&Ms--HIC_ASM_19 minus
112- 0:	At--transcript:AT1G25330.1	Ms--evm.model.HIC_ASM_19.1653	5e-39
112- 1:	At--transcript:AT1G25340.3	Ms--evm.model.HIC_ASM_19.1648	4e-61
112- 2:	At--transcript:AT1G25350.2	Ms--evm.model.HIC_ASM_19.1641	0
112- 3:	At--transcript:AT1G25370.1	Ms--evm.model.HIC_ASM_19.1625_evm.model.HIC_ASM_19.1628	9e-09
112- 4:	At--transcript:AT1G25380.2	Ms--evm.model.HIC_ASM_19.1598	1e-122
112- 5:	At--transcript:AT1G25390.2	Ms--evm.model.HIC_ASM_19.1590.1	3e-134
112- 6:	At--transcript:AT1G25550.1	Ms--evm.model.HIC_ASM_19.1563	8e-56
112- 7:	At--transcript:AT1G25560.1	Ms--evm.model.HIC_ASM_19.1559	2e-106
112- 8:	At--transcript:AT1G25682.2	Ms--evm.model.HIC_ASM_19.1555	1e-122
## Alignment 113: score=287.0 e_value=5.4e-08 N=6 At--1&Ms--HIC_ASM_19 minus
113- 0:	At--transcript:AT1G68690.2	Ms--evm.model.HIC_ASM_19.1875_evm.model.HIC_ASM_19.1876	7e-165
113- 1:	At--transcript:AT1G68710.3	Ms--evm.model.HIC_ASM_19.1872	0
113- 2:	At--transcript:AT1G68720.1	Ms--evm.model.HIC_ASM_19.1870	1e-114
113- 3:	At--transcript:AT1G68750.1	Ms--evm.model.HIC_ASM_19.1862	0
113- 4:	At--transcript:AT1G68765.1	Ms--evm.model.HIC_ASM_19.1856	7e-06
113- 5:	At--transcript:AT1G68790.1	Ms--evm.model.HIC_ASM_19.1854	2e-58
## Alignment 114: score=400.0 e_value=4e-20 N=10 At--1&Ms--HIC_ASM_3 plus
114- 0:	At--transcript:AT1G28960.5	Ms--evm.model.HIC_ASM_3.348_evm.model.HIC_ASM_3.349	1e-80
114- 1:	At--transcript:AT1G29090.1	Ms--evm.model.HIC_ASM_3.365	3e-90
114- 2:	At--transcript:AT1G29140.1	Ms--evm.model.HIC_ASM_3.393	2e-28
114- 3:	At--transcript:AT1G29160.1	Ms--evm.model.HIC_ASM_3.409	2e-31
114- 4:	At--transcript:AT1G29170.1	Ms--evm.model.HIC_ASM_3.411.1	6e-95
114- 5:	At--transcript:AT1G29195.1	Ms--evm.model.HIC_ASM_3.415	2e-46
114- 6:	At--transcript:AT1G29220.2	Ms--evm.model.HIC_ASM_3.443	3e-65
114- 7:	At--transcript:AT1G29270.1	Ms--evm.model.HIC_ASM_3.468	5e-13
114- 8:	At--transcript:AT1G29280.1	Ms--evm.model.HIC_ASM_3.469	3e-54
114- 9:	At--transcript:AT1G29340.1	Ms--evm.model.HIC_ASM_3.484	1e-183
## Alignment 115: score=394.0 e_value=5.1e-18 N=9 At--1&Ms--HIC_ASM_3 plus
115- 0:	At--transcript:AT1G28395.1	Ms--evm.model.HIC_ASM_3.266	2e-11
115- 1:	At--transcript:AT1G28400.1	Ms--evm.model.HIC_ASM_3.270	0.0001
115- 2:	At--transcript:AT1G28440.1	Ms--evm.model.HIC_ASM_3.280	7e-174
115- 3:	At--transcript:AT1G28470.1	Ms--evm.model.HIC_ASM_3.282	8e-83
115- 4:	At--transcript:AT1G28480.1	Ms--evm.model.HIC_ASM_3.288	6e-29
115- 5:	At--transcript:AT1G28510.1	Ms--evm.model.HIC_ASM_3.298	3e-50
115- 6:	At--transcript:AT1G28530.1	Ms--evm.model.HIC_ASM_3.300	1e-149
115- 7:	At--transcript:AT1G28550.1	Ms--evm.model.HIC_ASM_3.309	2e-105
115- 8:	At--transcript:AT1G29030.1	Ms--evm.model.HIC_ASM_3.325	2e-180
## Alignment 116: score=344.0 e_value=3.1e-14 N=8 At--1&Ms--HIC_ASM_3 plus
116- 0:	At--transcript:AT1G64170.1	Ms--evm.model.HIC_ASM_3.117	6e-147
116- 1:	At--transcript:AT1G64380.1	Ms--evm.model.HIC_ASM_3.142	2e-48
116- 2:	At--transcript:AT1G64385.1	Ms--evm.model.HIC_ASM_3.146.1	2e-29
116- 3:	At--transcript:AT1G64390.1	Ms--evm.model.HIC_ASM_3.150.1	4e-270
116- 4:	At--transcript:AT1G64400.1	Ms--evm.model.HIC_ASM_3.153	2e-285
116- 5:	At--transcript:AT1G64405.1	Ms--evm.model.HIC_ASM_3.160	3e-09
116- 6:	At--transcript:AT1G64480.1	Ms--evm.model.HIC_ASM_3.180	2e-57
116- 7:	At--transcript:AT1G64550.1	Ms--evm.model.HIC_ASM_3.184	2e-117
## Alignment 117: score=328.0 e_value=5.2e-13 N=8 At--1&Ms--HIC_ASM_3 plus
117- 0:	At--transcript:AT1G53210.1	Ms--evm.model.HIC_ASM_3.339_evm.model.HIC_ASM_3.340	4e-187
117- 1:	At--transcript:AT1G53230.2	Ms--evm.model.HIC_ASM_3.345	8e-76
117- 2:	At--transcript:AT1G53240.1	Ms--evm.model.HIC_ASM_3.359	6e-155
117- 3:	At--transcript:AT1G53280.1	Ms--evm.model.HIC_ASM_3.379	4e-154
117- 4:	At--transcript:AT1G53290.1	Ms--evm.model.HIC_ASM_3.386	5e-132
117- 5:	At--transcript:AT1G53300.1	Ms--evm.model.HIC_ASM_3.388	1e-190
117- 6:	At--transcript:AT1G53310.3	Ms--evm.model.HIC_ASM_3.410	0
117- 7:	At--transcript:AT1G53320.1	Ms--evm.model.HIC_ASM_3.434	3e-143
## Alignment 118: score=324.0 e_value=9.8e-11 N=7 At--1&Ms--HIC_ASM_3 plus
118- 0:	At--transcript:AT1G11905.1	Ms--evm.model.HIC_ASM_3.771	1e-49
118- 1:	At--transcript:AT1G11910.2	Ms--evm.model.HIC_ASM_3.773	4e-214
118- 2:	At--transcript:AT1G11915.1	Ms--evm.model.HIC_ASM_3.777	1e-122
118- 3:	At--transcript:AT1G11925.1	Ms--evm.model.HIC_ASM_3.784	4e-09
118- 4:	At--transcript:AT1G11930.1	Ms--evm.model.HIC_ASM_3.791	7e-99
118- 5:	At--transcript:AT1G11940.1	Ms--evm.model.HIC_ASM_3.809	2e-104
118- 6:	At--transcript:AT1G11960.3	Ms--evm.model.HIC_ASM_3.811	0
## Alignment 119: score=260.0 e_value=1.8e-09 N=6 At--1&Ms--HIC_ASM_3 plus
119- 0:	At--transcript:AT1G64000.1	Ms--evm.model.HIC_ASM_3.6	2e-41
119- 1:	At--transcript:AT1G64040.1	Ms--evm.model.HIC_ASM_3.10.4	2e-167
119- 2:	At--transcript:AT1G64080.1	Ms--evm.model.HIC_ASM_3.20	2e-24
119- 3:	At--transcript:AT1G64090.2	Ms--evm.model.HIC_ASM_3.24	9e-68
119- 4:	At--transcript:AT1G64110.4	Ms--evm.model.HIC_ASM_3.27	3e-312
119- 5:	At--transcript:AT1G64340.1	Ms--evm.model.HIC_ASM_3.57	2e-14
## Alignment 120: score=545.0 e_value=9.2e-27 N=12 At--1&Ms--HIC_ASM_3 minus
120- 0:	At--transcript:AT1G64140.1	Ms--evm.model.HIC_ASM_3.124	9e-32
120- 1:	At--transcript:AT1G64160.1	Ms--evm.model.HIC_ASM_3.123	4e-51
120- 2:	At--transcript:AT1G64170.1	Ms--evm.model.HIC_ASM_3.117	6e-147
120- 3:	At--transcript:AT1G64180.1	Ms--evm.model.HIC_ASM_3.111	4e-63
120- 4:	At--transcript:AT1G64185.1	Ms--evm.model.HIC_ASM_3.110	2e-50
120- 5:	At--transcript:AT1G64200.2	Ms--evm.model.HIC_ASM_3.97	1e-84
120- 6:	At--transcript:AT1G64210.1	Ms--evm.model.HIC_ASM_3.89	3e-124
120- 7:	At--transcript:AT1G64230.4	Ms--evm.model.HIC_ASM_3.80	2e-76
120- 8:	At--transcript:AT1G64300.1	Ms--evm.model.HIC_ASM_3.75	2e-224
120- 9:	At--transcript:AT1G64320.1	Ms--evm.model.HIC_ASM_3.71.1	2e-10
120- 10:	At--transcript:AT1G64340.1	Ms--evm.model.HIC_ASM_3.57	2e-14
120- 11:	At--transcript:AT1G64355.1	Ms--evm.model.HIC_ASM_3.44	3e-53
## Alignment 121: score=390.0 e_value=5.3e-17 N=9 At--1&Ms--HIC_ASM_3 minus
121- 0:	At--transcript:AT1G29770.1	Ms--evm.model.HIC_ASM_3.717.2	4e-27
121- 1:	At--transcript:AT1G29890.2	Ms--evm.model.HIC_ASM_3.709	1e-25
121- 2:	At--transcript:AT1G29960.1	Ms--evm.model.HIC_ASM_3.699	2e-45
121- 3:	At--transcript:AT1G29970.2	Ms--evm.model.HIC_ASM_3.686	4e-25
121- 4:	At--transcript:AT1G29990.1	Ms--evm.model.HIC_ASM_3.672	8e-51
121- 5:	At--transcript:AT1G30000.2	Ms--evm.model.HIC_ASM_3.668.1	2e-247
121- 6:	At--transcript:AT1G30010.1	Ms--evm.model.HIC_ASM_3.666	1e-195
121- 7:	At--transcript:AT1G30040.1	Ms--evm.model.HIC_ASM_3.652	9e-105
121- 8:	At--transcript:AT1G30080.1	Ms--evm.model.HIC_ASM_3.646.3	1e-120
## Alignment 122: score=385.0 e_value=5.3e-13 N=8 At--1&Ms--HIC_ASM_3 minus
122- 0:	At--transcript:AT1G53023.1	Ms--evm.model.HIC_ASM_3.607	6e-83
122- 1:	At--transcript:AT1G53040.6	Ms--evm.model.HIC_ASM_3.596	8e-165
122- 2:	At--transcript:AT1G53050.1	Ms--evm.model.HIC_ASM_3.595	3e-258
122- 3:	At--transcript:AT1G53090.2	Ms--evm.model.HIC_ASM_3.593	3e-240
122- 4:	At--transcript:AT1G53100.1	Ms--evm.model.HIC_ASM_3.591	1e-150
122- 5:	At--transcript:AT1G53110.1	Ms--evm.model.HIC_ASM_3.586	6e-20
122- 6:	At--transcript:AT1G53130.1	Ms--evm.model.HIC_ASM_3.584	4e-18
122- 7:	At--transcript:AT1G53140.1	Ms--evm.model.HIC_ASM_3.582	0
## Alignment 123: score=277.0 e_value=1.1e-08 N=6 At--1&Ms--HIC_ASM_3 minus
123- 0:	At--transcript:AT1G03900.1	Ms--evm.model.HIC_ASM_3.1186	2e-103
123- 1:	At--transcript:AT1G03905.1	Ms--evm.model.HIC_ASM_3.1184	2e-126
123- 2:	At--transcript:AT1G03920.3	Ms--evm.model.HIC_ASM_3.1183	7e-182
123- 3:	At--transcript:AT1G03930.1	Ms--evm.model.HIC_ASM_3.1177	9e-182
123- 4:	At--transcript:AT1G03960.1	Ms--evm.model.HIC_ASM_3.1172	2e-221
123- 5:	At--transcript:AT1G03990.1	Ms--evm.model.HIC_ASM_3.1151	7e-230
## Alignment 124: score=262.0 e_value=3.7e-09 N=6 At--1&Ms--HIC_ASM_3 minus
124- 0:	At--transcript:AT1G04470.1	Ms--evm.model.HIC_ASM_3.1020	0
124- 1:	At--transcript:AT1G04480.1	Ms--evm.model.HIC_ASM_3.1000	8e-76
124- 2:	At--transcript:AT1G04490.8	Ms--evm.model.HIC_ASM_3.996	3e-44
124- 3:	At--transcript:AT1G04500.1	Ms--evm.model.HIC_ASM_3.995.1	1e-49
124- 4:	At--transcript:AT1G04520.1	Ms--evm.model.HIC_ASM_3.983.1	8e-72
124- 5:	At--transcript:AT1G04540.1	Ms--evm.model.HIC_ASM_3.969	8e-54
## Alignment 125: score=258.0 e_value=6e-09 N=6 At--1&Ms--HIC_ASM_3 minus
125- 0:	At--transcript:AT1G05880.2	Ms--evm.model.HIC_ASM_3.1816	9e-85
125- 1:	At--transcript:AT1G05900.2	Ms--evm.model.HIC_ASM_3.1786	2e-115
125- 2:	At--transcript:AT1G05950.1	Ms--evm.model.HIC_ASM_3.1778	5e-86
125- 3:	At--transcript:AT1G05960.2	Ms--evm.model.HIC_ASM_3.1777.2	3e-262
125- 4:	At--transcript:AT1G05990.1	Ms--evm.model.HIC_ASM_3.1726	1e-23
125- 5:	At--transcript:AT1G06020.1	Ms--evm.model.HIC_ASM_3.1720	8e-140
## Alignment 126: score=251.0 e_value=6.6e-09 N=6 At--1&Ms--HIC_ASM_3 minus
126- 0:	At--transcript:AT1G65540.3	Ms--evm.model.HIC_ASM_3.1496	6e-253
126- 1:	At--transcript:AT1G65560.1	Ms--evm.model.HIC_ASM_3.1456	2e-135
126- 2:	At--transcript:AT1G65570.1	Ms--evm.model.HIC_ASM_3.1446	3e-76
126- 3:	At--transcript:AT1G65590.1	Ms--evm.model.HIC_ASM_3.1443	4e-223
126- 4:	At--transcript:AT1G65610.1	Ms--evm.model.HIC_ASM_3.1440	6e-229
126- 5:	At--transcript:AT1G65630.1	Ms--evm.model.HIC_ASM_3.1421	3e-08
## Alignment 127: score=987.0 e_value=1.4e-62 N=22 At--1&Ms--HIC_ASM_4 plus
127- 0:	At--transcript:AT1G77870.1	Ms--evm.model.HIC_ASM_4.236	3e-30
127- 1:	At--transcript:AT1G77940.1	Ms--evm.model.HIC_ASM_4.246	2e-53
127- 2:	At--transcript:AT1G77950.4	Ms--evm.model.HIC_ASM_4.254	1e-58
127- 3:	At--transcript:AT1G77990.1	Ms--evm.model.HIC_ASM_4.260	6e-176
127- 4:	At--transcript:AT1G78020.1	Ms--evm.model.HIC_ASM_4.270	1e-32
127- 5:	At--transcript:AT1G78040.2	Ms--evm.model.HIC_ASM_4.292	3e-27
127- 6:	At--transcript:AT1G78050.1	Ms--evm.model.HIC_ASM_4.293	4e-122
127- 7:	At--transcript:AT1G78060.1	Ms--evm.model.HIC_ASM_4.303	4e-304
127- 8:	At--transcript:AT1G78080.1	Ms--evm.model.HIC_ASM_4.320	4e-59
127- 9:	At--transcript:AT1G78090.1	Ms--evm.model.HIC_ASM_4.322	5e-125
127- 10:	At--transcript:AT1G78120.1	Ms--evm.model.HIC_ASM_4.326	5e-86
127- 11:	At--transcript:AT1G78140.1	Ms--evm.model.HIC_ASM_4.328	4e-108
127- 12:	At--transcript:AT1G78150.3	Ms--evm.model.HIC_ASM_4.344	4e-81
127- 13:	At--transcript:AT1G78160.2	Ms--evm.model.HIC_ASM_4.345	5e-90
127- 14:	At--transcript:AT1G78170.1	Ms--evm.model.HIC_ASM_4.360	2e-23
127- 15:	At--transcript:AT1G78180.1	Ms--evm.model.HIC_ASM_4.362	3e-132
127- 16:	At--transcript:AT1G78190.1	Ms--evm.model.HIC_ASM_4.366	4e-47
127- 17:	At--transcript:AT1G78200.2	Ms--evm.model.HIC_ASM_4.378	7e-97
127- 18:	At--transcript:AT1G78210.1	Ms--evm.model.HIC_ASM_4.382.1	1e-83
127- 19:	At--transcript:AT1G78230.1	Ms--evm.model.HIC_ASM_4.385	3e-112
127- 20:	At--transcript:AT1G78240.2	Ms--evm.model.HIC_ASM_4.388	1e-270
127- 21:	At--transcript:AT1G78270.1	Ms--evm.model.HIC_ASM_4.399_evm.model.HIC_ASM_4.395_evm.model.HIC_ASM_4.396	4e-158
## Alignment 128: score=680.0 e_value=1.9e-40 N=16 At--1&Ms--HIC_ASM_4 plus
128- 0:	At--transcript:AT1G14040.1	Ms--evm.model.HIC_ASM_4.16_evm.model.HIC_ASM_4.18	7e-257
128- 1:	At--transcript:AT1G14140.1	Ms--evm.model.HIC_ASM_4.20	1e-109
128- 2:	At--transcript:AT1G14160.1	Ms--evm.model.HIC_ASM_4.31	7e-49
128- 3:	At--transcript:AT1G14180.1	Ms--evm.model.HIC_ASM_4.36	3e-51
128- 4:	At--transcript:AT1G14185.1	Ms--evm.model.HIC_ASM_4.54.1	2e-158
128- 5:	At--transcript:AT1G14205.1	Ms--evm.model.HIC_ASM_4.68.1	2e-49
128- 6:	At--transcript:AT1G14220.1	Ms--evm.model.HIC_ASM_4.72	1e-33
128- 7:	At--transcript:AT1G14260.3	Ms--evm.model.HIC_ASM_4.92	2e-72
128- 8:	At--transcript:AT1G14270.1	Ms--evm.model.HIC_ASM_4.105	1e-72
128- 9:	At--transcript:AT1G14280.1	Ms--evm.model.HIC_ASM_4.115	3e-25
128- 10:	At--transcript:AT1G14310.1	Ms--evm.model.HIC_ASM_4.126	3e-97
128- 11:	At--transcript:AT1G14330.1	Ms--evm.model.HIC_ASM_4.151	2e-111
128- 12:	At--transcript:AT1G14345.1	Ms--evm.model.HIC_ASM_4.160	3e-55
128- 13:	At--transcript:AT1G14350.1	Ms--evm.model.HIC_ASM_4.162	9e-113
128- 14:	At--transcript:AT1G14360.1	Ms--evm.model.HIC_ASM_4.163.1	1e-166
128- 15:	At--transcript:AT1G14370.1	Ms--evm.model.HIC_ASM_4.164.1	3e-157
## Alignment 129: score=632.0 e_value=3.7e-35 N=14 At--1&Ms--HIC_ASM_4 plus
129- 0:	At--transcript:AT1G20480.1	Ms--evm.model.HIC_ASM_4.2502_evm.model.HIC_ASM_4.2504	5e-195
129- 1:	At--transcript:AT1G20520.1	Ms--evm.model.HIC_ASM_4.2558	4e-16
129- 2:	At--transcript:AT1G20540.1	Ms--evm.model.HIC_ASM_4.2576.1	5e-160
129- 3:	At--transcript:AT1G20590.1	Ms--evm.model.HIC_ASM_4.2603.1	1e-64
129- 4:	At--transcript:AT1G20620.6	Ms--evm.model.HIC_ASM_4.2620	1e-239
129- 5:	At--transcript:AT1G20640.2	Ms--evm.model.HIC_ASM_4.2623	8e-201
129- 6:	At--transcript:AT1G20650.1	Ms--evm.model.HIC_ASM_4.2644	4e-136
129- 7:	At--transcript:AT1G20670.1	Ms--evm.model.HIC_ASM_4.2645	1e-94
129- 8:	At--transcript:AT1G20693.1	Ms--evm.model.HIC_ASM_4.2655	5e-26
129- 9:	At--transcript:AT1G20700.1	Ms--evm.model.HIC_ASM_4.2663	2e-34
129- 10:	At--transcript:AT1G20720.2	Ms--evm.model.HIC_ASM_4.2664_evm.model.HIC_ASM_4.2665	0
129- 11:	At--transcript:AT1G20760.1	Ms--evm.model.HIC_ASM_4.2678	6e-184
129- 12:	At--transcript:AT1G20770.1	Ms--evm.model.HIC_ASM_4.2679	3e-47
129- 13:	At--transcript:AT1G20780.3	Ms--evm.model.HIC_ASM_4.2689	7e-291
## Alignment 130: score=613.0 e_value=1.4e-37 N=15 At--1&Ms--HIC_ASM_4 plus
130- 0:	At--transcript:AT1G22040.1	Ms--evm.model.HIC_ASM_4.238	6e-190
130- 1:	At--transcript:AT1G22130.1	Ms--evm.model.HIC_ASM_4.254	4e-81
130- 2:	At--transcript:AT1G22150.4	Ms--evm.model.HIC_ASM_4.260	3e-281
130- 3:	At--transcript:AT1G22160.1	Ms--evm.model.HIC_ASM_4.270	2e-27
130- 4:	At--transcript:AT1G22170.1	Ms--evm.model.HIC_ASM_4.293	3e-128
130- 5:	At--transcript:AT1G22180.4	Ms--evm.model.HIC_ASM_4.297	8e-107
130- 6:	At--transcript:AT1G22190.1	Ms--evm.model.HIC_ASM_4.320	1e-42
130- 7:	At--transcript:AT1G22200.1	Ms--evm.model.HIC_ASM_4.321	3e-181
130- 8:	At--transcript:AT1G22210.1	Ms--evm.model.HIC_ASM_4.322	2e-111
130- 9:	At--transcript:AT1G22240.1	Ms--evm.model.HIC_ASM_4.345	4e-85
130- 10:	At--transcript:AT1G22250.1	Ms--evm.model.HIC_ASM_4.360	6e-14
130- 11:	At--transcript:AT1G22270.1	Ms--evm.model.HIC_ASM_4.366	9e-50
130- 12:	At--transcript:AT1G22280.3	Ms--evm.model.HIC_ASM_4.378	1e-115
130- 13:	At--transcript:AT1G22340.1	Ms--evm.model.HIC_ASM_4.399_evm.model.HIC_ASM_4.395_evm.model.HIC_ASM_4.396	1e-171
130- 14:	At--transcript:AT1G22410.1	Ms--evm.model.HIC_ASM_4.420	9e-237
## Alignment 131: score=498.0 e_value=3.6e-24 N=11 At--1&Ms--HIC_ASM_4 plus
131- 0:	At--transcript:AT1G71250.1	Ms--evm.model.HIC_ASM_4.957	2e-126
131- 1:	At--transcript:AT1G71260.1	Ms--evm.model.HIC_ASM_4.963_evm.model.HIC_ASM_4.966	2e-59
131- 2:	At--transcript:AT1G71350.1	Ms--evm.model.HIC_ASM_4.974.9	6e-203
131- 3:	At--transcript:AT1G71360.2	Ms--evm.model.HIC_ASM_4.981	3e-112
131- 4:	At--transcript:AT1G71450.1	Ms--evm.model.HIC_ASM_4.1013	3e-33
131- 5:	At--transcript:AT1G71480.1	Ms--evm.model.HIC_ASM_4.1015	3e-63
131- 6:	At--transcript:AT1G71500.1	Ms--evm.model.HIC_ASM_4.1018	1e-99
131- 7:	At--transcript:AT1G71530.1	Ms--evm.model.HIC_ASM_4.1021	4e-178
131- 8:	At--transcript:AT1G71680.1	Ms--evm.model.HIC_ASM_4.1025	9e-172
131- 9:	At--transcript:AT1G71691.2	Ms--evm.model.HIC_ASM_4.1032	1e-93
131- 10:	At--transcript:AT1G71692.1	Ms--evm.model.HIC_ASM_4.1035	2e-60
## Alignment 132: score=445.0 e_value=5.8e-26 N=11 At--1&Ms--HIC_ASM_4 plus
132- 0:	At--transcript:AT1G75580.1	Ms--evm.model.HIC_ASM_4.3004	3e-42
132- 1:	At--transcript:AT1G75680.1	Ms--evm.model.HIC_ASM_4.3026	3e-204
132- 2:	At--transcript:AT1G75700.3	Ms--evm.model.HIC_ASM_4.3030	2e-61
132- 3:	At--transcript:AT1G75717.1	Ms--evm.model.HIC_ASM_4.3040	2e-12
132- 4:	At--transcript:AT1G75720.1	Ms--evm.model.HIC_ASM_4.3041	1e-30
132- 5:	At--transcript:AT1G75730.1	Ms--evm.model.HIC_ASM_4.3050	2e-13
132- 6:	At--transcript:AT1G75750.1	Ms--evm.model.HIC_ASM_4.3064	1e-24
132- 7:	At--transcript:AT1G75780.1	Ms--evm.model.HIC_ASM_4.3093	4e-254
132- 8:	At--transcript:AT1G75800.1	Ms--evm.model.HIC_ASM_4.3117	1e-82
132- 9:	At--transcript:AT1G75840.1	Ms--evm.model.HIC_ASM_4.3150	4e-101
132- 10:	At--transcript:AT1G75950.1	Ms--evm.model.HIC_ASM_4.3157	7e-70
## Alignment 133: score=430.0 e_value=9.3e-21 N=10 At--1&Ms--HIC_ASM_4 plus
133- 0:	At--transcript:AT1G77000.1	Ms--evm.model.HIC_ASM_4.835	6e-68
133- 1:	At--transcript:AT1G77010.1	Ms--evm.model.HIC_ASM_4.847	1e-139
133- 2:	At--transcript:AT1G77260.1	Ms--evm.model.HIC_ASM_4.855	2e-142
133- 3:	At--transcript:AT1G77280.1	Ms--evm.model.HIC_ASM_4.874	2e-214
133- 4:	At--transcript:AT1G77290.2	Ms--evm.model.HIC_ASM_4.875	8e-106
133- 5:	At--transcript:AT1G77310.1	Ms--evm.model.HIC_ASM_4.878	1e-92
133- 6:	At--transcript:AT1G77330.1	Ms--evm.model.HIC_ASM_4.881	2e-123
133- 7:	At--transcript:AT1G77380.1	Ms--evm.model.HIC_ASM_4.885	5e-220
133- 8:	At--transcript:AT1G77470.1	Ms--evm.model.HIC_ASM_4.887.3	8e-50
133- 9:	At--transcript:AT1G77510.1	Ms--evm.model.HIC_ASM_4.896	3e-184
## Alignment 134: score=392.0 e_value=1.9e-19 N=9 At--1&Ms--HIC_ASM_4 plus
134- 0:	At--transcript:AT1G09600.1	Ms--evm.model.HIC_ASM_4.1021	2e-198
134- 1:	At--transcript:AT1G09620.1	Ms--evm.model.HIC_ASM_4.1027	0
134- 2:	At--transcript:AT1G09630.1	Ms--evm.model.HIC_ASM_4.1030	5e-48
134- 3:	At--transcript:AT1G09640.1	Ms--evm.model.HIC_ASM_4.1042	2e-167
134- 4:	At--transcript:AT1G09645.1	Ms--evm.model.HIC_ASM_4.1043	4e-22
134- 5:	At--transcript:AT1G09660.3	Ms--evm.model.HIC_ASM_4.1044	2e-95
134- 6:	At--transcript:AT1G09830.1	Ms--evm.model.HIC_ASM_4.1057	4e-203
134- 7:	At--transcript:AT1G09970.2	Ms--evm.model.HIC_ASM_4.1074	1e-72
134- 8:	At--transcript:AT1G10010.2	Ms--evm.model.HIC_ASM_4.1082	6e-133
## Alignment 135: score=361.0 e_value=9.7e-15 N=8 At--1&Ms--HIC_ASM_4 plus
135- 0:	At--transcript:AT1G22300.1	Ms--evm.model.HIC_ASM_4.463	2e-91
135- 1:	At--transcript:AT1G22430.1	Ms--evm.model.HIC_ASM_4.465	3e-135
135- 2:	At--transcript:AT1G22450.1	Ms--evm.model.HIC_ASM_4.472	8e-40
135- 3:	At--transcript:AT1G22460.1	Ms--evm.model.HIC_ASM_4.477	2e-200
135- 4:	At--transcript:AT1G22470.1	Ms--evm.model.HIC_ASM_4.481	2e-05
135- 5:	At--transcript:AT1G22480.1	Ms--evm.model.HIC_ASM_4.494	2e-19
135- 6:	At--transcript:AT1G22490.2	Ms--evm.model.HIC_ASM_4.505	2e-56
135- 7:	At--transcript:AT1G22500.1	Ms--evm.model.HIC_ASM_4.507	7e-55
## Alignment 136: score=353.0 e_value=1.8e-14 N=8 At--1&Ms--HIC_ASM_4 plus
136- 0:	At--transcript:AT1G69480.1	Ms--evm.model.HIC_ASM_4.16_evm.model.HIC_ASM_4.18	1e-223
136- 1:	At--transcript:AT1G69520.2	Ms--evm.model.HIC_ASM_4.34	2e-51
136- 2:	At--transcript:AT1G69530.3	Ms--evm.model.HIC_ASM_4.37.1	6e-120
136- 3:	At--transcript:AT1G69540.2	Ms--evm.model.HIC_ASM_4.44	2e-66
136- 4:	At--transcript:AT1G69560.2	Ms--evm.model.HIC_ASM_4.47	2e-59
136- 5:	At--transcript:AT1G69570.1	Ms--evm.model.HIC_ASM_4.51	1e-48
136- 6:	At--transcript:AT1G69580.2	Ms--evm.model.HIC_ASM_4.53.2	1e-40
136- 7:	At--transcript:AT1G69730.1	Ms--evm.model.HIC_ASM_4.76	6e-58
## Alignment 137: score=353.0 e_value=6.7e-14 N=8 At--1&Ms--HIC_ASM_4 plus
137- 0:	At--transcript:AT1G21390.1	Ms--evm.model.HIC_ASM_4.849	1e-18
137- 1:	At--transcript:AT1G21510.1	Ms--evm.model.HIC_ASM_4.857	6e-09
137- 2:	At--transcript:AT1G21590.1	Ms--evm.model.HIC_ASM_4.874	1e-193
137- 3:	At--transcript:AT1G21610.3	Ms--evm.model.HIC_ASM_4.878	3e-105
137- 4:	At--transcript:AT1G21660.1	Ms--evm.model.HIC_ASM_4.886.1	1e-55
137- 5:	At--transcript:AT1G21690.3	Ms--evm.model.HIC_ASM_4.887.3	2e-151
137- 6:	At--transcript:AT1G21700.1	Ms--evm.model.HIC_ASM_4.898	3e-170
137- 7:	At--transcript:AT1G21722.1	Ms--evm.model.HIC_ASM_4.900	0.0003
## Alignment 138: score=329.0 e_value=3.2e-13 N=8 At--1&Ms--HIC_ASM_4 plus
138- 0:	At--transcript:AT1G26730.1	Ms--evm.model.HIC_ASM_4.16_evm.model.HIC_ASM_4.18	1e-232
138- 1:	At--transcript:AT1G26760.1	Ms--evm.model.HIC_ASM_4.26	2e-158
138- 2:	At--transcript:AT1G26770.2	Ms--evm.model.HIC_ASM_4.37.1	3e-122
138- 3:	At--transcript:AT1G26780.2	Ms--evm.model.HIC_ASM_4.47	4e-61
138- 4:	At--transcript:AT1G26790.1	Ms--evm.model.HIC_ASM_4.51	1e-32
138- 5:	At--transcript:AT1G26800.1	Ms--evm.model.HIC_ASM_4.55	2e-40
138- 6:	At--transcript:AT1G26820.1	Ms--evm.model.HIC_ASM_4.72	1e-30
138- 7:	At--transcript:AT1G26870.1	Ms--evm.model.HIC_ASM_4.104	7e-88
## Alignment 139: score=326.0 e_value=2.2e-11 N=7 At--1&Ms--HIC_ASM_4 plus
139- 0:	At--transcript:AT1G69670.2	Ms--evm.model.HIC_ASM_4.128	0
139- 1:	At--transcript:AT1G69690.1	Ms--evm.model.HIC_ASM_4.129	4e-45
139- 2:	At--transcript:AT1G69700.1	Ms--evm.model.HIC_ASM_4.131	1e-46
139- 3:	At--transcript:AT1G69710.1	Ms--evm.model.HIC_ASM_4.132	5e-14
139- 4:	At--transcript:AT1G69760.1	Ms--evm.model.HIC_ASM_4.148	2e-12
139- 5:	At--transcript:AT1G69780.1	Ms--evm.model.HIC_ASM_4.159	2e-67
139- 6:	At--transcript:AT1G69790.1	Ms--evm.model.HIC_ASM_4.164.1	2e-143
## Alignment 140: score=322.0 e_value=4.6e-12 N=7 At--1&Ms--HIC_ASM_4 plus
140- 0:	At--transcript:AT1G76210.1	Ms--evm.model.HIC_ASM_4.2558	2e-17
140- 1:	At--transcript:AT1G76260.1	Ms--evm.model.HIC_ASM_4.2576.1	1e-144
140- 2:	At--transcript:AT1G76310.3	Ms--evm.model.HIC_ASM_4.2603.1	2e-120
140- 3:	At--transcript:AT1G76350.3	Ms--evm.model.HIC_ASM_4.2623	2e-196
140- 4:	At--transcript:AT1G76360.1	Ms--evm.model.HIC_ASM_4.2640	3e-125
140- 5:	At--transcript:AT1G76370.1	Ms--evm.model.HIC_ASM_4.2644	2e-123
140- 6:	At--transcript:AT1G76380.2	Ms--evm.model.HIC_ASM_4.2645	2e-86
## Alignment 141: score=319.0 e_value=8.5e-13 N=7 At--1&Ms--HIC_ASM_4 plus
141- 0:	At--transcript:AT1G33340.1	Ms--evm.model.HIC_ASM_4.925	3e-82
141- 1:	At--transcript:AT1G33360.1	Ms--evm.model.HIC_ASM_4.941	8e-203
141- 2:	At--transcript:AT1G33430.2	Ms--evm.model.HIC_ASM_4.954	1e-154
141- 3:	At--transcript:AT1G33440.1	Ms--evm.model.HIC_ASM_4.955	9e-233
141- 4:	At--transcript:AT1G33470.1	Ms--evm.model.HIC_ASM_4.959	1e-64
141- 5:	At--transcript:AT1G33475.1	Ms--evm.model.HIC_ASM_4.970	2e-53
141- 6:	At--transcript:AT1G33480.1	Ms--evm.model.HIC_ASM_4.971	1e-49
## Alignment 142: score=310.0 e_value=1.2e-11 N=7 At--1&Ms--HIC_ASM_4 plus
142- 0:	At--transcript:AT1G33680.1	Ms--evm.model.HIC_ASM_4.1008	4e-92
142- 1:	At--transcript:AT1G33760.1	Ms--evm.model.HIC_ASM_4.1013	4e-33
142- 2:	At--transcript:AT1G33770.1	Ms--evm.model.HIC_ASM_4.1021	1e-175
142- 3:	At--transcript:AT1G33780.1	Ms--evm.model.HIC_ASM_4.1023	2e-87
142- 4:	At--transcript:AT1G33811.1	Ms--evm.model.HIC_ASM_4.1032	2e-132
142- 5:	At--transcript:AT1G33890.2	Ms--evm.model.HIC_ASM_4.1047	2e-62
142- 6:	At--transcript:AT1G33980.2	Ms--evm.model.HIC_ASM_4.1049	2e-81
## Alignment 143: score=306.0 e_value=2.5e-11 N=7 At--1&Ms--HIC_ASM_4 plus
143- 0:	At--transcript:AT1G34630.1	Ms--evm.model.HIC_ASM_4.365	8e-192
143- 1:	At--transcript:AT1G34640.1	Ms--evm.model.HIC_ASM_4.369	1e-24
143- 2:	At--transcript:AT1G34670.1	Ms--evm.model.HIC_ASM_4.372	7e-88
143- 3:	At--transcript:AT1G34750.3	Ms--evm.model.HIC_ASM_4.378	5e-119
143- 4:	At--transcript:AT1G34770.4	Ms--evm.model.HIC_ASM_4.383.5	9e-68
143- 5:	At--transcript:AT1G34790.1	Ms--evm.model.HIC_ASM_4.394	5e-87
143- 6:	At--transcript:AT1G35140.1	Ms--evm.model.HIC_ASM_4.402	3e-92
## Alignment 144: score=276.0 e_value=9e-09 N=6 At--1&Ms--HIC_ASM_4 plus
144- 0:	At--transcript:AT1G26830.1	Ms--evm.model.HIC_ASM_4.128	0
144- 1:	At--transcript:AT1G26920.1	Ms--evm.model.HIC_ASM_4.148	1e-12
144- 2:	At--transcript:AT1G26930.1	Ms--evm.model.HIC_ASM_4.151	2e-103
144- 3:	At--transcript:AT1G26945.1	Ms--evm.model.HIC_ASM_4.153	3e-32
144- 4:	At--transcript:AT1G26960.1	Ms--evm.model.HIC_ASM_4.159	2e-53
144- 5:	At--transcript:AT1G26970.1	Ms--evm.model.HIC_ASM_4.164.1	2e-144
## Alignment 145: score=269.0 e_value=3.7e-09 N=6 At--1&Ms--HIC_ASM_4 plus
145- 0:	At--transcript:AT1G76120.1	Ms--evm.model.HIC_ASM_4.2253	9e-131
145- 1:	At--transcript:AT1G76130.1	Ms--evm.model.HIC_ASM_4.2257	2e-203
145- 2:	At--transcript:AT1G76140.1	Ms--evm.model.HIC_ASM_4.2280	0
145- 3:	At--transcript:AT1G76160.1	Ms--evm.model.HIC_ASM_4.2291	1e-263
145- 4:	At--transcript:AT1G76185.1	Ms--evm.model.HIC_ASM_4.2323	2e-36
145- 5:	At--transcript:AT1G76190.1	Ms--evm.model.HIC_ASM_4.2326	9e-17
## Alignment 146: score=251.0 e_value=7.3e-08 N=6 At--1&Ms--HIC_ASM_4 plus
146- 0:	At--transcript:AT1G49580.1	Ms--evm.model.HIC_ASM_4.580	1e-238
146- 1:	At--transcript:AT1G49600.2	Ms--evm.model.HIC_ASM_4.589	1e-79
146- 2:	At--transcript:AT1G49640.1	Ms--evm.model.HIC_ASM_4.601	3e-72
146- 3:	At--transcript:AT1G49670.2	Ms--evm.model.HIC_ASM_4.614	1e-257
146- 4:	At--transcript:AT1G49710.1	Ms--evm.model.HIC_ASM_4.645	1e-171
146- 5:	At--transcript:AT1G49720.2	Ms--evm.model.HIC_ASM_4.653.2	5e-76
## Alignment 147: score=405.0 e_value=4.4e-21 N=10 At--1&Ms--HIC_ASM_4 minus
147- 0:	At--transcript:AT1G07130.1	Ms--evm.model.HIC_ASM_4.3772	7e-21
147- 1:	At--transcript:AT1G07220.1	Ms--evm.model.HIC_ASM_4.3766	7e-165
147- 2:	At--transcript:AT1G07230.1	Ms--evm.model.HIC_ASM_4.3754	2e-239
147- 3:	At--transcript:AT1G07280.2	Ms--evm.model.HIC_ASM_4.3728	4e-91
147- 4:	At--transcript:AT1G07300.3	Ms--evm.model.HIC_ASM_4.3709	3e-10
147- 5:	At--transcript:AT1G07310.1	Ms--evm.model.HIC_ASM_4.3706	5e-46
147- 6:	At--transcript:AT1G07320.1	Ms--evm.model.HIC_ASM_4.3704	2e-94
147- 7:	At--transcript:AT1G07360.1	Ms--evm.model.HIC_ASM_4.3680	9e-167
147- 8:	At--transcript:AT1G07370.1	Ms--evm.model.HIC_ASM_4.3666	1e-129
147- 9:	At--transcript:AT1G07380.2	Ms--evm.model.HIC_ASM_4.3662	0
## Alignment 148: score=394.0 e_value=1.9e-16 N=9 At--1&Ms--HIC_ASM_4 minus
148- 0:	At--transcript:AT1G74490.1	Ms--evm.model.HIC_ASM_4.164.1	4e-117
148- 1:	At--transcript:AT1G74500.1	Ms--evm.model.HIC_ASM_4.153	8e-29
148- 2:	At--transcript:AT1G74510.3	Ms--evm.model.HIC_ASM_4.151	3e-108
148- 3:	At--transcript:AT1G74520.2	Ms--evm.model.HIC_ASM_4.131	6e-67
148- 4:	At--transcript:AT1G74560.3	Ms--evm.model.HIC_ASM_4.119	2e-83
148- 5:	At--transcript:AT1G74580.3	Ms--evm.model.HIC_ASM_4.108	1e-50
148- 6:	At--transcript:AT1G74590.1	Ms--evm.model.HIC_ASM_4.102	9e-49
148- 7:	At--transcript:AT1G74650.1	Ms--evm.model.HIC_ASM_4.97	4e-72
148- 8:	At--transcript:AT1G74680.1	Ms--evm.model.HIC_ASM_4.94	2e-154
## Alignment 149: score=327.0 e_value=8.2e-13 N=7 At--1&Ms--HIC_ASM_4 minus
149- 0:	At--transcript:AT1G35720.1	Ms--evm.model.HIC_ASM_4.346	1e-118
149- 1:	At--transcript:AT1G35730.2	Ms--evm.model.HIC_ASM_4.345	1e-65
149- 2:	At--transcript:AT1G35780.1	Ms--evm.model.HIC_ASM_4.344	6e-82
149- 3:	At--transcript:AT1G35830.1	Ms--evm.model.HIC_ASM_4.327	2e-13
149- 4:	At--transcript:AT1G35910.1	Ms--evm.model.HIC_ASM_4.322	2e-135
149- 5:	At--transcript:AT1G36050.1	Ms--evm.model.HIC_ASM_4.321	9e-197
149- 6:	At--transcript:AT1G36060.1	Ms--evm.model.HIC_ASM_4.320	4e-40
## Alignment 150: score=313.0 e_value=1.4e-11 N=7 At--1&Ms--HIC_ASM_4 minus
150- 0:	At--transcript:AT1G19830.1	Ms--evm.model.HIC_ASM_4.3004	4e-36
150- 1:	At--transcript:AT1G19835.2	Ms--evm.model.HIC_ASM_4.3003	4e-204
150- 2:	At--transcript:AT1G19840.1	Ms--evm.model.HIC_ASM_4.2998	7e-47
150- 3:	At--transcript:AT1G19850.1	Ms--evm.model.HIC_ASM_4.2992	2e-253
150- 4:	At--transcript:AT1G19860.2	Ms--evm.model.HIC_ASM_4.2989	9e-73
150- 5:	At--transcript:AT1G19870.1	Ms--evm.model.HIC_ASM_4.2982	2e-53
150- 6:	At--transcript:AT1G19910.1	Ms--evm.model.HIC_ASM_4.2938	6e-75
## Alignment 151: score=304.0 e_value=2.8e-11 N=7 At--1&Ms--HIC_ASM_4 minus
151- 0:	At--transcript:AT1G21380.1	Ms--evm.model.HIC_ASM_4.851	1e-113
151- 1:	At--transcript:AT1G21400.5	Ms--evm.model.HIC_ASM_4.838.2	4e-172
151- 2:	At--transcript:AT1G21410.1	Ms--evm.model.HIC_ASM_4.835	8e-72
151- 3:	At--transcript:AT1G21430.1	Ms--evm.model.HIC_ASM_4.825	8e-99
151- 4:	At--transcript:AT1G21440.1	Ms--evm.model.HIC_ASM_4.821	5e-137
151- 5:	At--transcript:AT1G21450.1	Ms--evm.model.HIC_ASM_4.819	3e-170
151- 6:	At--transcript:AT1G21480.1	Ms--evm.model.HIC_ASM_4.787	5e-202
## Alignment 152: score=399.0 e_value=5.5e-21 N=10 At--1&Ms--HIC_ASM_5 plus
152- 0:	At--transcript:AT1G29530.1	Ms--evm.model.HIC_ASM_5.2397	5e-06
152- 1:	At--transcript:AT1G29790.1	Ms--evm.model.HIC_ASM_5.2418	3e-126
152- 2:	At--transcript:AT1G29910.1	Ms--evm.model.HIC_ASM_5.2425_evm.model.HIC_ASM_5.2426_evm.model.HIC_ASM_5.2424	2e-135
152- 3:	At--transcript:AT1G29950.1	Ms--evm.model.HIC_ASM_5.2459	7e-22
152- 4:	At--transcript:AT1G29970.2	Ms--evm.model.HIC_ASM_5.2485	4e-24
152- 5:	At--transcript:AT1G29980.1	Ms--evm.model.HIC_ASM_5.2496	1e-149
152- 6:	At--transcript:AT1G30020.1	Ms--evm.model.HIC_ASM_5.2498	2e-23
152- 7:	At--transcript:AT1G30040.1	Ms--evm.model.HIC_ASM_5.2501	1e-108
152- 8:	At--transcript:AT1G30060.1	Ms--evm.model.HIC_ASM_5.2504	2e-07
152- 9:	At--transcript:AT1G30080.1	Ms--evm.model.HIC_ASM_5.2511	1e-131
## Alignment 153: score=388.0 e_value=5.2e-17 N=9 At--1&Ms--HIC_ASM_5 plus
153- 0:	At--transcript:AT1G04000.1	Ms--evm.model.HIC_ASM_5.2137	4e-18
153- 1:	At--transcript:AT1G04020.1	Ms--evm.model.HIC_ASM_5.2162.2	8e-130
153- 2:	At--transcript:AT1G04030.1	Ms--evm.model.HIC_ASM_5.2166	4e-42
153- 3:	At--transcript:AT1G04040.1	Ms--evm.model.HIC_ASM_5.2186.1	7e-76
153- 4:	At--transcript:AT1G04050.1	Ms--evm.model.HIC_ASM_5.2189	5e-114
153- 5:	At--transcript:AT1G04080.3	Ms--evm.model.HIC_ASM_5.2220_evm.model.HIC_ASM_5.2219	1e-232
153- 6:	At--transcript:AT1G04130.1	Ms--evm.model.HIC_ASM_5.2234	9e-34
153- 7:	At--transcript:AT1G04140.2	Ms--evm.model.HIC_ASM_5.2237	2e-209
153- 8:	At--transcript:AT1G04150.1	Ms--evm.model.HIC_ASM_5.2239	0
## Alignment 154: score=383.0 e_value=3.4e-17 N=9 At--1&Ms--HIC_ASM_5 plus
154- 0:	At--transcript:AT1G67550.1	Ms--evm.model.HIC_ASM_5.843	0
154- 1:	At--transcript:AT1G67560.1	Ms--evm.model.HIC_ASM_5.864	0
154- 2:	At--transcript:AT1G67570.1	Ms--evm.model.HIC_ASM_5.897	5e-134
154- 3:	At--transcript:AT1G67580.2	Ms--evm.model.HIC_ASM_5.902	2e-224
154- 4:	At--transcript:AT1G67590.1	Ms--evm.model.HIC_ASM_5.914	1e-48
154- 5:	At--transcript:AT1G67600.1	Ms--evm.model.HIC_ASM_5.917	6e-60
154- 6:	At--transcript:AT1G67640.1	Ms--evm.model.HIC_ASM_5.945	4e-192
154- 7:	At--transcript:AT1G67660.1	Ms--evm.model.HIC_ASM_5.960	1e-107
154- 8:	At--transcript:AT1G67690.1	Ms--evm.model.HIC_ASM_5.1000	2e-244
## Alignment 155: score=336.0 e_value=6.6e-11 N=7 At--1&Ms--HIC_ASM_5 plus
155- 0:	At--transcript:AT1G53023.1	Ms--evm.model.HIC_ASM_5.2544	6e-85
155- 1:	At--transcript:AT1G53040.6	Ms--evm.model.HIC_ASM_5.2550	6e-161
155- 2:	At--transcript:AT1G53050.1	Ms--evm.model.HIC_ASM_5.2551	2e-255
155- 3:	At--transcript:AT1G53090.2	Ms--evm.model.HIC_ASM_5.2554	1e-261
155- 4:	At--transcript:AT1G53100.1	Ms--evm.model.HIC_ASM_5.2556	4e-135
155- 5:	At--transcript:AT1G53120.1	Ms--evm.model.HIC_ASM_5.2562.3	7e-86
155- 6:	At--transcript:AT1G53130.1	Ms--evm.model.HIC_ASM_5.2563	3e-22
## Alignment 156: score=304.0 e_value=3.3e-12 N=7 At--1&Ms--HIC_ASM_5 plus
156- 0:	At--transcript:AT1G29640.1	Ms--evm.model.HIC_ASM_5.2570	3e-19
156- 1:	At--transcript:AT1G29660.1	Ms--evm.model.HIC_ASM_5.2572	6e-124
156- 2:	At--transcript:AT1G29690.1	Ms--evm.model.HIC_ASM_5.2601	2e-237
156- 3:	At--transcript:AT1G29720.1	Ms--evm.model.HIC_ASM_5.2609	5e-177
156- 4:	At--transcript:AT1G29760.1	Ms--evm.model.HIC_ASM_5.2633	1e-91
156- 5:	At--transcript:AT1G29770.1	Ms--evm.model.HIC_ASM_5.2635	1e-47
156- 6:	At--transcript:AT1G29800.1	Ms--evm.model.HIC_ASM_5.2640	9e-205
## Alignment 157: score=288.0 e_value=1.9e-08 N=6 At--1&Ms--HIC_ASM_5 plus
157- 0:	At--transcript:AT1G03920.3	Ms--evm.model.HIC_ASM_5.2051	3e-236
157- 1:	At--transcript:AT1G03930.1	Ms--evm.model.HIC_ASM_5.2055	4e-171
157- 2:	At--transcript:AT1G03950.1	Ms--evm.model.HIC_ASM_5.2056	1e-68
157- 3:	At--transcript:AT1G03960.1	Ms--evm.model.HIC_ASM_5.2058.2	3e-205
157- 4:	At--transcript:AT1G03982.1	Ms--evm.model.HIC_ASM_5.2074	1e-10
157- 5:	At--transcript:AT1G03990.1	Ms--evm.model.HIC_ASM_5.2082	6e-224
## Alignment 158: score=280.0 e_value=2.8e-08 N=6 At--1&Ms--HIC_ASM_5 plus
158- 0:	At--transcript:AT1G67340.1	Ms--evm.model.HIC_ASM_5.12	4e-96
158- 1:	At--transcript:AT1G67410.1	Ms--evm.model.HIC_ASM_5.26	8e-162
158- 2:	At--transcript:AT1G67420.4	Ms--evm.model.HIC_ASM_5.28	3e-305
158- 3:	At--transcript:AT1G67430.1	Ms--evm.model.HIC_ASM_5.29.2	8e-72
158- 4:	At--transcript:AT1G67480.2	Ms--evm.model.HIC_ASM_5.35	5e-128
158- 5:	At--transcript:AT1G67490.1	Ms--evm.model.HIC_ASM_5.39	0
## Alignment 159: score=279.0 e_value=1.4e-08 N=6 At--1&Ms--HIC_ASM_5 plus
159- 0:	At--transcript:AT1G17080.1	Ms--evm.model.HIC_ASM_5.2485	2e-48
159- 1:	At--transcript:AT1G17110.2	Ms--evm.model.HIC_ASM_5.2500	1e-201
159- 2:	At--transcript:AT1G17130.2	Ms--evm.model.HIC_ASM_5.2502	3e-103
159- 3:	At--transcript:AT1G17140.2	Ms--evm.model.HIC_ASM_5.2505	7e-34
159- 4:	At--transcript:AT1G17145.1	Ms--evm.model.HIC_ASM_5.2507	2e-85
159- 5:	At--transcript:AT1G17147.1	Ms--evm.model.HIC_ASM_5.2513	4e-05
## Alignment 160: score=269.0 e_value=7.6e-09 N=6 At--1&Ms--HIC_ASM_5 plus
160- 0:	At--transcript:AT1G28570.1	Ms--evm.model.HIC_ASM_5.2779	9e-95
160- 1:	At--transcript:AT1G28640.1	Ms--evm.model.HIC_ASM_5.2780	2e-84
160- 2:	At--transcript:AT1G28680.1	Ms--evm.model.HIC_ASM_5.2797	6e-139
160- 3:	At--transcript:AT1G28960.5	Ms--evm.model.HIC_ASM_5.2800	1e-21
160- 4:	At--transcript:AT1G29020.2	Ms--evm.model.HIC_ASM_5.2807	2e-57
160- 5:	At--transcript:AT1G29030.1	Ms--evm.model.HIC_ASM_5.2810	1e-203
## Alignment 161: score=268.0 e_value=1.5e-08 N=6 At--1&Ms--HIC_ASM_5 plus
161- 0:	At--transcript:AT1G04470.1	Ms--evm.model.HIC_ASM_5.2164	3e-313
161- 1:	At--transcript:AT1G04480.1	Ms--evm.model.HIC_ASM_5.2188.1	3e-68
161- 2:	At--transcript:AT1G04490.8	Ms--evm.model.HIC_ASM_5.2192	1e-42
161- 3:	At--transcript:AT1G04500.1	Ms--evm.model.HIC_ASM_5.2195	8e-68
161- 4:	At--transcript:AT1G04510.2	Ms--evm.model.HIC_ASM_5.2202_evm.model.HIC_ASM_5.2196	4e-219
161- 5:	At--transcript:AT1G04520.1	Ms--evm.model.HIC_ASM_5.2214	5e-77
## Alignment 162: score=263.0 e_value=1.5e-09 N=6 At--1&Ms--HIC_ASM_5 plus
162- 0:	At--transcript:AT1G67730.1	Ms--evm.model.HIC_ASM_5.1095	2e-126
162- 1:	At--transcript:AT1G67740.1	Ms--evm.model.HIC_ASM_5.1122	2e-31
162- 2:	At--transcript:AT1G67750.1	Ms--evm.model.HIC_ASM_5.1148	1e-191
162- 3:	At--transcript:AT1G67760.1	Ms--evm.model.HIC_ASM_5.1149	8e-20
162- 4:	At--transcript:AT1G67785.1	Ms--evm.model.HIC_ASM_5.1189	4e-20
162- 5:	At--transcript:AT1G67790.1	Ms--evm.model.HIC_ASM_5.1218	2e-83
## Alignment 163: score=254.0 e_value=3.1e-08 N=6 At--1&Ms--HIC_ASM_5 plus
163- 0:	At--transcript:AT1G28050.1	Ms--evm.model.HIC_ASM_5.237	1e-50
163- 1:	At--transcript:AT1G28070.1	Ms--evm.model.HIC_ASM_5.243	2e-23
163- 2:	At--transcript:AT1G28090.1	Ms--evm.model.HIC_ASM_5.256.1	2e-153
163- 3:	At--transcript:AT1G28110.2	Ms--evm.model.HIC_ASM_5.268	9e-209
163- 4:	At--transcript:AT1G28120.1	Ms--evm.model.HIC_ASM_5.295	4e-68
163- 5:	At--transcript:AT1G28140.1	Ms--evm.model.HIC_ASM_5.304	9e-98
## Alignment 164: score=463.0 e_value=1.8e-27 N=12 At--1&Ms--HIC_ASM_5 minus
164- 0:	At--transcript:AT1G28510.1	Ms--evm.model.HIC_ASM_5.2833	1e-51
164- 1:	At--transcript:AT1G28520.5	Ms--evm.model.HIC_ASM_5.2830.1	5e-175
164- 2:	At--transcript:AT1G28550.1	Ms--evm.model.HIC_ASM_5.2821	2e-106
164- 3:	At--transcript:AT1G28960.5	Ms--evm.model.HIC_ASM_5.2800	1e-21
164- 4:	At--transcript:AT1G29040.1	Ms--evm.model.HIC_ASM_5.2770	8e-53
164- 5:	At--transcript:AT1G29050.1	Ms--evm.model.HIC_ASM_5.2769	3e-125
164- 6:	At--transcript:AT1G29140.1	Ms--evm.model.HIC_ASM_5.2737	5e-29
164- 7:	At--transcript:AT1G29170.1	Ms--evm.model.HIC_ASM_5.2731	1e-68
164- 8:	At--transcript:AT1G29195.1	Ms--evm.model.HIC_ASM_5.2721	6e-44
164- 9:	At--transcript:AT1G29230.1	Ms--evm.model.HIC_ASM_5.2697	3e-192
164- 10:	At--transcript:AT1G29280.1	Ms--evm.model.HIC_ASM_5.2665	2e-49
164- 11:	At--transcript:AT1G29340.1	Ms--evm.model.HIC_ASM_5.2654	2e-230
## Alignment 165: score=437.0 e_value=4.5e-21 N=10 At--1&Ms--HIC_ASM_5 minus
165- 0:	At--transcript:AT1G05785.6	Ms--evm.model.HIC_ASM_5.727	9e-48
165- 1:	At--transcript:AT1G05860.2	Ms--evm.model.HIC_ASM_5.705	4e-49
165- 2:	At--transcript:AT1G05870.11	Ms--evm.model.HIC_ASM_5.697	2e-46
165- 3:	At--transcript:AT1G05880.2	Ms--evm.model.HIC_ASM_5.684	7e-92
165- 4:	At--transcript:AT1G05910.1	Ms--evm.model.HIC_ASM_5.676	0
165- 5:	At--transcript:AT1G05960.2	Ms--evm.model.HIC_ASM_5.675	2e-260
165- 6:	At--transcript:AT1G06040.1	Ms--evm.model.HIC_ASM_5.664	2e-74
165- 7:	At--transcript:AT1G06050.1	Ms--evm.model.HIC_ASM_5.647	1e-105
165- 8:	At--transcript:AT1G06110.1	Ms--evm.model.HIC_ASM_5.646	9e-145
165- 9:	At--transcript:AT1G06130.1	Ms--evm.model.HIC_ASM_5.640	1e-128
## Alignment 166: score=399.0 e_value=1.1e-20 N=10 At--1&Ms--HIC_ASM_5 minus
166- 0:	At--transcript:AT1G64180.1	Ms--evm.model.HIC_ASM_5.3089	4e-77
166- 1:	At--transcript:AT1G64380.1	Ms--evm.model.HIC_ASM_5.3076	2e-57
166- 2:	At--transcript:AT1G64390.1	Ms--evm.model.HIC_ASM_5.3072	9e-276
166- 3:	At--transcript:AT1G64400.1	Ms--evm.model.HIC_ASM_5.3052.2	2e-282
166- 4:	At--transcript:AT1G64430.2	Ms--evm.model.HIC_ASM_5.3033	2e-185
166- 5:	At--transcript:AT1G64440.1	Ms--evm.model.HIC_ASM_5.3032	2e-161
166- 6:	At--transcript:AT1G64480.1	Ms--evm.model.HIC_ASM_5.3023	8e-78
166- 7:	At--transcript:AT1G64500.1	Ms--evm.model.HIC_ASM_5.3001	4e-79
166- 8:	At--transcript:AT1G64520.1	Ms--evm.model.HIC_ASM_5.2992	7e-123
166- 9:	At--transcript:AT1G64530.1	Ms--evm.model.HIC_ASM_5.2982_evm.model.HIC_ASM_5.2983	8e-242
## Alignment 167: score=359.0 e_value=3.8e-21 N=10 At--1&Ms--HIC_ASM_5 minus
167- 0:	At--transcript:AT1G53190.1	Ms--evm.model.HIC_ASM_5.2826.13	2e-40
167- 1:	At--transcript:AT1G53210.1	Ms--evm.model.HIC_ASM_5.2807	2e-180
167- 2:	At--transcript:AT1G53240.1	Ms--evm.model.HIC_ASM_5.2787	5e-160
167- 3:	At--transcript:AT1G53250.1	Ms--evm.model.HIC_ASM_5.2761	5e-20
167- 4:	At--transcript:AT1G53270.1	Ms--evm.model.HIC_ASM_5.2759	6e-191
167- 5:	At--transcript:AT1G53300.1	Ms--evm.model.HIC_ASM_5.2743	7e-178
167- 6:	At--transcript:AT1G53310.3	Ms--evm.model.HIC_ASM_5.2734	0
167- 7:	At--transcript:AT1G53320.1	Ms--evm.model.HIC_ASM_5.2703	9e-149
167- 8:	At--transcript:AT1G53540.1	Ms--evm.model.HIC_ASM_5.2686	1e-51
167- 9:	At--transcript:AT1G53660.3	Ms--evm.model.HIC_ASM_5.2658	9e-18
## Alignment 168: score=334.0 e_value=3.1e-11 N=7 At--1&Ms--HIC_ASM_5 minus
168- 0:	At--transcript:AT1G28395.1	Ms--evm.model.HIC_ASM_5.2926	9e-07
168- 1:	At--transcript:AT1G28400.1	Ms--evm.model.HIC_ASM_5.2922	5e-05
168- 2:	At--transcript:AT1G28410.2	Ms--evm.model.HIC_ASM_5.2921	8e-40
168- 3:	At--transcript:AT1G28420.1	Ms--evm.model.HIC_ASM_5.2912	1e-285
168- 4:	At--transcript:AT1G28440.1	Ms--evm.model.HIC_ASM_5.2910	8e-178
168- 5:	At--transcript:AT1G28470.1	Ms--evm.model.HIC_ASM_5.2903	1e-87
168- 6:	At--transcript:AT1G28480.1	Ms--evm.model.HIC_ASM_5.2894	5e-27
## Alignment 169: score=287.0 e_value=5.1e-09 N=6 At--1&Ms--HIC_ASM_5 minus
169- 0:	At--transcript:AT1G11905.1	Ms--evm.model.HIC_ASM_5.2388	2e-21
169- 1:	At--transcript:AT1G11910.2	Ms--evm.model.HIC_ASM_5.2386.1	3e-207
169- 2:	At--transcript:AT1G11920.1	Ms--evm.model.HIC_ASM_5.2381	4e-146
169- 3:	At--transcript:AT1G11925.1	Ms--evm.model.HIC_ASM_5.2380	2e-12
169- 4:	At--transcript:AT1G11930.1	Ms--evm.model.HIC_ASM_5.2378	3e-95
169- 5:	At--transcript:AT1G11940.1	Ms--evm.model.HIC_ASM_5.2364	1e-117
## Alignment 170: score=276.0 e_value=7e-11 N=7 At--1&Ms--HIC_ASM_5 minus
170- 0:	At--transcript:AT1G12990.1	Ms--evm.model.HIC_ASM_5.1378	1e-191
170- 1:	At--transcript:AT1G13000.1	Ms--evm.model.HIC_ASM_5.1372	3e-167
170- 2:	At--transcript:AT1G13020.1	Ms--evm.model.HIC_ASM_5.1328	1e-110
170- 3:	At--transcript:AT1G13080.1	Ms--evm.model.HIC_ASM_5.1288	6e-74
170- 4:	At--transcript:AT1G13130.1	Ms--evm.model.HIC_ASM_5.1268	3e-189
170- 5:	At--transcript:AT1G13170.2	Ms--evm.model.HIC_ASM_5.1207_evm.model.HIC_ASM_5.1205	0
170- 6:	At--transcript:AT1G13190.1	Ms--evm.model.HIC_ASM_5.1181	1e-98
## Alignment 171: score=259.0 e_value=1.1e-09 N=6 At--1&Ms--HIC_ASM_5 minus
171- 0:	At--transcript:AT1G03687.1	Ms--evm.model.HIC_ASM_5.2956.5	3e-119
171- 1:	At--transcript:AT1G03810.1	Ms--evm.model.HIC_ASM_5.2929	6e-43
171- 2:	At--transcript:AT1G03830.2	Ms--evm.model.HIC_ASM_5.2901_evm.model.HIC_ASM_5.2902	2e-113
171- 3:	At--transcript:AT1G03840.1	Ms--evm.model.HIC_ASM_5.2897	2e-118
171- 4:	At--transcript:AT1G03850.1	Ms--evm.model.HIC_ASM_5.2894	5e-13
171- 5:	At--transcript:AT1G03870.1	Ms--evm.model.HIC_ASM_5.2893	1e-46
## Alignment 172: score=345.0 e_value=3.2e-16 N=8 At--1&Ms--HIC_ASM_6 plus
172- 0:	At--transcript:AT1G31910.1	Ms--evm.model.HIC_ASM_6.3078	3e-185
172- 1:	At--transcript:AT1G31930.4	Ms--evm.model.HIC_ASM_6.3080	0
172- 2:	At--transcript:AT1G31940.1	Ms--evm.model.HIC_ASM_6.3084.1	6e-42
172- 3:	At--transcript:AT1G31970.1	Ms--evm.model.HIC_ASM_6.3085.1	7e-180
172- 4:	At--transcript:AT1G32060.1	Ms--evm.model.HIC_ASM_6.3087	3e-191
172- 5:	At--transcript:AT1G32090.1	Ms--evm.model.HIC_ASM_6.3094	4e-300
172- 6:	At--transcript:AT1G32100.1	Ms--evm.model.HIC_ASM_6.3113	1e-53
172- 7:	At--transcript:AT1G32350.1	Ms--evm.model.HIC_ASM_6.3129	2e-104
## Alignment 173: score=497.0 e_value=5.8e-28 N=12 At--1&Ms--HIC_ASM_6 minus
173- 0:	At--transcript:AT1G32760.1	Ms--evm.model.HIC_ASM_6.2014	2e-58
173- 1:	At--transcript:AT1G32770.1	Ms--evm.model.HIC_ASM_6.1956	3e-86
173- 2:	At--transcript:AT1G32780.1	Ms--evm.model.HIC_ASM_6.1911	1e-156
173- 3:	At--transcript:AT1G32790.2	Ms--evm.model.HIC_ASM_6.1881.2	1e-109
173- 4:	At--transcript:AT1G32810.2	Ms--evm.model.HIC_ASM_6.1872	6e-134
173- 5:	At--transcript:AT1G32850.1	Ms--evm.model.HIC_ASM_6.1861	1e-283
173- 6:	At--transcript:AT1G32860.1	Ms--evm.model.HIC_ASM_6.1860	6e-130
173- 7:	At--transcript:AT1G32900.1	Ms--evm.model.HIC_ASM_6.1850	3e-254
173- 8:	At--transcript:AT1G32928.1	Ms--evm.model.HIC_ASM_6.1840	0.001
173- 9:	At--transcript:AT1G32930.1	Ms--evm.model.HIC_ASM_6.1806	3e-176
173- 10:	At--transcript:AT1G32970.1	Ms--evm.model.HIC_ASM_6.1796	3e-18
173- 11:	At--transcript:AT1G33060.2	Ms--evm.model.HIC_ASM_6.1750	6e-35
## Alignment 174: score=470.0 e_value=1.6e-20 N=10 At--1&Ms--HIC_ASM_6 minus
174- 0:	At--transcript:AT1G12320.1	Ms--evm.model.HIC_ASM_6.2534	9e-37
174- 1:	At--transcript:AT1G12330.1	Ms--evm.model.HIC_ASM_6.2529	4e-122
174- 2:	At--transcript:AT1G12360.1	Ms--evm.model.HIC_ASM_6.2528	2e-277
174- 3:	At--transcript:AT1G12380.1	Ms--evm.model.HIC_ASM_6.2525	2e-272
174- 4:	At--transcript:AT1G12400.3	Ms--evm.model.HIC_ASM_6.2514	6e-21
174- 5:	At--transcript:AT1G12420.1	Ms--evm.model.HIC_ASM_6.2503	7e-160
174- 6:	At--transcript:AT1G12430.2	Ms--evm.model.HIC_ASM_6.2488	2e-303
174- 7:	At--transcript:AT1G12440.3	Ms--evm.model.HIC_ASM_6.2487	2e-44
174- 8:	At--transcript:AT1G12450.1	Ms--evm.model.HIC_ASM_6.2485	3e-81
174- 9:	At--transcript:AT1G12460.1	Ms--evm.model.HIC_ASM_6.2484	2e-148
## Alignment 175: score=447.0 e_value=4.6e-21 N=10 At--1&Ms--HIC_ASM_6 minus
175- 0:	At--transcript:AT1G62500.1	Ms--evm.model.HIC_ASM_6.2665	5e-32
175- 1:	At--transcript:AT1G62510.1	Ms--evm.model.HIC_ASM_6.2642	4e-32
175- 2:	At--transcript:AT1G62515.1	Ms--evm.model.HIC_ASM_6.2633	4e-13
175- 3:	At--transcript:AT1G62540.2	Ms--evm.model.HIC_ASM_6.2628.1	1e-125
175- 4:	At--transcript:AT1G62660.1	Ms--evm.model.HIC_ASM_6.2613	1e-229
175- 5:	At--transcript:AT1G62700.2	Ms--evm.model.HIC_ASM_6.2605	3e-107
175- 6:	At--transcript:AT1G62710.1	Ms--evm.model.HIC_ASM_6.2599	9e-186
175- 7:	At--transcript:AT1G62740.1	Ms--evm.model.HIC_ASM_6.2590.1	5e-197
175- 8:	At--transcript:AT1G62750.1	Ms--evm.model.HIC_ASM_6.2582	0
175- 9:	At--transcript:AT1G62760.1	Ms--evm.model.HIC_ASM_6.2573	1e-32
## Alignment 176: score=433.0 e_value=1.2e-19 N=10 At--1&Ms--HIC_ASM_6 minus
176- 0:	At--transcript:AT1G63000.1	Ms--evm.model.HIC_ASM_6.2431	1e-148
176- 1:	At--transcript:AT1G63010.5	Ms--evm.model.HIC_ASM_6.2408.2	8e-276
176- 2:	At--transcript:AT1G63020.2	Ms--evm.model.HIC_ASM_6.2402_evm.model.HIC_ASM_6.2403	0
176- 3:	At--transcript:AT1G63030.1	Ms--evm.model.HIC_ASM_6.2379	4e-43
176- 4:	At--transcript:AT1G63090.1	Ms--evm.model.HIC_ASM_6.2356	3e-106
176- 5:	At--transcript:AT1G63100.2	Ms--evm.model.HIC_ASM_6.2347	2e-159
176- 6:	At--transcript:AT1G63110.1	Ms--evm.model.HIC_ASM_6.2343	2e-173
176- 7:	At--transcript:AT1G63120.1	Ms--evm.model.HIC_ASM_6.2337	9e-120
176- 8:	At--transcript:AT1G63160.1	Ms--evm.model.HIC_ASM_6.2318.1	1e-161
176- 9:	At--transcript:AT1G63170.1	Ms--evm.model.HIC_ASM_6.2317	8e-128
## Alignment 177: score=421.0 e_value=6.9e-17 N=9 At--1&Ms--HIC_ASM_6 minus
177- 0:	At--transcript:AT1G32060.1	Ms--evm.model.HIC_ASM_6.3087	3e-191
177- 1:	At--transcript:AT1G32160.1	Ms--evm.model.HIC_ASM_6.3073_evm.model.HIC_ASM_6.3074	2e-121
177- 2:	At--transcript:AT1G32180.2	Ms--evm.model.HIC_ASM_6.3072	0
177- 3:	At--transcript:AT1G32190.1	Ms--evm.model.HIC_ASM_6.3071	2e-127
177- 4:	At--transcript:AT1G32200.2	Ms--evm.model.HIC_ASM_6.3068	1e-126
177- 5:	At--transcript:AT1G32230.1	Ms--evm.model.HIC_ASM_6.3063	1e-94
177- 6:	At--transcript:AT1G32240.1	Ms--evm.model.HIC_ASM_6.3061	3e-55
177- 7:	At--transcript:AT1G32260.1	Ms--evm.model.HIC_ASM_6.3057	4e-27
177- 8:	At--transcript:AT1G32330.1	Ms--evm.model.HIC_ASM_6.3048	1e-108
## Alignment 178: score=364.0 e_value=1.1e-14 N=8 At--1&Ms--HIC_ASM_6 minus
178- 0:	At--transcript:AT1G12090.1	Ms--evm.model.HIC_ASM_6.2631	2e-21
178- 1:	At--transcript:AT1G12160.1	Ms--evm.model.HIC_ASM_6.2629	2e-123
178- 2:	At--transcript:AT1G12200.1	Ms--evm.model.HIC_ASM_6.2628.1	1e-131
178- 3:	At--transcript:AT1G12230.2	Ms--evm.model.HIC_ASM_6.2614	8e-147
178- 4:	At--transcript:AT1G12240.1	Ms--evm.model.HIC_ASM_6.2613	2e-228
178- 5:	At--transcript:AT1G12250.1	Ms--evm.model.HIC_ASM_6.2608.1	2e-61
178- 6:	At--transcript:AT1G12260.1	Ms--evm.model.HIC_ASM_6.2605	2e-117
178- 7:	At--transcript:AT1G12270.1	Ms--evm.model.HIC_ASM_6.2590.1	2e-179
## Alignment 179: score=294.0 e_value=6e-11 N=7 At--1&Ms--HIC_ASM_6 minus
179- 0:	At--transcript:AT1G12570.1	Ms--evm.model.HIC_ASM_6.2410	3e-100
179- 1:	At--transcript:AT1G12610.1	Ms--evm.model.HIC_ASM_6.2379	7e-40
179- 2:	At--transcript:AT1G12630.1	Ms--evm.model.HIC_ASM_6.2378	2e-43
179- 3:	At--transcript:AT1G12710.2	Ms--evm.model.HIC_ASM_6.2356	4e-104
179- 4:	At--transcript:AT1G12730.1	Ms--evm.model.HIC_ASM_6.2343	6e-160
179- 5:	At--transcript:AT1G12750.1	Ms--evm.model.HIC_ASM_6.2337	7e-109
179- 6:	At--transcript:AT1G12760.1	Ms--evm.model.HIC_ASM_6.2317	7e-135
## Alignment 180: score=284.0 e_value=1.1e-09 N=6 At--1&Ms--HIC_ASM_6 minus
180- 0:	At--transcript:AT1G32380.1	Ms--evm.model.HIC_ASM_6.2886	3e-165
180- 1:	At--transcript:AT1G32440.1	Ms--evm.model.HIC_ASM_6.2874	1e-210
180- 2:	At--transcript:AT1G32450.1	Ms--evm.model.HIC_ASM_6.2873	6e-242
180- 3:	At--transcript:AT1G32470.1	Ms--evm.model.HIC_ASM_6.2869	3e-72
180- 4:	At--transcript:AT1G32510.1	Ms--evm.model.HIC_ASM_6.2867	3e-68
180- 5:	At--transcript:AT1G32530.1	Ms--evm.model.HIC_ASM_6.2866	3e-127
## Alignment 181: score=263.0 e_value=2.9e-09 N=6 At--1&Ms--HIC_ASM_6 minus
181- 0:	At--transcript:AT1G62820.1	Ms--evm.model.HIC_ASM_6.2539	2e-65
181- 1:	At--transcript:AT1G62850.3	Ms--evm.model.HIC_ASM_6.2533	2e-65
181- 2:	At--transcript:AT1G62870.1	Ms--evm.model.HIC_ASM_6.2525	7e-276
181- 3:	At--transcript:AT1G62886.1	Ms--evm.model.HIC_ASM_6.2514	2e-19
181- 4:	At--transcript:AT1G62950.1	Ms--evm.model.HIC_ASM_6.2484	1e-134
181- 5:	At--transcript:AT1G62960.1	Ms--evm.model.HIC_ASM_6.2483	7e-178
## Alignment 182: score=469.0 e_value=2.6e-24 N=10 At--1&Ms--HIC_ASM_7 plus
182- 0:	At--transcript:AT1G19110.1	Ms--evm.model.HIC_ASM_7.2284	4e-225
182- 1:	At--transcript:AT1G19115.4	Ms--evm.model.HIC_ASM_7.2285.2	8e-14
182- 2:	At--transcript:AT1G19130.1	Ms--evm.model.HIC_ASM_7.2287	1e-67
182- 3:	At--transcript:AT1G19140.2	Ms--evm.model.HIC_ASM_7.2290	1e-85
182- 4:	At--transcript:AT1G19170.1	Ms--evm.model.HIC_ASM_7.2292	1e-209
182- 5:	At--transcript:AT1G19180.3	Ms--evm.model.HIC_ASM_7.2293	9e-38
182- 6:	At--transcript:AT1G19200.2	Ms--evm.model.HIC_ASM_7.2296	2e-15
182- 7:	At--transcript:AT1G19210.1	Ms--evm.model.HIC_ASM_7.2300	4e-32
182- 8:	At--transcript:AT1G19220.1	Ms--evm.model.HIC_ASM_7.2304	4e-259
182- 9:	At--transcript:AT1G19400.2	Ms--evm.model.HIC_ASM_7.2328	8e-16
## Alignment 183: score=318.0 e_value=7.9e-12 N=7 At--1&Ms--HIC_ASM_7 plus
183- 0:	At--transcript:AT1G53830.1	Ms--evm.model.HIC_ASM_7.2312	3e-112
183- 1:	At--transcript:AT1G53860.1	Ms--evm.model.HIC_ASM_7.2319	6e-52
183- 2:	At--transcript:AT1G53870.1	Ms--evm.model.HIC_ASM_7.2324	9e-24
183- 3:	At--transcript:AT1G53880.1	Ms--evm.model.HIC_ASM_7.2325	4e-160
183- 4:	At--transcript:AT1G53885.1	Ms--evm.model.HIC_ASM_7.2327	2e-14
183- 5:	At--transcript:AT1G53910.2	Ms--evm.model.HIC_ASM_7.2335	1e-64
183- 6:	At--transcript:AT1G54050.2	Ms--evm.model.HIC_ASM_7.2345	4e-39
## Alignment 184: score=543.0 e_value=3.2e-32 N=13 At--1&Ms--HIC_ASM_7 minus
184- 0:	At--transcript:AT1G72330.3	Ms--evm.model.HIC_ASM_7.2313	8e-233
184- 1:	At--transcript:AT1G72450.1	Ms--evm.model.HIC_ASM_7.2293	2e-23
184- 2:	At--transcript:AT1G72460.1	Ms--evm.model.HIC_ASM_7.2291	8e-96
184- 3:	At--transcript:AT1G72470.1	Ms--evm.model.HIC_ASM_7.2289	2e-212
184- 4:	At--transcript:AT1G72480.1	Ms--evm.model.HIC_ASM_7.2286	1e-184
184- 5:	At--transcript:AT1G72490.3	Ms--evm.model.HIC_ASM_7.2285.2	3e-46
184- 6:	At--transcript:AT1G72500.1	Ms--evm.model.HIC_ASM_7.2284	2e-181
184- 7:	At--transcript:AT1G72510.2	Ms--evm.model.HIC_ASM_7.2275	8e-43
184- 8:	At--transcript:AT1G72560.4	Ms--evm.model.HIC_ASM_7.2257	0
184- 9:	At--transcript:AT1G72610.1	Ms--evm.model.HIC_ASM_7.2241	1e-72
184- 10:	At--transcript:AT1G72630.1	Ms--evm.model.HIC_ASM_7.2209	9e-38
184- 11:	At--transcript:AT1G72650.2	Ms--evm.model.HIC_ASM_7.2186	2e-95
184- 12:	At--transcript:AT1G72830.2	Ms--evm.model.HIC_ASM_7.2176	9e-43
## Alignment 185: score=390.0 e_value=3.3e-16 N=9 At--1&Ms--HIC_ASM_7 minus
185- 0:	At--transcript:AT1G14630.1	Ms--evm.model.HIC_ASM_7.2108	8e-37
185- 1:	At--transcript:AT1G14660.1	Ms--evm.model.HIC_ASM_7.2106	1e-194
185- 2:	At--transcript:AT1G14670.1	Ms--evm.model.HIC_ASM_7.2104	2e-294
185- 3:	At--transcript:AT1G14685.2	Ms--evm.model.HIC_ASM_7.2086	1e-69
185- 4:	At--transcript:AT1G14720.1	Ms--evm.model.HIC_ASM_7.2064	1e-124
185- 5:	At--transcript:AT1G14750.3	Ms--evm.model.HIC_ASM_7.2038	4e-63
185- 6:	At--transcript:AT1G14780.1	Ms--evm.model.HIC_ASM_7.2027	1e-196
185- 7:	At--transcript:AT1G14840.1	Ms--evm.model.HIC_ASM_7.2019.2	1e-192
185- 8:	At--transcript:AT1G14850.1	Ms--evm.model.HIC_ASM_7.2011	0
## Alignment 186: score=308.0 e_value=8.3e-13 N=7 At--1&Ms--HIC_ASM_7 minus
186- 0:	At--transcript:AT1G54090.1	Ms--evm.model.HIC_ASM_7.2289	2e-208
186- 1:	At--transcript:AT1G54095.1	Ms--evm.model.HIC_ASM_7.2275	2e-24
186- 2:	At--transcript:AT1G54100.1	Ms--evm.model.HIC_ASM_7.2274	7e-247
186- 3:	At--transcript:AT1G54115.1	Ms--evm.model.HIC_ASM_7.2273	6e-227
186- 4:	At--transcript:AT1G54120.1	Ms--evm.model.HIC_ASM_7.2271	2e-12
186- 5:	At--transcript:AT1G54130.1	Ms--evm.model.HIC_ASM_7.2254	3e-260
186- 6:	At--transcript:AT1G54215.1	Ms--evm.model.HIC_ASM_7.2235	5e-05
## Alignment 187: score=303.0 e_value=2.8e-12 N=7 At--1&Ms--HIC_ASM_7 minus
187- 0:	At--transcript:AT1G53708.1	Ms--evm.model.HIC_ASM_7.2387	1e-12
187- 1:	At--transcript:AT1G53730.2	Ms--evm.model.HIC_ASM_7.2377	1e-195
187- 2:	At--transcript:AT1G53750.1	Ms--evm.model.HIC_ASM_7.2375	2e-237
187- 3:	At--transcript:AT1G53770.2	Ms--evm.model.HIC_ASM_7.2373	7e-161
187- 4:	At--transcript:AT1G53820.1	Ms--evm.model.HIC_ASM_7.2372	6e-46
187- 5:	At--transcript:AT1G53830.1	Ms--evm.model.HIC_ASM_7.2359	2e-114
187- 6:	At--transcript:AT1G53910.2	Ms--evm.model.HIC_ASM_7.2335	1e-64
## Alignment 188: score=295.0 e_value=9.5e-16 N=8 At--1&Ms--HIC_ASM_7 minus
188- 0:	At--transcript:AT1G65960.2	Ms--evm.model.HIC_ASM_7.2117	7e-236
188- 1:	At--transcript:AT1G66080.1	Ms--evm.model.HIC_ASM_7.2080	2e-86
188- 2:	At--transcript:AT1G66150.1	Ms--evm.model.HIC_ASM_7.2051	3e-282
188- 3:	At--transcript:AT1G66160.1	Ms--evm.model.HIC_ASM_7.2048	2e-89
188- 4:	At--transcript:AT1G66170.1	Ms--evm.model.HIC_ASM_7.2041	2e-186
188- 5:	At--transcript:AT1G66190.1	Ms--evm.model.HIC_ASM_7.2017	3e-06
188- 6:	At--transcript:AT1G66200.3	Ms--evm.model.HIC_ASM_7.1988	2e-195
188- 7:	At--transcript:AT1G66400.1	Ms--evm.model.HIC_ASM_7.1982	4e-19
## Alignment 189: score=304.0 e_value=8.1e-13 N=8 At--1&Ms--HIC_ASM_9 plus
189- 0:	At--transcript:AT1G09930.1	Ms--evm.model.HIC_ASM_9.381	2e-219
189- 1:	At--transcript:AT1G09932.1	Ms--evm.model.HIC_ASM_9.403	1e-53
189- 2:	At--transcript:AT1G09940.1	Ms--evm.model.HIC_ASM_9.420	1e-194
189- 3:	At--transcript:AT1G09960.1	Ms--evm.model.HIC_ASM_9.437	1e-186
189- 4:	At--transcript:AT1G09970.2	Ms--evm.model.HIC_ASM_9.458	4e-135
189- 5:	At--transcript:AT1G10020.1	Ms--evm.model.HIC_ASM_9.494	4e-177
189- 6:	At--transcript:AT1G10050.3	Ms--evm.model.HIC_ASM_9.509	0
189- 7:	At--transcript:AT1G10060.5	Ms--evm.model.HIC_ASM_9.538	1e-117
## Alignment 190: score=269.0 e_value=6.5e-09 N=6 At--1&Ms--HIC_ASM_9 plus
190- 0:	At--transcript:AT1G04950.1	Ms--evm.model.HIC_ASM_9.2386	9e-184
190- 1:	At--transcript:AT1G04960.2	Ms--evm.model.HIC_ASM_9.2391	3e-82
190- 2:	At--transcript:AT1G04970.1	Ms--evm.model.HIC_ASM_9.2392	1e-145
190- 3:	At--transcript:AT1G04980.1	Ms--evm.model.HIC_ASM_9.2419	4e-188
190- 4:	At--transcript:AT1G04985.1	Ms--evm.model.HIC_ASM_9.2421.1	8e-50
190- 5:	At--transcript:AT1G05010.1	Ms--evm.model.HIC_ASM_9.2424	2e-139
## Alignment 191: score=631.0 e_value=8.9e-33 N=14 At--1&Ms--HIC_ASM_9 minus
191- 0:	At--transcript:AT1G74970.1	Ms--evm.model.HIC_ASM_9.119	6e-75
191- 1:	At--transcript:AT1G75000.1	Ms--evm.model.HIC_ASM_9.111	2e-94
191- 2:	At--transcript:AT1G75030.1	Ms--evm.model.HIC_ASM_9.109	1e-94
191- 3:	At--transcript:AT1G75060.1	Ms--evm.model.HIC_ASM_9.103	1e-73
191- 4:	At--transcript:AT1G75090.1	Ms--evm.model.HIC_ASM_9.64	2e-86
191- 5:	At--transcript:AT1G75100.1	Ms--evm.model.HIC_ASM_9.60	5e-58
191- 6:	At--transcript:AT1G75110.1	Ms--evm.model.HIC_ASM_9.57	2e-169
191- 7:	At--transcript:AT1G75130.1	Ms--evm.model.HIC_ASM_9.51	5e-142
191- 8:	At--transcript:AT1G75150.3	Ms--evm.model.HIC_ASM_9.45	2e-56
191- 9:	At--transcript:AT1G75160.1	Ms--evm.model.HIC_ASM_9.41	2e-127
191- 10:	At--transcript:AT1G75170.1	Ms--evm.model.HIC_ASM_9.14	6e-112
191- 11:	At--transcript:AT1G75180.3	Ms--evm.model.HIC_ASM_9.13	5e-84
191- 12:	At--transcript:AT1G75200.1	Ms--evm.model.HIC_ASM_9.8	3e-260
191- 13:	At--transcript:AT1G75210.1	Ms--evm.model.HIC_ASM_9.6	1e-239
## Alignment 192: score=255.0 e_value=1.3e-09 N=6 At--1&Ms--HIC_ASM_9 minus
192- 0:	At--transcript:AT1G19300.1	Ms--evm.model.HIC_ASM_9.112	1e-142
192- 1:	At--transcript:AT1G19320.1	Ms--evm.model.HIC_ASM_9.109	3e-83
192- 2:	At--transcript:AT1G19330.3	Ms--evm.model.HIC_ASM_9.103	7e-82
192- 3:	At--transcript:AT1G19350.3	Ms--evm.model.HIC_ASM_9.63	2e-80
192- 4:	At--transcript:AT1G19360.2	Ms--evm.model.HIC_ASM_9.57	6e-177
192- 5:	At--transcript:AT1G19450.1	Ms--evm.model.HIC_ASM_9.33_evm.model.HIC_ASM_9.34_evm.model.HIC_ASM_9.40	7e-53
## Alignment 193: score=318.0 e_value=1.2e-15 N=8 At--1&Ms--HIC_ASM_10 plus
193- 0:	At--transcript:AT1G58390.2	Ms--evm.model.HIC_ASM_10.2509	5e-75
193- 1:	At--transcript:AT1G58410.2	Ms--evm.model.HIC_ASM_10.2556	4e-114
193- 2:	At--transcript:AT1G58602.1	Ms--evm.model.HIC_ASM_10.2571	6e-60
193- 3:	At--transcript:AT1G58807.1	Ms--evm.model.HIC_ASM_10.2577	5e-23
193- 4:	At--transcript:AT1G59124.2	Ms--evm.model.HIC_ASM_10.2584	1e-32
193- 5:	At--transcript:AT1G59218.3	Ms--evm.model.HIC_ASM_10.2585	6e-25
193- 6:	At--transcript:AT1G59620.2	Ms--evm.model.HIC_ASM_10.2595	1e-47
193- 7:	At--transcript:AT1G59780.1	Ms--evm.model.HIC_ASM_10.2607	2e-94
## Alignment 194: score=286.0 e_value=8.1e-12 N=7 At--1&Ms--HIC_ASM_10 plus
194- 0:	At--transcript:AT1G79640.1	Ms--evm.model.HIC_ASM_10.429	1e-222
194- 1:	At--transcript:AT1G79650.4	Ms--evm.model.HIC_ASM_10.443	1e-125
194- 2:	At--transcript:AT1G79660.1	Ms--evm.model.HIC_ASM_10.454.1	6e-18
194- 3:	At--transcript:AT1G79690.1	Ms--evm.model.HIC_ASM_10.464	0
194- 4:	At--transcript:AT1G79710.1	Ms--evm.model.HIC_ASM_10.475_evm.model.HIC_ASM_10.477	1e-163
194- 5:	At--transcript:AT1G79940.1	Ms--evm.model.HIC_ASM_10.513	2e-05
194- 6:	At--transcript:AT1G80010.1	Ms--evm.model.HIC_ASM_10.519	5e-65
## Alignment 195: score=391.0 e_value=1.9e-17 N=9 At--1&Ms--HIC_ASM_10 minus
195- 0:	At--transcript:AT1G80550.1	Ms--evm.model.HIC_ASM_10.780	6e-102
195- 1:	At--transcript:AT1G80610.1	Ms--evm.model.HIC_ASM_10.763	2e-09
195- 2:	At--transcript:AT1G80620.1	Ms--evm.model.HIC_ASM_10.762	2e-71
195- 3:	At--transcript:AT1G80690.2	Ms--evm.model.HIC_ASM_10.731	1e-66
195- 4:	At--transcript:AT1G80700.1	Ms--evm.model.HIC_ASM_10.730	2e-08
195- 5:	At--transcript:AT1G80730.1	Ms--evm.model.HIC_ASM_10.725	3e-29
195- 6:	At--transcript:AT1G80760.1	Ms--evm.model.HIC_ASM_10.702	1e-110
195- 7:	At--transcript:AT1G80780.3	Ms--evm.model.HIC_ASM_10.693	4e-130
195- 8:	At--transcript:AT1G80840.1	Ms--evm.model.HIC_ASM_10.651	8e-52
## Alignment 196: score=338.0 e_value=3.4e-11 N=7 At--1&Ms--HIC_ASM_10 minus
196- 0:	At--transcript:AT1G55580.1	Ms--evm.model.HIC_ASM_10.2679	1e-111
196- 1:	At--transcript:AT1G55590.1	Ms--evm.model.HIC_ASM_10.2677	1e-135
196- 2:	At--transcript:AT1G55610.2	Ms--evm.model.HIC_ASM_10.2676	2e-227
196- 3:	At--transcript:AT1G55620.2	Ms--evm.model.HIC_ASM_10.2674	3e-280
196- 4:	At--transcript:AT1G55670.1	Ms--evm.model.HIC_ASM_10.2662	2e-48
196- 5:	At--transcript:AT1G55680.1	Ms--evm.model.HIC_ASM_10.2661	8e-196
196- 6:	At--transcript:AT1G55690.5	Ms--evm.model.HIC_ASM_10.2660.4	5e-193
## Alignment 197: score=307.0 e_value=2.4e-13 N=8 At--1&Ms--HIC_ASM_10 minus
197- 0:	At--transcript:AT1G78880.1	Ms--evm.model.HIC_ASM_10.112	4e-104
197- 1:	At--transcript:AT1G78890.1	Ms--evm.model.HIC_ASM_10.103	2e-28
197- 2:	At--transcript:AT1G78900.2	Ms--evm.model.HIC_ASM_10.81	8e-283
197- 3:	At--transcript:AT1G78910.1	Ms--evm.model.HIC_ASM_10.62	8e-179
197- 4:	At--transcript:AT1G78920.3	Ms--evm.model.HIC_ASM_10.53	0
197- 5:	At--transcript:AT1G78950.2	Ms--evm.model.HIC_ASM_10.32	1e-264
[truncated: 6,008 more rows]

## Sheet: Ms-Os
############### Parameters ###############
# MATCH_SCORE: 50
# MATCH_SIZE: 5
# GAP_PENALTY: -1
# OVERLAP_WINDOW: 5
# E_VALUE: 1e-05
# MAX GAPS: 25
############### Statistics ###############
# Number of all genes: 69195
##########################################
## Alignment 0: score=261.0 e_value=3.6e-09 N=6 Ms--000638F&Os--Mt plus
0- 0:	Ms--evm.model.000638F.13	Os--transcript:transcript-rps12-2	4e-17
0- 1:	Ms--evm.model.000638F.31	Os--transcript:transcript-rps2-2	2e-13
0- 2:	Ms--evm.model.000638F.56	Os--transcript:transcript-rps13	1e-58
0- 3:	Ms--evm.model.000638F.64	Os--transcript:transcript-rpl2-2	8e-77
0- 4:	Ms--evm.model.000638F.70	Os--transcript:transcript-cob	2e-219
0- 5:	Ms--evm.model.000638F.72	Os--transcript:transcript-rpl5	9e-76
## Alignment 1: score=1316.0 e_value=2.7e-103 N=31 Ms--HIC_ASM_1&Os--1 plus
1- 0:	Ms--evm.model.HIC_ASM_1.1098	Os--transcript:Os01t0172300-01	6e-31
1- 1:	Ms--evm.model.HIC_ASM_1.1102	Os--transcript:Os01t0172400-03	0
1- 2:	Ms--evm.model.HIC_ASM_1.1131.1	Os--transcript:Os01t0173000-01	1e-36
1- 3:	Ms--evm.model.HIC_ASM_1.1144	Os--transcript:Os01t0173100-01	2e-41
1- 4:	Ms--evm.model.HIC_ASM_1.1150_evm.model.HIC_ASM_1.1151	Os--transcript:Os01t0173600-00	4e-58
1- 5:	Ms--evm.model.HIC_ASM_1.1156	Os--transcript:Os01t0174000-00	4e-21
1- 6:	Ms--evm.model.HIC_ASM_1.1157	Os--transcript:Os01t0174100-01	7e-15
1- 7:	Ms--evm.model.HIC_ASM_1.1160	Os--transcript:Os01t0174500-01	3e-70
1- 8:	Ms--evm.model.HIC_ASM_1.1165	Os--transcript:Os01t0174700-01	3e-145
1- 9:	Ms--evm.model.HIC_ASM_1.1171	Os--transcript:Os01t0174900-01	1e-45
1- 10:	Ms--evm.model.HIC_ASM_1.1175	Os--transcript:Os01t0175000-03	5e-122
1- 11:	Ms--evm.model.HIC_ASM_1.1197	Os--transcript:Os01t0175600-01	2e-270
1- 12:	Ms--evm.model.HIC_ASM_1.1216	Os--transcript:Os01t0176300-00	4e-104
1- 13:	Ms--evm.model.HIC_ASM_1.1228	Os--transcript:Os01t0176500-01	5e-156
1- 14:	Ms--evm.model.HIC_ASM_1.1261	Os--transcript:Os01t0177100-02	5e-298
1- 15:	Ms--evm.model.HIC_ASM_1.1275_evm.model.HIC_ASM_1.1273	Os--transcript:Os01t0177900-01	0
1- 16:	Ms--evm.model.HIC_ASM_1.1281	Os--transcript:Os01t0178100-01	7e-98
1- 17:	Ms--evm.model.HIC_ASM_1.1282	Os--transcript:Os01t0178200-00	4e-91
1- 18:	Ms--evm.model.HIC_ASM_1.1283	Os--transcript:Os01t0178300-01	3e-06
1- 19:	Ms--evm.model.HIC_ASM_1.1284	Os--transcript:Os01t0178500-02	5e-49
1- 20:	Ms--evm.model.HIC_ASM_1.1291	Os--transcript:Os01t0178700-01	3e-106
1- 21:	Ms--evm.model.HIC_ASM_1.1315	Os--transcript:Os01t0179200-01	9e-119
1- 22:	Ms--evm.model.HIC_ASM_1.1329	Os--transcript:Os01t0179500-01	2e-25
1- 23:	Ms--evm.model.HIC_ASM_1.1352.6	Os--transcript:Os01t0179800-01	2e-120
1- 24:	Ms--evm.model.HIC_ASM_1.1361	Os--transcript:Os01t0180000-01	1e-38
1- 25:	Ms--evm.model.HIC_ASM_1.1377	Os--transcript:Os01t0180300-01	4e-32
1- 26:	Ms--evm.model.HIC_ASM_1.1378	Os--transcript:Os01t0180400-01	9e-36
1- 27:	Ms--evm.model.HIC_ASM_1.1409	Os--transcript:Os01t0182300-01	4e-08
1- 28:	Ms--evm.model.HIC_ASM_1.1428	Os--transcript:Os01t0183300-01	7e-162
1- 29:	Ms--evm.model.HIC_ASM_1.1444	Os--transcript:Os01t0184500-01	8e-206
1- 30:	Ms--evm.model.HIC_ASM_1.1466	Os--transcript:Os01t0186000-01	2e-28
## Alignment 2: score=918.0 e_value=2.6e-65 N=21 Ms--HIC_ASM_1&Os--1 plus
2- 0:	Ms--evm.model.HIC_ASM_1.626	Os--transcript:Os01t0558300-01	2e-87
2- 1:	Ms--evm.model.HIC_ASM_1.631	Os--transcript:Os01t0558600-01	2e-105
2- 2:	Ms--evm.model.HIC_ASM_1.632	Os--transcript:Os01t0558700-01	1e-11
2- 3:	Ms--evm.model.HIC_ASM_1.634	Os--transcript:Os01t0558800-01	7e-83
2- 4:	Ms--evm.model.HIC_ASM_1.635.2	Os--transcript:Os01t0558850-00	1e-223
2- 5:	Ms--evm.model.HIC_ASM_1.636	Os--transcript:Os01t0559000-01	2e-97
2- 6:	Ms--evm.model.HIC_ASM_1.640	Os--transcript:Os01t0559300-01	4e-17
2- 7:	Ms--evm.model.HIC_ASM_1.642	Os--transcript:Os01t0559600-01	5e-213
2- 8:	Ms--evm.model.HIC_ASM_1.646.1	Os--transcript:Os01t0560000-01	2e-160
2- 9:	Ms--evm.model.HIC_ASM_1.655	Os--transcript:Os01t0565900-01	3e-09
2- 10:	Ms--evm.model.HIC_ASM_1.662	Os--transcript:Os01t0566100-02	4e-100
2- 11:	Ms--evm.model.HIC_ASM_1.663	Os--transcript:Os01t0566800-00	7e-36
2- 12:	Ms--evm.model.HIC_ASM_1.666	Os--transcript:Os01t0567400-00	1e-16
2- 13:	Ms--evm.model.HIC_ASM_1.680	Os--transcript:Os01t0571000-02	4e-33
2- 14:	Ms--evm.model.HIC_ASM_1.704	Os--transcript:Os01t0571300-01	1e-58
2- 15:	Ms--evm.model.HIC_ASM_1.724	Os--transcript:Os01t0575000-01	0
2- 16:	Ms--evm.model.HIC_ASM_1.735	Os--transcript:Os01t0576100-00	2e-07
2- 17:	Ms--evm.model.HIC_ASM_1.741	Os--transcript:Os01t0579800-01	2e-16
2- 18:	Ms--evm.model.HIC_ASM_1.757	Os--transcript:Os01t0580200-01	0
2- 19:	Ms--evm.model.HIC_ASM_1.775	Os--transcript:Os01t0580500-01	1e-75
2- 20:	Ms--evm.model.HIC_ASM_1.778.1	Os--transcript:Os01t0580800-01	1e-17
## Alignment 3: score=643.0 e_value=1.7e-38 N=15 Ms--HIC_ASM_1&Os--1 plus
3- 0:	Ms--evm.model.HIC_ASM_1.621	Os--transcript:Os01t0706400-01	5e-80
3- 1:	Ms--evm.model.HIC_ASM_1.628	Os--transcript:Os01t0706500-00	2e-55
3- 2:	Ms--evm.model.HIC_ASM_1.632	Os--transcript:Os01t0706600-00	2e-07
3- 3:	Ms--evm.model.HIC_ASM_1.633	Os--transcript:Os01t0706700-01	3e-252
3- 4:	Ms--evm.model.HIC_ASM_1.646.1	Os--transcript:Os01t0706900-01	5e-138
3- 5:	Ms--evm.model.HIC_ASM_1.663	Os--transcript:Os01t0707500-01	3e-35
3- 6:	Ms--evm.model.HIC_ASM_1.664	Os--transcript:Os01t0708000-00	7e-72
3- 7:	Ms--evm.model.HIC_ASM_1.680	Os--transcript:Os01t0708900-01	4e-29
3- 8:	Ms--evm.model.HIC_ASM_1.699	Os--transcript:Os01t0709000-01	6e-67
3- 9:	Ms--evm.model.HIC_ASM_1.722	Os--transcript:Os01t0710700-01	3e-131
3- 10:	Ms--evm.model.HIC_ASM_1.729	Os--transcript:Os01t0711100-01	4e-40
3- 11:	Ms--evm.model.HIC_ASM_1.732	Os--transcript:Os01t0711200-01	1e-84
3- 12:	Ms--evm.model.HIC_ASM_1.745	Os--transcript:Os01t0711400-01	9e-175
3- 13:	Ms--evm.model.HIC_ASM_1.756.2	Os--transcript:Os01t0711800-00	3e-106
3- 14:	Ms--evm.model.HIC_ASM_1.766	Os--transcript:Os01t0712700-01	8e-77
## Alignment 4: score=639.0 e_value=1.9e-36 N=15 Ms--HIC_ASM_1&Os--1 plus
4- 0:	Ms--evm.model.HIC_ASM_1.520	Os--transcript:Os01t0188400-01	5e-285
4- 1:	Ms--evm.model.HIC_ASM_1.528.1	Os--transcript:Os01t0190300-01	2e-39
4- 2:	Ms--evm.model.HIC_ASM_1.533	Os--transcript:Os01t0190400-01	3e-169
4- 3:	Ms--evm.model.HIC_ASM_1.537	Os--transcript:Os01t0190500-01	8e-80
4- 4:	Ms--evm.model.HIC_ASM_1.546	Os--transcript:Os01t0191150-00	5e-10
4- 5:	Ms--evm.model.HIC_ASM_1.556.6	Os--transcript:Os01t0191300-01	6e-142
4- 6:	Ms--evm.model.HIC_ASM_1.559.1	Os--transcript:Os01t0191500-01	5e-189
4- 7:	Ms--evm.model.HIC_ASM_1.563	Os--transcript:Os01t0191700-01	8e-226
4- 8:	Ms--evm.model.HIC_ASM_1.569	Os--transcript:Os01t0191900-01	2e-52
4- 9:	Ms--evm.model.HIC_ASM_1.570	Os--transcript:Os01t0192000-01	2e-92
4- 10:	Ms--evm.model.HIC_ASM_1.593	Os--transcript:Os01t0192300-01	1e-56
4- 11:	Ms--evm.model.HIC_ASM_1.606	Os--transcript:Os01t0192600-01	5e-89
4- 12:	Ms--evm.model.HIC_ASM_1.617	Os--transcript:Os01t0192900-00	3e-160
4- 13:	Ms--evm.model.HIC_ASM_1.647	Os--transcript:Os01t0193600-01	3e-214
4- 14:	Ms--evm.model.HIC_ASM_1.674	Os--transcript:Os01t0195400-00	2e-25
## Alignment 5: score=322.0 e_value=1e-12 N=7 Ms--HIC_ASM_1&Os--1 plus
5- 0:	Ms--evm.model.HIC_ASM_1.810	Os--transcript:Os01t0198500-01	1e-18
5- 1:	Ms--evm.model.HIC_ASM_1.812	Os--transcript:Os01t0198900-01	2e-25
5- 2:	Ms--evm.model.HIC_ASM_1.814	Os--transcript:Os01t0199700-00	1e-26
5- 3:	Ms--evm.model.HIC_ASM_1.815	Os--transcript:Os01t0200200-00	2e-24
5- 4:	Ms--evm.model.HIC_ASM_1.817	Os--transcript:Os01t0200300-01	2e-148
5- 5:	Ms--evm.model.HIC_ASM_1.825	Os--transcript:Os01t0200500-01	1e-56
5- 6:	Ms--evm.model.HIC_ASM_1.841	Os--transcript:Os01t0200600-01	2e-30
## Alignment 6: score=287.0 e_value=3.6e-09 N=6 Ms--HIC_ASM_1&Os--1 plus
6- 0:	Ms--evm.model.HIC_ASM_1.528.1	Os--transcript:Os01t0741900-01	2e-52
6- 1:	Ms--evm.model.HIC_ASM_1.532	Os--transcript:Os01t0742400-02	1e-108
6- 2:	Ms--evm.model.HIC_ASM_1.533	Os--transcript:Os01t0742500-01	2e-187
6- 3:	Ms--evm.model.HIC_ASM_1.537	Os--transcript:Os01t0743100-00	7e-20
6- 4:	Ms--evm.model.HIC_ASM_1.538	Os--transcript:Os01t0743200-01	6e-162
6- 5:	Ms--evm.model.HIC_ASM_1.545	Os--transcript:Os01t0743300-01	7e-246
## Alignment 7: score=260.0 e_value=3e-08 N=6 Ms--HIC_ASM_1&Os--1 plus
7- 0:	Ms--evm.model.HIC_ASM_1.711	Os--transcript:Os01t0194200-01	2e-91
7- 1:	Ms--evm.model.HIC_ASM_1.726	Os--transcript:Os01t0195500-01	2e-67
7- 2:	Ms--evm.model.HIC_ASM_1.735	Os--transcript:Os01t0195801-00	4e-20
7- 3:	Ms--evm.model.HIC_ASM_1.743	Os--transcript:Os01t0196600-01	5e-182
7- 4:	Ms--evm.model.HIC_ASM_1.755	Os--transcript:Os01t0197400-01	1e-30
7- 5:	Ms--evm.model.HIC_ASM_1.762	Os--transcript:Os01t0197700-01	3e-135
## Alignment 8: score=857.0 e_value=2.6e-51 N=19 Ms--HIC_ASM_1&Os--1 minus
8- 0:	Ms--evm.model.HIC_ASM_1.854	Os--transcript:Os01t0232400-01	6e-59
8- 1:	Ms--evm.model.HIC_ASM_1.865	Os--transcript:Os01t0232000-00	3e-34
8- 2:	Ms--evm.model.HIC_ASM_1.868	Os--transcript:Os01t0231800-01	3e-06
8- 3:	Ms--evm.model.HIC_ASM_1.872	Os--transcript:Os01t0231600-00	5e-26
8- 4:	Ms--evm.model.HIC_ASM_1.882	Os--transcript:Os01t0231500-01	3e-168
8- 5:	Ms--evm.model.HIC_ASM_1.897	Os--transcript:Os01t0231000-01	8e-59
8- 6:	Ms--evm.model.HIC_ASM_1.905	Os--transcript:Os01t0230200-01	4e-50
8- 7:	Ms--evm.model.HIC_ASM_1.906	Os--transcript:Os01t0229800-00	9e-24
8- 8:	Ms--evm.model.HIC_ASM_1.908.1	Os--transcript:Os01t0229500-01	2e-31
8- 9:	Ms--evm.model.HIC_ASM_1.912.4	Os--transcript:Os01t0229300-01	9e-10
8- 10:	Ms--evm.model.HIC_ASM_1.930	Os--transcript:Os01t0229200-01	3e-138
8- 11:	Ms--evm.model.HIC_ASM_1.934	Os--transcript:Os01t0229100-02	3e-236
8- 12:	Ms--evm.model.HIC_ASM_1.941_evm.model.HIC_ASM_1.942	Os--transcript:Os01t0228600-03	4e-117
8- 13:	Ms--evm.model.HIC_ASM_1.957	Os--transcript:Os01t0228300-01	7e-79
8- 14:	Ms--evm.model.HIC_ASM_1.959	Os--transcript:Os01t0227300-01	1e-112
8- 15:	Ms--evm.model.HIC_ASM_1.960.3	Os--transcript:Os01t0227200-01	6e-103
8- 16:	Ms--evm.model.HIC_ASM_1.962	Os--transcript:Os01t0227100-01	8e-204
8- 17:	Ms--evm.model.HIC_ASM_1.968	Os--transcript:Os01t0226700-01	3e-18
8- 18:	Ms--evm.model.HIC_ASM_1.980	Os--transcript:Os01t0225000-00	5e-107
## Alignment 9: score=551.0 e_value=8.2e-28 N=12 Ms--HIC_ASM_1&Os--1 minus
9- 0:	Ms--evm.model.HIC_ASM_1.1172	Os--transcript:Os01t0612600-01	7e-55
9- 1:	Ms--evm.model.HIC_ASM_1.1175	Os--transcript:Os01t0612500-01	4e-96
9- 2:	Ms--evm.model.HIC_ASM_1.1176	Os--transcript:Os01t0612200-01	7e-51
9- 3:	Ms--evm.model.HIC_ASM_1.1189	Os--transcript:Os01t0611100-01	5e-115
9- 4:	Ms--evm.model.HIC_ASM_1.1191	Os--transcript:Os01t0611000-01	2e-142
9- 5:	Ms--evm.model.HIC_ASM_1.1202.3	Os--transcript:Os01t0610700-01	1e-110
9- 6:	Ms--evm.model.HIC_ASM_1.1208	Os--transcript:Os01t0610400-01	8e-75
9- 7:	Ms--evm.model.HIC_ASM_1.1209	Os--transcript:Os01t0610300-01	1e-64
9- 8:	Ms--evm.model.HIC_ASM_1.1221	Os--transcript:Os01t0610100-01	5e-81
9- 9:	Ms--evm.model.HIC_ASM_1.1232	Os--transcript:Os01t0609000-00	0
9- 10:	Ms--evm.model.HIC_ASM_1.1251	Os--transcript:Os01t0607900-01	2e-127
9- 11:	Ms--evm.model.HIC_ASM_1.1261	Os--transcript:Os01t0607400-01	1e-276
## Alignment 10: score=402.0 e_value=4.7e-21 N=10 Ms--HIC_ASM_1&Os--1 minus
10- 0:	Ms--evm.model.HIC_ASM_1.4259	Os--transcript:Os01t0785700-01	3e-28
10- 1:	Ms--evm.model.HIC_ASM_1.4276	Os--transcript:Os01t0785600-01	1e-43
10- 2:	Ms--evm.model.HIC_ASM_1.4279	Os--transcript:Os01t0785400-01	5e-251
10- 3:	Ms--evm.model.HIC_ASM_1.4285	Os--transcript:Os01t0784800-01	8e-94
10- 4:	Ms--evm.model.HIC_ASM_1.4301	Os--transcript:Os01t0784200-00	8e-80
10- 5:	Ms--evm.model.HIC_ASM_1.4310_evm.model.HIC_ASM_1.4315	Os--transcript:Os01t0783800-01	3e-179
10- 6:	Ms--evm.model.HIC_ASM_1.4350.5	Os--transcript:Os01t0783500-01	6e-82
10- 7:	Ms--evm.model.HIC_ASM_1.4351.4	Os--transcript:Os01t0783400-01	1e-57
10- 8:	Ms--evm.model.HIC_ASM_1.4378	Os--transcript:Os01t0783200-02	4e-195
10- 9:	Ms--evm.model.HIC_ASM_1.4405	Os--transcript:Os01t0782800-00	5e-246
## Alignment 11: score=384.0 e_value=1.4e-18 N=9 Ms--HIC_ASM_1&Os--1 minus
11- 0:	Ms--evm.model.HIC_ASM_1.1336	Os--transcript:Os01t0595600-01	5e-61
11- 1:	Ms--evm.model.HIC_ASM_1.1345	Os--transcript:Os01t0595201-00	2e-19
11- 2:	Ms--evm.model.HIC_ASM_1.1350	Os--transcript:Os01t0595100-01	2e-114
11- 3:	Ms--evm.model.HIC_ASM_1.1361	Os--transcript:Os01t0594300-01	4e-49
11- 4:	Ms--evm.model.HIC_ASM_1.1366	Os--transcript:Os01t0593700-01	3e-185
11- 5:	Ms--evm.model.HIC_ASM_1.1371	Os--transcript:Os01t0593600-01	3e-05
11- 6:	Ms--evm.model.HIC_ASM_1.1378	Os--transcript:Os01t0593200-01	2e-20
11- 7:	Ms--evm.model.HIC_ASM_1.1411	Os--transcript:Os01t0590900-01	3e-178
11- 8:	Ms--evm.model.HIC_ASM_1.1436	Os--transcript:Os01t0589000-01	6e-116
## Alignment 12: score=378.0 e_value=9.3e-14 N=8 Ms--HIC_ASM_1&Os--1 minus
12- 0:	Ms--evm.model.HIC_ASM_1.909	Os--transcript:Os01t0761300-01	4e-132
12- 1:	Ms--evm.model.HIC_ASM_1.923.1	Os--transcript:Os01t0761100-01	3e-122
12- 2:	Ms--evm.model.HIC_ASM_1.929.5	Os--transcript:Os01t0761000-01	2e-16
12- 3:	Ms--evm.model.HIC_ASM_1.932.1	Os--transcript:Os01t0760900-01	2e-24
12- 4:	Ms--evm.model.HIC_ASM_1.933	Os--transcript:Os01t0760800-00	1e-34
12- 5:	Ms--evm.model.HIC_ASM_1.937	Os--transcript:Os01t0760600-03	6e-209
12- 6:	Ms--evm.model.HIC_ASM_1.939	Os--transcript:Os01t0760300-01	1e-147
12- 7:	Ms--evm.model.HIC_ASM_1.943	Os--transcript:Os01t0760000-01	6e-14
## Alignment 13: score=343.0 e_value=5e-15 N=8 Ms--HIC_ASM_1&Os--1 minus
13- 0:	Ms--evm.model.HIC_ASM_1.520	Os--transcript:Os01t0743500-01	8e-278
13- 1:	Ms--evm.model.HIC_ASM_1.545	Os--transcript:Os01t0740500-00	1e-236
13- 2:	Ms--evm.model.HIC_ASM_1.548	Os--transcript:Os01t0739700-01	1e-208
13- 3:	Ms--evm.model.HIC_ASM_1.550	Os--transcript:Os01t0739500-01	4e-19
13- 4:	Ms--evm.model.HIC_ASM_1.559.1	Os--transcript:Os01t0739000-01	2e-211
13- 5:	Ms--evm.model.HIC_ASM_1.566	Os--transcript:Os01t0738600-01	7e-102
13- 6:	Ms--evm.model.HIC_ASM_1.570	Os--transcript:Os01t0738400-01	8e-41
13- 7:	Ms--evm.model.HIC_ASM_1.598	Os--transcript:Os01t0738300-01	1e-79
## Alignment 14: score=341.0 e_value=1.2e-15 N=8 Ms--HIC_ASM_1&Os--1 minus
14- 0:	Ms--evm.model.HIC_ASM_1.1341	Os--transcript:Os01t0719700-00	2e-49
14- 1:	Ms--evm.model.HIC_ASM_1.1345	Os--transcript:Os01t0719600-01	2e-32
14- 2:	Ms--evm.model.HIC_ASM_1.1350	Os--transcript:Os01t0719400-01	1e-14
14- 3:	Ms--evm.model.HIC_ASM_1.1366	Os--transcript:Os01t0719300-01	4e-211
14- 4:	Ms--evm.model.HIC_ASM_1.1375	Os--transcript:Os01t0719100-04	1e-103
14- 5:	Ms--evm.model.HIC_ASM_1.1378	Os--transcript:Os01t0719000-01	3e-15
14- 6:	Ms--evm.model.HIC_ASM_1.1402	Os--transcript:Os01t0718300-01	1e-211
14- 7:	Ms--evm.model.HIC_ASM_1.1428	Os--transcript:Os01t0716800-01	1e-196
## Alignment 15: score=324.0 e_value=1.5e-10 N=7 Ms--HIC_ASM_1&Os--1 minus
15- 0:	Ms--evm.model.HIC_ASM_1.673	Os--transcript:Os01t0710200-01	2e-117
15- 1:	Ms--evm.model.HIC_ASM_1.683.1	Os--transcript:Os01t0709500-03	6e-223
15- 2:	Ms--evm.model.HIC_ASM_1.695	Os--transcript:Os01t0709400-01	4e-108
15- 3:	Ms--evm.model.HIC_ASM_1.708.1	Os--transcript:Os01t0708900-01	2e-104
15- 4:	Ms--evm.model.HIC_ASM_1.711	Os--transcript:Os01t0708700-01	7e-74
15- 5:	Ms--evm.model.HIC_ASM_1.714	Os--transcript:Os01t0708500-01	4e-87
15- 6:	Ms--evm.model.HIC_ASM_1.717	Os--transcript:Os01t0708300-02	4e-117
## Alignment 16: score=277.0 e_value=1.3e-09 N=6 Ms--HIC_ASM_1&Os--1 minus
16- 0:	Ms--evm.model.HIC_ASM_1.1389.2	Os--transcript:Os01t0182832-00	2e-87
16- 1:	Ms--evm.model.HIC_ASM_1.1399	Os--transcript:Os01t0182600-03	0
16- 2:	Ms--evm.model.HIC_ASM_1.1404	Os--transcript:Os01t0182500-00	3e-22
16- 3:	Ms--evm.model.HIC_ASM_1.1407	Os--transcript:Os01t0182400-01	5e-52
16- 4:	Ms--evm.model.HIC_ASM_1.1416.5	Os--transcript:Os01t0180800-01	0
16- 5:	Ms--evm.model.HIC_ASM_1.1419	Os--transcript:Os01t0180600-01	0
## Alignment 17: score=275.0 e_value=6.4e-09 N=6 Ms--HIC_ASM_1&Os--1 minus
17- 0:	Ms--evm.model.HIC_ASM_1.884	Os--transcript:Os01t0677000-01	3e-166
17- 1:	Ms--evm.model.HIC_ASM_1.886	Os--transcript:Os01t0676900-01	4e-13
17- 2:	Ms--evm.model.HIC_ASM_1.897	Os--transcript:Os01t0675700-01	5e-50
17- 3:	Ms--evm.model.HIC_ASM_1.898.4	Os--transcript:Os01t0675500-01	2e-88
17- 4:	Ms--evm.model.HIC_ASM_1.907	Os--transcript:Os01t0675100-01	1e-72
17- 5:	Ms--evm.model.HIC_ASM_1.927	Os--transcript:Os01t0673600-01	3e-25
## Alignment 18: score=620.0 e_value=9.4e-37 N=15 Ms--HIC_ASM_1&Os--12 plus
18- 0:	Ms--evm.model.HIC_ASM_1.3088.1	Os--transcript:Os12t0610200-01	2e-52
18- 1:	Ms--evm.model.HIC_ASM_1.3095	Os--transcript:Os12t0610500-01	2e-105
18- 2:	Ms--evm.model.HIC_ASM_1.3109	Os--transcript:Os12t0610600-01	1e-71
18- 3:	Ms--evm.model.HIC_ASM_1.3166	Os--transcript:Os12t0611200-01	4e-177
18- 4:	Ms--evm.model.HIC_ASM_1.3180	Os--transcript:Os12t0611300-00	1e-68
18- 5:	Ms--evm.model.HIC_ASM_1.3193	Os--transcript:Os12t0611900-01	1e-55
18- 6:	Ms--evm.model.HIC_ASM_1.3215	Os--transcript:Os12t0612100-01	1e-83
18- 7:	Ms--evm.model.HIC_ASM_1.3245	Os--transcript:Os12t0612300-01	4e-15
18- 8:	Ms--evm.model.HIC_ASM_1.3258.2	Os--transcript:Os12t0612400-01	1e-172
18- 9:	Ms--evm.model.HIC_ASM_1.3304	Os--transcript:Os12t0612500-01	2e-85
18- 10:	Ms--evm.model.HIC_ASM_1.3319	Os--transcript:Os12t0612700-01	0
18- 11:	Ms--evm.model.HIC_ASM_1.3335	Os--transcript:Os12t0613100-00	1e-129
18- 12:	Ms--evm.model.HIC_ASM_1.3338	Os--transcript:Os12t0613250-00	3e-242
18- 13:	Ms--evm.model.HIC_ASM_1.3377	Os--transcript:Os12t0614100-00	7e-25
18- 14:	Ms--evm.model.HIC_ASM_1.3379	Os--transcript:Os12t0614200-00	3e-27
## Alignment 19: score=271.0 e_value=1.7e-08 N=6 Ms--HIC_ASM_1&Os--12 plus
19- 0:	Ms--evm.model.HIC_ASM_1.2242	Os--transcript:Os12t0149700-01	2e-126
19- 1:	Ms--evm.model.HIC_ASM_1.2249.1	Os--transcript:Os12t0149900-02	4e-153
19- 2:	Ms--evm.model.HIC_ASM_1.2263	Os--transcript:Os12t0150200-01	2e-171
19- 3:	Ms--evm.model.HIC_ASM_1.2285	Os--transcript:Os12t0151000-01	2e-162
19- 4:	Ms--evm.model.HIC_ASM_1.2300	Os--transcript:Os12t0151500-01	3e-76
19- 5:	Ms--evm.model.HIC_ASM_1.2320	Os--transcript:Os12t0151600-00	3e-08
## Alignment 20: score=547.0 e_value=2.1e-27 N=12 Ms--HIC_ASM_1&Os--2 plus
20- 0:	Ms--evm.model.HIC_ASM_1.1144	Os--transcript:Os02t0202500-01	1e-20
20- 1:	Ms--evm.model.HIC_ASM_1.1147	Os--transcript:Os02t0202900-00	4e-136
20- 2:	Ms--evm.model.HIC_ASM_1.1156	Os--transcript:Os02t0203000-00	6e-31
20- 3:	Ms--evm.model.HIC_ASM_1.1158	Os--transcript:Os02t0203500-01	0
20- 4:	Ms--evm.model.HIC_ASM_1.1162	Os--transcript:Os02t0203700-02	3e-46
20- 5:	Ms--evm.model.HIC_ASM_1.1183	Os--transcript:Os02t0204400-00	7e-240
20- 6:	Ms--evm.model.HIC_ASM_1.1186.2	Os--transcript:Os02t0204500-01	6e-63
20- 7:	Ms--evm.model.HIC_ASM_1.1187.1	Os--transcript:Os02t0204700-00	2e-185
20- 8:	Ms--evm.model.HIC_ASM_1.1191	Os--transcript:Os02t0205200-01	1e-136
20- 9:	Ms--evm.model.HIC_ASM_1.1203	Os--transcript:Os02t0205300-01	6e-14
20- 10:	Ms--evm.model.HIC_ASM_1.1205	Os--transcript:Os02t0205500-01	1e-230
20- 11:	Ms--evm.model.HIC_ASM_1.1225	Os--transcript:Os02t0208100-01	1e-239
## Alignment 21: score=719.0 e_value=1.9e-40 N=16 Ms--HIC_ASM_1&Os--2 minus
21- 0:	Ms--evm.model.HIC_ASM_1.867	Os--transcript:Os02t0281000-01	0
21- 1:	Ms--evm.model.HIC_ASM_1.871	Os--transcript:Os02t0280500-01	3e-38
21- 2:	Ms--evm.model.HIC_ASM_1.882	Os--transcript:Os02t0280400-02	2e-175
21- 3:	Ms--evm.model.HIC_ASM_1.900	Os--transcript:Os02t0277600-01	5e-195
21- 4:	Ms--evm.model.HIC_ASM_1.905	Os--transcript:Os02t0276900-01	3e-52
21- 5:	Ms--evm.model.HIC_ASM_1.911	Os--transcript:Os02t0275100-01	1e-61
21- 6:	Ms--evm.model.HIC_ASM_1.922	Os--transcript:Os02t0274900-02	2e-191
21- 7:	Ms--evm.model.HIC_ASM_1.923.1	Os--transcript:Os02t0274600-00	1e-69
21- 8:	Ms--evm.model.HIC_ASM_1.926	Os--transcript:Os02t0274100-01	0
21- 9:	Ms--evm.model.HIC_ASM_1.930	Os--transcript:Os02t0273700-01	7e-147
21- 10:	Ms--evm.model.HIC_ASM_1.931	Os--transcript:Os02t0272400-00	1e-85
21- 11:	Ms--evm.model.HIC_ASM_1.939	Os--transcript:Os02t0272300-01	2e-156
21- 12:	Ms--evm.model.HIC_ASM_1.940	Os--transcript:Os02t0271900-01	3e-34
21- 13:	Ms--evm.model.HIC_ASM_1.943	Os--transcript:Os02t0269200-01	1e-12
21- 14:	Ms--evm.model.HIC_ASM_1.952.3	Os--transcript:Os02t0269000-01	4e-91
21- 15:	Ms--evm.model.HIC_ASM_1.955.3	Os--transcript:Os02t0267000-01	4e-62
## Alignment 22: score=314.0 e_value=8.9e-13 N=7 Ms--HIC_ASM_1&Os--2 minus
22- 0:	Ms--evm.model.HIC_ASM_1.599	Os--transcript:Os02t0226801-00	3e-59
22- 1:	Ms--evm.model.HIC_ASM_1.602	Os--transcript:Os02t0226600-01	3e-52
22- 2:	Ms--evm.model.HIC_ASM_1.603	Os--transcript:Os02t0226300-00	1e-101
22- 3:	Ms--evm.model.HIC_ASM_1.604	Os--transcript:Os02t0226200-01	2e-73
22- 4:	Ms--evm.model.HIC_ASM_1.606	Os--transcript:Os02t0224800-01	2e-86
22- 5:	Ms--evm.model.HIC_ASM_1.616	Os--transcript:Os02t0224300-01	3e-33
22- 6:	Ms--evm.model.HIC_ASM_1.638	Os--transcript:Os02t0224100-01	2e-97
## Alignment 23: score=375.0 e_value=8.6e-15 N=8 Ms--HIC_ASM_1&Os--3 plus
23- 0:	Ms--evm.model.HIC_ASM_1.2	Os--transcript:Os03t0807600-00	2e-106
23- 1:	Ms--evm.model.HIC_ASM_1.17	Os--transcript:Os03t0807800-01	4e-117
23- 2:	Ms--evm.model.HIC_ASM_1.20	Os--transcript:Os03t0807900-01	4e-54
23- 3:	Ms--evm.model.HIC_ASM_1.22	Os--transcript:Os03t0808000-00	1e-102
23- 4:	Ms--evm.model.HIC_ASM_1.23	Os--transcript:Os03t0808100-01	0
23- 5:	Ms--evm.model.HIC_ASM_1.27	Os--transcript:Os03t0808300-01	8e-27
23- 6:	Ms--evm.model.HIC_ASM_1.33	Os--transcript:Os03t0808600-01	3e-197
23- 7:	Ms--evm.model.HIC_ASM_1.38	Os--transcript:Os03t0808900-01	7e-225
## Alignment 24: score=284.0 e_value=1.9e-09 N=6 Ms--HIC_ASM_1&Os--3 plus
24- 0:	Ms--evm.model.HIC_ASM_1.427.1	Os--transcript:Os03t0167200-01	9e-160
24- 1:	Ms--evm.model.HIC_ASM_1.439	Os--transcript:Os03t0167400-00	2e-103
24- 2:	Ms--evm.model.HIC_ASM_1.446	Os--transcript:Os03t0167600-01	6e-182
24- 3:	Ms--evm.model.HIC_ASM_1.447	Os--transcript:Os03t0167700-01	8e-140
24- 4:	Ms--evm.model.HIC_ASM_1.451	Os--transcript:Os03t0167800-01	2e-194
24- 5:	Ms--evm.model.HIC_ASM_1.452	Os--transcript:Os03t0168000-01	3e-166
## Alignment 25: score=273.0 e_value=3.2e-11 N=6 Ms--HIC_ASM_1&Os--3 plus
25- 0:	Ms--evm.model.HIC_ASM_1.1529	Os--transcript:Os03t0681800-00	7e-187
25- 1:	Ms--evm.model.HIC_ASM_1.1536	Os--transcript:Os03t0682100-00	9e-170
25- 2:	Ms--evm.model.HIC_ASM_1.1587	Os--transcript:Os03t0683800-01	2e-117
25- 3:	Ms--evm.model.HIC_ASM_1.1588.3	Os--transcript:Os03t0683866-00	6e-287
25- 4:	Ms--evm.model.HIC_ASM_1.1595	Os--transcript:Os03t0684100-01	1e-85
25- 5:	Ms--evm.model.HIC_ASM_1.1596	Os--transcript:Os03t0684400-01	4e-155
## Alignment 26: score=253.0 e_value=7.1e-09 N=6 Ms--HIC_ASM_1&Os--3 plus
26- 0:	Ms--evm.model.HIC_ASM_1.3504	Os--transcript:Os03t0643300-02	1e-216
26- 1:	Ms--evm.model.HIC_ASM_1.3545	Os--transcript:Os03t0643433-00	5e-37
26- 2:	Ms--evm.model.HIC_ASM_1.3564_evm.model.HIC_ASM_1.3563	Os--transcript:Os03t0643700-01	1e-53
26- 3:	Ms--evm.model.HIC_ASM_1.3581	Os--transcript:Os03t0644700-01	4e-21
26- 4:	Ms--evm.model.HIC_ASM_1.3600	Os--transcript:Os03t0645900-00	2e-220
26- 5:	Ms--evm.model.HIC_ASM_1.3610	Os--transcript:Os03t0646200-01	2e-89
## Alignment 27: score=307.0 e_value=4.4e-11 N=7 Ms--HIC_ASM_1&Os--3 minus
27- 0:	Ms--evm.model.HIC_ASM_1.447	Os--transcript:Os03t0805300-01	2e-144
27- 1:	Ms--evm.model.HIC_ASM_1.448	Os--transcript:Os03t0805200-01	4e-229
27- 2:	Ms--evm.model.HIC_ASM_1.457	Os--transcript:Os03t0804200-01	1e-30
27- 3:	Ms--evm.model.HIC_ASM_1.459	Os--transcript:Os03t0803200-01	6e-07
27- 4:	Ms--evm.model.HIC_ASM_1.477	Os--transcript:Os03t0802900-01	7e-64
27- 5:	Ms--evm.model.HIC_ASM_1.485_evm.model.HIC_ASM_1.486	Os--transcript:Os03t0802800-01	4e-31
27- 6:	Ms--evm.model.HIC_ASM_1.496	Os--transcript:Os03t0801900-01	2e-69
## Alignment 28: score=264.0 e_value=8.4e-10 N=6 Ms--HIC_ASM_1&Os--3 minus
28- 0:	Ms--evm.model.HIC_ASM_1.29	Os--transcript:Os03t0174900-01	6e-37
28- 1:	Ms--evm.model.HIC_ASM_1.60	Os--transcript:Os03t0174800-01	5e-12
28- 2:	Ms--evm.model.HIC_ASM_1.62	Os--transcript:Os03t0174400-00	1e-58
28- 3:	Ms--evm.model.HIC_ASM_1.65	Os--transcript:Os03t0174200-01	2e-36
28- 4:	Ms--evm.model.HIC_ASM_1.66	Os--transcript:Os03t0174100-01	3e-183
28- 5:	Ms--evm.model.HIC_ASM_1.79	Os--transcript:Os03t0173900-01	4e-88
## Alignment 29: score=263.0 e_value=8.2e-09 N=6 Ms--HIC_ASM_1&Os--3 minus
29- 0:	Ms--evm.model.HIC_ASM_1.460	Os--transcript:Os03t0693700-01	2e-55
29- 1:	Ms--evm.model.HIC_ASM_1.479	Os--transcript:Os03t0693000-01	3e-157
29- 2:	Ms--evm.model.HIC_ASM_1.488	Os--transcript:Os03t0692000-00	8e-141
29- 3:	Ms--evm.model.HIC_ASM_1.489	Os--transcript:Os03t0691800-01	9e-126
29- 4:	Ms--evm.model.HIC_ASM_1.491	Os--transcript:Os03t0689900-00	1e-161
29- 5:	Ms--evm.model.HIC_ASM_1.502	Os--transcript:Os03t0689100-01	4e-124
## Alignment 30: score=343.0 e_value=2.6e-15 N=8 Ms--HIC_ASM_1&Os--4 plus
30- 0:	Ms--evm.model.HIC_ASM_1.3848	Os--transcript:Os04t0623800-01	4e-187
30- 1:	Ms--evm.model.HIC_ASM_1.3898	Os--transcript:Os04t0624000-01	1e-37
30- 2:	Ms--evm.model.HIC_ASM_1.3907	Os--transcript:Os04t0624701-00	7e-07
30- 3:	Ms--evm.model.HIC_ASM_1.3929	Os--transcript:Os04t0625000-01	9e-129
30- 4:	Ms--evm.model.HIC_ASM_1.3931	Os--transcript:Os04t0625100-02	6e-43
30- 5:	Ms--evm.model.HIC_ASM_1.3934	Os--transcript:Os04t0625200-00	2e-97
30- 6:	Ms--evm.model.HIC_ASM_1.3936_evm.model.HIC_ASM_1.3937	Os--transcript:Os04t0625800-01	2e-134
30- 7:	Ms--evm.model.HIC_ASM_1.3938.2	Os--transcript:Os04t0625900-01	1e-19
## Alignment 31: score=276.0 e_value=7.2e-10 N=6 Ms--HIC_ASM_1&Os--4 plus
31- 0:	Ms--evm.model.HIC_ASM_1.3086.2	Os--transcript:Os04t0618500-01	3e-109
31- 1:	Ms--evm.model.HIC_ASM_1.3088.1	Os--transcript:Os04t0618600-01	1e-24
31- 2:	Ms--evm.model.HIC_ASM_1.3091	Os--transcript:Os04t0618700-01	1e-99
31- 3:	Ms--evm.model.HIC_ASM_1.3094	Os--transcript:Os04t0618950-00	2e-11
31- 4:	Ms--evm.model.HIC_ASM_1.3141	Os--transcript:Os04t0619300-01	3e-144
31- 5:	Ms--evm.model.HIC_ASM_1.3161	Os--transcript:Os04t0619400-01	2e-44
## Alignment 32: score=519.0 e_value=6.7e-27 N=12 Ms--HIC_ASM_1&Os--5 plus
32- 0:	Ms--evm.model.HIC_ASM_1.525	Os--transcript:Os05t0186100-01	1e-47
32- 1:	Ms--evm.model.HIC_ASM_1.533	Os--transcript:Os05t0187100-02	2e-172
32- 2:	Ms--evm.model.HIC_ASM_1.537	Os--transcript:Os05t0187500-01	2e-86
32- 3:	Ms--evm.model.HIC_ASM_1.547	Os--transcript:Os05t0187800-01	9e-91
32- 4:	Ms--evm.model.HIC_ASM_1.555	Os--transcript:Os05t0188700-01	2e-14
32- 5:	Ms--evm.model.HIC_ASM_1.556.6	Os--transcript:Os05t0194500-01	7e-73
32- 6:	Ms--evm.model.HIC_ASM_1.557	Os--transcript:Os05t0194600-01	9e-175
32- 7:	Ms--evm.model.HIC_ASM_1.563	Os--transcript:Os05t0194900-01	1e-117
32- 8:	Ms--evm.model.HIC_ASM_1.570	Os--transcript:Os05t0195200-01	2e-94
32- 9:	Ms--evm.model.HIC_ASM_1.593	Os--transcript:Os05t0195700-01	2e-53
32- 10:	Ms--evm.model.HIC_ASM_1.606	Os--transcript:Os05t0196200-01	2e-84
32- 11:	Ms--evm.model.HIC_ASM_1.617	Os--transcript:Os05t0196600-00	2e-155
## Alignment 33: score=338.0 e_value=3.9e-15 N=8 Ms--HIC_ASM_1&Os--5 plus
33- 0:	Ms--evm.model.HIC_ASM_1.1283	Os--transcript:Os05t0178300-01	1e-05
33- 1:	Ms--evm.model.HIC_ASM_1.1284	Os--transcript:Os05t0178600-01	2e-45
33- 2:	Ms--evm.model.HIC_ASM_1.1291	Os--transcript:Os05t0179000-01	5e-113
33- 3:	Ms--evm.model.HIC_ASM_1.1313_evm.model.HIC_ASM_1.1314	Os--transcript:Os05t0179800-01	1e-17
33- 4:	Ms--evm.model.HIC_ASM_1.1336	Os--transcript:Os05t0179900-00	4e-28
33- 5:	Ms--evm.model.HIC_ASM_1.1361	Os--transcript:Os05t0180300-01	1e-39
33- 6:	Ms--evm.model.HIC_ASM_1.1377	Os--transcript:Os05t0180400-01	3e-33
33- 7:	Ms--evm.model.HIC_ASM_1.1378	Os--transcript:Os05t0180500-01	1e-24
## Alignment 34: score=279.0 e_value=6e-09 N=6 Ms--HIC_ASM_1&Os--5 plus
34- 0:	Ms--evm.model.HIC_ASM_1.858	Os--transcript:Os05t0558800-01	1e-64
34- 1:	Ms--evm.model.HIC_ASM_1.884	Os--transcript:Os05t0559000-01	4e-162
34- 2:	Ms--evm.model.HIC_ASM_1.886	Os--transcript:Os05t0559316-00	3e-09
34- 3:	Ms--evm.model.HIC_ASM_1.896	Os--transcript:Os05t0559350-00	5e-09
34- 4:	Ms--evm.model.HIC_ASM_1.897	Os--transcript:Os05t0559400-03	3e-59
34- 5:	Ms--evm.model.HIC_ASM_1.898.4	Os--transcript:Os05t0559600-01	3e-86
## Alignment 35: score=261.0 e_value=4.7e-09 N=6 Ms--HIC_ASM_1&Os--5 plus
35- 0:	Ms--evm.model.HIC_ASM_1.4276	Os--transcript:Os05t0500700-00	1e-36
35- 1:	Ms--evm.model.HIC_ASM_1.4279	Os--transcript:Os05t0500900-01	2e-239
35- 2:	Ms--evm.model.HIC_ASM_1.4285	Os--transcript:Os05t0501300-01	4e-95
35- 3:	Ms--evm.model.HIC_ASM_1.4310_evm.model.HIC_ASM_1.4315	Os--transcript:Os05t0501400-01	3e-180
35- 4:	Ms--evm.model.HIC_ASM_1.4348	Os--transcript:Os05t0501600-01	2e-47
35- 5:	Ms--evm.model.HIC_ASM_1.4350.5	Os--transcript:Os05t0501700-01	2e-76
## Alignment 36: score=418.0 e_value=9.4e-21 N=10 Ms--HIC_ASM_1&Os--5 minus
36- 0:	Ms--evm.model.HIC_ASM_1.865	Os--transcript:Os05t0231700-01	2e-26
36- 1:	Ms--evm.model.HIC_ASM_1.871	Os--transcript:Os05t0230900-01	2e-154
36- 2:	Ms--evm.model.HIC_ASM_1.897	Os--transcript:Os05t0230700-01	1e-57
36- 3:	Ms--evm.model.HIC_ASM_1.905	Os--transcript:Os05t0228400-01	4e-63
36- 4:	Ms--evm.model.HIC_ASM_1.906	Os--transcript:Os05t0228000-02	1e-82
36- 5:	Ms--evm.model.HIC_ASM_1.934	Os--transcript:Os05t0227700-02	9e-238
36- 6:	Ms--evm.model.HIC_ASM_1.946	Os--transcript:Os05t0221400-01	5e-38
36- 7:	Ms--evm.model.HIC_ASM_1.956	Os--transcript:Os05t0220600-01	8e-81
36- 8:	Ms--evm.model.HIC_ASM_1.966	Os--transcript:Os05t0219800-01	1e-273
36- 9:	Ms--evm.model.HIC_ASM_1.978.1	Os--transcript:Os05t0217800-01	1e-39
## Alignment 37: score=539.0 e_value=4.4e-26 N=12 Ms--HIC_ASM_1&Os--6 plus
37- 0:	Ms--evm.model.HIC_ASM_1.530	Os--transcript:Os06t0556000-01	2e-184
37- 1:	Ms--evm.model.HIC_ASM_1.532	Os--transcript:Os06t0557100-01	2e-114
37- 2:	Ms--evm.model.HIC_ASM_1.536.10	Os--transcript:Os06t0558700-01	1e-46
37- 3:	Ms--evm.model.HIC_ASM_1.550	Os--transcript:Os06t0559400-01	4e-18
37- 4:	Ms--evm.model.HIC_ASM_1.556.6	Os--transcript:Os06t0560300-00	3e-86
37- 5:	Ms--evm.model.HIC_ASM_1.560	Os--transcript:Os06t0560400-01	5e-65
37- 6:	Ms--evm.model.HIC_ASM_1.581.1	Os--transcript:Os06t0561000-01	2e-118
37- 7:	Ms--evm.model.HIC_ASM_1.586	Os--transcript:Os06t0561200-01	5e-228
37- 8:	Ms--evm.model.HIC_ASM_1.599	Os--transcript:Os06t0562200-01	5e-58
37- 9:	Ms--evm.model.HIC_ASM_1.602	Os--transcript:Os06t0562300-00	2e-39
37- 10:	Ms--evm.model.HIC_ASM_1.606	Os--transcript:Os06t0563000-01	2e-84
37- 11:	Ms--evm.model.HIC_ASM_1.615	Os--transcript:Os06t0563300-01	1e-76
## Alignment 38: score=511.0 e_value=1.8e-30 N=12 Ms--HIC_ASM_1&Os--6 plus
38- 0:	Ms--evm.model.HIC_ASM_1.81	Os--transcript:Os06t0612200-01	6e-64
38- 1:	Ms--evm.model.HIC_ASM_1.92	Os--transcript:Os06t0612300-01	4e-99
38- 2:	Ms--evm.model.HIC_ASM_1.111.1	Os--transcript:Os06t0612800-01	3e-70
38- 3:	Ms--evm.model.HIC_ASM_1.121	Os--transcript:Os06t0612900-00	1e-11
38- 4:	Ms--evm.model.HIC_ASM_1.122	Os--transcript:Os06t0613000-01	1e-105
38- 5:	Ms--evm.model.HIC_ASM_1.127	Os--transcript:Os06t0613400-01	4e-81
38- 6:	Ms--evm.model.HIC_ASM_1.129	Os--transcript:Os06t0613500-01	7e-39
38- 7:	Ms--evm.model.HIC_ASM_1.144	Os--transcript:Os06t0613600-01	1e-62
38- 8:	Ms--evm.model.HIC_ASM_1.173	Os--transcript:Os06t0614000-01	0
38- 9:	Ms--evm.model.HIC_ASM_1.182	Os--transcript:Os06t0614300-01	1e-209
38- 10:	Ms--evm.model.HIC_ASM_1.211	Os--transcript:Os06t0619600-00	3e-134
38- 11:	Ms--evm.model.HIC_ASM_1.212	Os--transcript:Os06t0620200-01	2e-57
## Alignment 39: score=418.0 e_value=6e-23 N=10 Ms--HIC_ASM_1&Os--6 plus
39- 0:	Ms--evm.model.HIC_ASM_1.667.2	Os--transcript:Os06t0563900-01	5e-175
39- 1:	Ms--evm.model.HIC_ASM_1.704	Os--transcript:Os06t0565200-00	4e-52
39- 2:	Ms--evm.model.HIC_ASM_1.718	Os--transcript:Os06t0567200-01	9e-238
39- 3:	Ms--evm.model.HIC_ASM_1.721	Os--transcript:Os06t0568000-01	7e-197
39- 4:	Ms--evm.model.HIC_ASM_1.735	Os--transcript:Os06t0570900-00	8e-38
39- 5:	Ms--evm.model.HIC_ASM_1.747	Os--transcript:Os06t0571100-01	3e-145
39- 6:	Ms--evm.model.HIC_ASM_1.762	Os--transcript:Os06t0572300-00	3e-107
39- 7:	Ms--evm.model.HIC_ASM_1.767	Os--transcript:Os06t0572400-01	1e-43
39- 8:	Ms--evm.model.HIC_ASM_1.774	Os--transcript:Os06t0573800-01	6e-71
39- 9:	Ms--evm.model.HIC_ASM_1.775	Os--transcript:Os06t0573900-00	1e-61
## Alignment 40: score=361.0 e_value=2.5e-16 N=8 Ms--HIC_ASM_1&Os--6 plus
40- 0:	Ms--evm.model.HIC_ASM_1.231	Os--transcript:Os06t0618000-01	3e-90
40- 1:	Ms--evm.model.HIC_ASM_1.235	Os--transcript:Os06t0618100-01	4e-78
40- 2:	Ms--evm.model.HIC_ASM_1.240	Os--transcript:Os06t0618600-01	4e-116
40- 3:	Ms--evm.model.HIC_ASM_1.243	Os--transcript:Os06t0618700-01	6e-09
40- 4:	Ms--evm.model.HIC_ASM_1.273	Os--transcript:Os06t0621900-01	7e-50
40- 5:	Ms--evm.model.HIC_ASM_1.277	Os--transcript:Os06t0622000-01	2e-201
40- 6:	Ms--evm.model.HIC_ASM_1.280	Os--transcript:Os06t0622800-01	3e-222
40- 7:	Ms--evm.model.HIC_ASM_1.282	Os--transcript:Os06t0622900-01	5e-74
## Alignment 41: score=309.0 e_value=3.1e-10 N=7 Ms--HIC_ASM_1&Os--6 plus
41- 0:	Ms--evm.model.HIC_ASM_1.3094	Os--transcript:Os06t0675200-01	3e-39
41- 1:	Ms--evm.model.HIC_ASM_1.3109	Os--transcript:Os06t0675600-01	1e-81
41- 2:	Ms--evm.model.HIC_ASM_1.3144	Os--transcript:Os06t0675700-01	0
41- 3:	Ms--evm.model.HIC_ASM_1.3155	Os--transcript:Os06t0676000-01	2e-226
41- 4:	Ms--evm.model.HIC_ASM_1.3161	Os--transcript:Os06t0676600-01	7e-45
41- 5:	Ms--evm.model.HIC_ASM_1.3180	Os--transcript:Os06t0677000-01	2e-81
41- 6:	Ms--evm.model.HIC_ASM_1.3200	Os--transcript:Os06t0677300-01	5e-133
## Alignment 42: score=280.0 e_value=2.1e-11 N=7 Ms--HIC_ASM_1&Os--6 plus
42- 0:	Ms--evm.model.HIC_ASM_1.198_evm.model.HIC_ASM_1.199	Os--transcript:Os06t0320100-01	1e-187
42- 1:	Ms--evm.model.HIC_ASM_1.203	Os--transcript:Os06t0320300-02	1e-22
42- 2:	Ms--evm.model.HIC_ASM_1.225	Os--transcript:Os06t0320700-01	2e-281
42- 3:	Ms--evm.model.HIC_ASM_1.233	Os--transcript:Os06t0324300-00	2e-170
42- 4:	Ms--evm.model.HIC_ASM_1.261	Os--transcript:Os06t0324800-01	1e-75
42- 5:	Ms--evm.model.HIC_ASM_1.275	Os--transcript:Os06t0326000-01	3e-58
42- 6:	Ms--evm.model.HIC_ASM_1.285	Os--transcript:Os06t0326900-01	4e-63
## Alignment 43: score=1014.0 e_value=2.5e-70 N=23 Ms--HIC_ASM_1&Os--6 minus
43- 0:	Ms--evm.model.HIC_ASM_1.1000	Os--transcript:Os06t0607000-01	2e-135
43- 1:	Ms--evm.model.HIC_ASM_1.1077	Os--transcript:Os06t0606900-01	1e-23
43- 2:	Ms--evm.model.HIC_ASM_1.1080.1	Os--transcript:Os06t0606800-01	2e-48
43- 3:	Ms--evm.model.HIC_ASM_1.1081	Os--transcript:Os06t0606700-00	2e-08
43- 4:	Ms--evm.model.HIC_ASM_1.1095	Os--transcript:Os06t0606000-01	2e-179
43- 5:	Ms--evm.model.HIC_ASM_1.1097	Os--transcript:Os06t0605900-01	5e-73
43- 6:	Ms--evm.model.HIC_ASM_1.1102	Os--transcript:Os06t0604200-02	3e-310
43- 7:	Ms--evm.model.HIC_ASM_1.1111	Os--transcript:Os06t0604000-02	6e-62
43- 8:	Ms--evm.model.HIC_ASM_1.1115	Os--transcript:Os06t0603600-02	1e-73
43- 9:	Ms--evm.model.HIC_ASM_1.1120.1	Os--transcript:Os06t0603000-01	5e-91
43- 10:	Ms--evm.model.HIC_ASM_1.1144	Os--transcript:Os06t0602600-01	1e-50
43- 11:	Ms--evm.model.HIC_ASM_1.1146	Os--transcript:Os06t0602400-01	9e-143
43- 12:	Ms--evm.model.HIC_ASM_1.1156	Os--transcript:Os06t0601500-02	2e-25
43- 13:	Ms--evm.model.HIC_ASM_1.1157	Os--transcript:Os06t0601100-02	4e-11
43- 14:	Ms--evm.model.HIC_ASM_1.1180	Os--transcript:Os06t0600800-01	7e-05
43- 15:	Ms--evm.model.HIC_ASM_1.1186.2	Os--transcript:Os06t0600700-02	2e-62
43- 16:	Ms--evm.model.HIC_ASM_1.1187.1	Os--transcript:Os06t0600400-01	7e-179
43- 17:	Ms--evm.model.HIC_ASM_1.1189	Os--transcript:Os06t0600301-00	3e-99
43- 18:	Ms--evm.model.HIC_ASM_1.1203	Os--transcript:Os06t0600100-01	1e-12
43- 19:	Ms--evm.model.HIC_ASM_1.1205	Os--transcript:Os06t0598800-01	5e-249
43- 20:	Ms--evm.model.HIC_ASM_1.1210	Os--transcript:Os06t0597900-01	4e-141
43- 21:	Ms--evm.model.HIC_ASM_1.1216	Os--transcript:Os06t0597500-01	9e-139
43- 22:	Ms--evm.model.HIC_ASM_1.1260	Os--transcript:Os06t0595433-00	5e-25
## Alignment 44: score=1400.0 e_value=8.3e-109 N=32 Ms--HIC_ASM_1&Os--7 plus
44- 0:	Ms--evm.model.HIC_ASM_1.4272	Os--transcript:Os07t0549100-01	3e-09
44- 1:	Ms--evm.model.HIC_ASM_1.4301	Os--transcript:Os07t0550500-01	8e-77
44- 2:	Ms--evm.model.HIC_ASM_1.4310_evm.model.HIC_ASM_1.4315	Os--transcript:Os07t0550900-01	1e-195
44- 3:	Ms--evm.model.HIC_ASM_1.4350.5	Os--transcript:Os07t0551400-01	1e-81
44- 4:	Ms--evm.model.HIC_ASM_1.4352	Os--transcript:Os07t0553633-01	7e-260
44- 5:	Ms--evm.model.HIC_ASM_1.4356	Os--transcript:Os07t0556000-01	2e-46
44- 6:	Ms--evm.model.HIC_ASM_1.4358	Os--transcript:Os07t0556300-01	3e-41
44- 7:	Ms--evm.model.HIC_ASM_1.4372	Os--transcript:Os07t0557100-01	1e-175
44- 8:	Ms--evm.model.HIC_ASM_1.4374	Os--transcript:Os07t0557700-00	1e-86
44- 9:	Ms--evm.model.HIC_ASM_1.4375	Os--transcript:Os07t0558000-01	1e-07
44- 10:	Ms--evm.model.HIC_ASM_1.4377	Os--transcript:Os07t0558100-00	7e-80
44- 11:	Ms--evm.model.HIC_ASM_1.4391	Os--transcript:Os07t0558800-01	2e-91
44- 12:	Ms--evm.model.HIC_ASM_1.4393	Os--transcript:Os07t0559100-01	8e-05
44- 13:	Ms--evm.model.HIC_ASM_1.4394	Os--transcript:Os07t0559400-00	8e-81
44- 14:	Ms--evm.model.HIC_ASM_1.4400	Os--transcript:Os07t0559700-00	9e-211
44- 15:	Ms--evm.model.HIC_ASM_1.4402	Os--transcript:Os07t0560300-01	1e-141
44- 16:	Ms--evm.model.HIC_ASM_1.4415	Os--transcript:Os07t0561300-01	1e-21
44- 17:	Ms--evm.model.HIC_ASM_1.4440	Os--transcript:Os07t0562700-01	6e-133
44- 18:	Ms--evm.model.HIC_ASM_1.4441	Os--transcript:Os07t0562800-01	0
44- 19:	Ms--evm.model.HIC_ASM_1.4443.5	Os--transcript:Os07t0563300-01	2e-237
44- 20:	Ms--evm.model.HIC_ASM_1.4451	Os--transcript:Os07t0563400-01	3e-43
44- 21:	Ms--evm.model.HIC_ASM_1.4452	Os--transcript:Os07t0563800-02	2e-124
44- 22:	Ms--evm.model.HIC_ASM_1.4453	Os--transcript:Os07t0564000-01	2e-52
44- 23:	Ms--evm.model.HIC_ASM_1.4480	Os--transcript:Os07t0564200-01	5e-26
44- 24:	Ms--evm.model.HIC_ASM_1.4482	Os--transcript:Os07t0564500-01	1e-211
44- 25:	Ms--evm.model.HIC_ASM_1.4497	Os--transcript:Os07t0564600-01	1e-122
44- 26:	Ms--evm.model.HIC_ASM_1.4499	Os--transcript:Os07t0565300-01	4e-56
44- 27:	Ms--evm.model.HIC_ASM_1.4502	Os--transcript:Os07t0565500-01	2e-16
44- 28:	Ms--evm.model.HIC_ASM_1.4512	Os--transcript:Os07t0565700-02	6e-117
44- 29:	Ms--evm.model.HIC_ASM_1.4517	Os--transcript:Os07t0566150-00	6e-06
44- 30:	Ms--evm.model.HIC_ASM_1.4518	Os--transcript:Os07t0566200-01	2e-144
44- 31:	Ms--evm.model.HIC_ASM_1.4520	Os--transcript:Os07t0566500-01	4e-68
## Alignment 45: score=1187.0 e_value=3.1e-93 N=28 Ms--HIC_ASM_1&Os--7 plus
45- 0:	Ms--evm.model.HIC_ASM_1.4063	Os--transcript:Os07t0524000-01	2e-13
45- 1:	Ms--evm.model.HIC_ASM_1.4064	Os--transcript:Os07t0524100-01	3e-60
45- 2:	Ms--evm.model.HIC_ASM_1.4066	Os--transcript:Os07t0525400-01	3e-181
45- 3:	Ms--evm.model.HIC_ASM_1.4069	Os--transcript:Os07t0528900-00	4e-33
45- 4:	Ms--evm.model.HIC_ASM_1.4070.2	Os--transcript:Os07t0529000-01	2e-275
45- 5:	Ms--evm.model.HIC_ASM_1.4071	Os--transcript:Os07t0529600-01	3e-147
45- 6:	Ms--evm.model.HIC_ASM_1.4073	Os--transcript:Os07t0529700-02	2e-60
45- 7:	Ms--evm.model.HIC_ASM_1.4075	Os--transcript:Os07t0530100-01	2e-251
45- 8:	Ms--evm.model.HIC_ASM_1.4084	Os--transcript:Os07t0530600-01	2e-139
45- 9:	Ms--evm.model.HIC_ASM_1.4085	Os--transcript:Os07t0530700-01	2e-09
45- 10:	Ms--evm.model.HIC_ASM_1.4088	Os--transcript:Os07t0531400-01	7e-87
45- 11:	Ms--evm.model.HIC_ASM_1.4091	Os--transcript:Os07t0531500-01	3e-37
45- 12:	Ms--evm.model.HIC_ASM_1.4115	Os--transcript:Os07t0535100-01	8e-07
45- 13:	Ms--evm.model.HIC_ASM_1.4140	Os--transcript:Os07t0537000-01	2e-150
45- 14:	Ms--evm.model.HIC_ASM_1.4144	Os--transcript:Os07t0538200-02	2e-130
45- 15:	Ms--evm.model.HIC_ASM_1.4148	Os--transcript:Os07t0541200-00	4e-36
45- 16:	Ms--evm.model.HIC_ASM_1.4159	Os--transcript:Os07t0541400-01	4e-127
45- 17:	Ms--evm.model.HIC_ASM_1.4170	Os--transcript:Os07t0542400-01	5e-12
45- 18:	Ms--evm.model.HIC_ASM_1.4176	Os--transcript:Os07t0543000-01	7e-53
45- 19:	Ms--evm.model.HIC_ASM_1.4195	Os--transcript:Os07t0544800-01	6e-66
45- 20:	Ms--evm.model.HIC_ASM_1.4212	Os--transcript:Os07t0545100-01	1e-40
45- 21:	Ms--evm.model.HIC_ASM_1.4220	Os--transcript:Os07t0545800-01	2e-80
45- 22:	Ms--evm.model.HIC_ASM_1.4224	Os--transcript:Os07t0545900-01	7e-59
45- 23:	Ms--evm.model.HIC_ASM_1.4227	Os--transcript:Os07t0546100-01	4e-86
45- 24:	Ms--evm.model.HIC_ASM_1.4266	Os--transcript:Os07t0549200-01	9e-36
45- 25:	Ms--evm.model.HIC_ASM_1.4283	Os--transcript:Os07t0550900-01	5e-179
45- 26:	Ms--evm.model.HIC_ASM_1.4290	Os--transcript:Os07t0551300-01	1e-31
45- 27:	Ms--evm.model.HIC_ASM_1.4301	Os--transcript:Os07t0553633-01	9e-81
## Alignment 46: score=735.0 e_value=1.2e-42 N=16 Ms--HIC_ASM_1&Os--7 plus
46- 0:	Ms--evm.model.HIC_ASM_1.376.3	Os--transcript:Os07t0570550-00	1e-15
46- 1:	Ms--evm.model.HIC_ASM_1.379	Os--transcript:Os07t0571500-00	1e-133
46- 2:	Ms--evm.model.HIC_ASM_1.386	Os--transcript:Os07t0572050-00	5e-60
46- 3:	Ms--evm.model.HIC_ASM_1.397	Os--transcript:Os07t0572300-01	4e-98
46- 4:	Ms--evm.model.HIC_ASM_1.401_evm.model.HIC_ASM_1.402	Os--transcript:Os07t0572800-01	3e-221
46- 5:	Ms--evm.model.HIC_ASM_1.403.2	Os--transcript:Os07t0573100-01	2e-93
46- 6:	Ms--evm.model.HIC_ASM_1.406	Os--transcript:Os07t0573400-01	2e-198
46- 7:	Ms--evm.model.HIC_ASM_1.407	Os--transcript:Os07t0573800-02	3e-116
46- 8:	Ms--evm.model.HIC_ASM_1.416	Os--transcript:Os07t0574800-01	5e-257
46- 9:	Ms--evm.model.HIC_ASM_1.417	Os--transcript:Os07t0575000-00	7e-26
46- 10:	Ms--evm.model.HIC_ASM_1.418	Os--transcript:Os07t0575100-00	0
46- 11:	Ms--evm.model.HIC_ASM_1.423	Os--transcript:Os07t0575500-00	2e-215
46- 12:	Ms--evm.model.HIC_ASM_1.424	Os--transcript:Os07t0575900-01	1e-153
46- 13:	Ms--evm.model.HIC_ASM_1.426	Os--transcript:Os07t0576000-02	5e-126
46- 14:	Ms--evm.model.HIC_ASM_1.434	Os--transcript:Os07t0577300-01	9e-160
46- 15:	Ms--evm.model.HIC_ASM_1.452	Os--transcript:Os07t0578200-01	2e-183
## Alignment 47: score=707.0 e_value=2.3e-46 N=17 Ms--HIC_ASM_1&Os--7 plus
47- 0:	Ms--evm.model.HIC_ASM_1.3760	Os--transcript:Os07t0498400-00	4e-126
47- 1:	Ms--evm.model.HIC_ASM_1.3765	Os--transcript:Os07t0501800-01	1e-209
47- 2:	Ms--evm.model.HIC_ASM_1.3787	Os--transcript:Os07t0505200-01	3e-32
47- 3:	Ms--evm.model.HIC_ASM_1.3797	Os--transcript:Os07t0507000-01	2e-113
47- 4:	Ms--evm.model.HIC_ASM_1.3809	Os--transcript:Os07t0507300-01	5e-225
47- 5:	Ms--evm.model.HIC_ASM_1.3830	Os--transcript:Os07t0508200-01	2e-39
47- 6:	Ms--evm.model.HIC_ASM_1.3864	Os--transcript:Os07t0510900-01	2e-214
47- 7:	Ms--evm.model.HIC_ASM_1.3880	Os--transcript:Os07t0512000-01	3e-48
47- 8:	Ms--evm.model.HIC_ASM_1.3906	Os--transcript:Os07t0512100-01	7e-135
47- 9:	Ms--evm.model.HIC_ASM_1.3912	Os--transcript:Os07t0513000-02	2e-133
47- 10:	Ms--evm.model.HIC_ASM_1.3923.1	Os--transcript:Os07t0515000-01	2e-11
47- 11:	Ms--evm.model.HIC_ASM_1.3926	Os--transcript:Os07t0515100-02	3e-233
47- 12:	Ms--evm.model.HIC_ASM_1.3927	Os--transcript:Os07t0516300-01	7e-16
47- 13:	Ms--evm.model.HIC_ASM_1.3932.1	Os--transcript:Os07t0516600-01	3e-136
47- 14:	Ms--evm.model.HIC_ASM_1.3936_evm.model.HIC_ASM_1.3937	Os--transcript:Os07t0516900-01	4e-66
47- 15:	Ms--evm.model.HIC_ASM_1.3943	Os--transcript:Os07t0517100-01	5e-20
47- 16:	Ms--evm.model.HIC_ASM_1.3946	Os--transcript:Os07t0517400-00	3e-15
## Alignment 48: score=405.0 e_value=1.3e-21 N=10 Ms--HIC_ASM_1&Os--7 plus
48- 0:	Ms--evm.model.HIC_ASM_1.3166	Os--transcript:Os07t0143700-01	6e-111
48- 1:	Ms--evm.model.HIC_ASM_1.3180	Os--transcript:Os07t0144500-00	3e-61
48- 2:	Ms--evm.model.HIC_ASM_1.3203	Os--transcript:Os07t0145400-01	3e-276
48- 3:	Ms--evm.model.HIC_ASM_1.3238	Os--transcript:Os07t0147500-01	1e-42
48- 4:	Ms--evm.model.HIC_ASM_1.3244	Os--transcript:Os07t0147700-01	4e-138
48- 5:	Ms--evm.model.HIC_ASM_1.3245	Os--transcript:Os07t0147800-00	2e-06
48- 6:	Ms--evm.model.HIC_ASM_1.3303	Os--transcript:Os07t0147900-01	5e-182
48- 7:	Ms--evm.model.HIC_ASM_1.3330	Os--transcript:Os07t0148800-01	2e-159
48- 8:	Ms--evm.model.HIC_ASM_1.3345	Os--transcript:Os07t0148900-01	2e-41
48- 9:	Ms--evm.model.HIC_ASM_1.3362	Os--transcript:Os07t0150100-01	1e-256
## Alignment 49: score=334.0 e_value=1.1e-12 N=7 Ms--HIC_ASM_1&Os--7 plus
49- 0:	Ms--evm.model.HIC_ASM_1.3992	Os--transcript:Os07t0520400-01	2e-250
49- 1:	Ms--evm.model.HIC_ASM_1.3993	Os--transcript:Os07t0520600-01	2e-07
49- 2:	Ms--evm.model.HIC_ASM_1.3996	Os--transcript:Os07t0520800-01	2e-49
49- 3:	Ms--evm.model.HIC_ASM_1.3997	Os--transcript:Os07t0520900-02	0
49- 4:	Ms--evm.model.HIC_ASM_1.4001	Os--transcript:Os07t0522600-02	3e-166
49- 5:	Ms--evm.model.HIC_ASM_1.4003	Os--transcript:Os07t0522900-01	6e-80
49- 6:	Ms--evm.model.HIC_ASM_1.4007.1	Os--transcript:Os07t0523400-01	2e-70
## Alignment 50: score=321.0 e_value=8.4e-11 N=7 Ms--HIC_ASM_1&Os--7 plus
50- 0:	Ms--evm.model.HIC_ASM_1.2	Os--transcript:Os07t0206700-01	7e-166
50- 1:	Ms--evm.model.HIC_ASM_1.5	Os--transcript:Os07t0207100-01	5e-147
50- 2:	Ms--evm.model.HIC_ASM_1.17	Os--transcript:Os07t0207400-01	7e-82
50- 3:	Ms--evm.model.HIC_ASM_1.22	Os--transcript:Os07t0208100-01	1e-66
50- 4:	Ms--evm.model.HIC_ASM_1.23	Os--transcript:Os07t0208500-01	0
50- 5:	Ms--evm.model.HIC_ASM_1.27	Os--transcript:Os07t0208600-01	2e-17
50- 6:	Ms--evm.model.HIC_ASM_1.38	Os--transcript:Os07t0209100-01	0
## Alignment 51: score=276.0 e_value=3.9e-09 N=6 Ms--HIC_ASM_1&Os--7 plus
51- 0:	Ms--evm.model.HIC_ASM_1.3566	Os--transcript:Os07t0152700-00	2e-41
51- 1:	Ms--evm.model.HIC_ASM_1.3583	Os--transcript:Os07t0152800-01	1e-57
51- 2:	Ms--evm.model.HIC_ASM_1.3595	Os--transcript:Os07t0153000-00	0.0006
51- 3:	Ms--evm.model.HIC_ASM_1.3608	Os--transcript:Os07t0153400-01	5e-146
51- 4:	Ms--evm.model.HIC_ASM_1.3612	Os--transcript:Os07t0154400-01	8e-302
51- 5:	Ms--evm.model.HIC_ASM_1.3619	Os--transcript:Os07t0155200-01	3e-69
## Alignment 52: score=537.0 e_value=2.2e-30 N=13 Ms--HIC_ASM_1&Os--7 minus
52- 0:	Ms--evm.model.HIC_ASM_1.362	Os--transcript:Os07t0208500-01	0
52- 1:	Ms--evm.model.HIC_ASM_1.375	Os--transcript:Os07t0206600-01	2e-182
52- 2:	Ms--evm.model.HIC_ASM_1.378.4	Os--transcript:Os07t0205700-01	6e-270
52- 3:	Ms--evm.model.HIC_ASM_1.404.2	Os--transcript:Os07t0205000-01	2e-29
52- 4:	Ms--evm.model.HIC_ASM_1.412	Os--transcript:Os07t0204100-01	1e-14
52- 5:	Ms--evm.model.HIC_ASM_1.417	Os--transcript:Os07t0204000-00	1e-32
52- 6:	Ms--evm.model.HIC_ASM_1.428.2	Os--transcript:Os07t0203700-01	1e-202
52- 7:	Ms--evm.model.HIC_ASM_1.430	Os--transcript:Os07t0203275-00	3e-60
52- 8:	Ms--evm.model.HIC_ASM_1.448	Os--transcript:Os07t0202100-01	3e-225
52- 9:	Ms--evm.model.HIC_ASM_1.457	Os--transcript:Os07t0198300-01	6e-37
52- 10:	Ms--evm.model.HIC_ASM_1.477	Os--transcript:Os07t0193800-01	3e-60
52- 11:	Ms--evm.model.HIC_ASM_1.485_evm.model.HIC_ASM_1.486	Os--transcript:Os07t0193600-01	8e-167
52- 12:	Ms--evm.model.HIC_ASM_1.489	Os--transcript:Os07t0193000-01	2e-108
## Alignment 53: score=264.0 e_value=1.2e-08 N=6 Ms--HIC_ASM_1&Os--7 minus
53- 0:	Ms--evm.model.HIC_ASM_1.1	Os--transcript:Os07t0570100-01	0
53- 1:	Ms--evm.model.HIC_ASM_1.20	Os--transcript:Os07t0569600-01	6e-53
53- 2:	Ms--evm.model.HIC_ASM_1.27	Os--transcript:Os07t0569100-01	9e-31
53- 3:	Ms--evm.model.HIC_ASM_1.32	Os--transcript:Os07t0568900-01	8e-15
53- 4:	Ms--evm.model.HIC_ASM_1.33	Os--transcript:Os07t0568600-01	4e-251
53- 5:	Ms--evm.model.HIC_ASM_1.43	Os--transcript:Os07t0568300-02	3e-148
## Alignment 54: score=1350.0 e_value=7.4e-96 N=30 Ms--HIC_ASM_1&Os--8 plus
54- 0:	Ms--evm.model.HIC_ASM_1.92	Os--transcript:Os08t0504000-01	7e-96
54- 1:	Ms--evm.model.HIC_ASM_1.96	Os--transcript:Os08t0504500-01	2e-65
54- 2:	Ms--evm.model.HIC_ASM_1.112	Os--transcript:Os08t0504600-01	1e-109
54- 3:	Ms--evm.model.HIC_ASM_1.118	Os--transcript:Os08t0504800-01	5e-104
54- 4:	Ms--evm.model.HIC_ASM_1.124	Os--transcript:Os08t0505200-01	5e-209
54- 5:	Ms--evm.model.HIC_ASM_1.130	Os--transcript:Os08t0505900-01	4e-42
54- 6:	Ms--evm.model.HIC_ASM_1.133	Os--transcript:Os08t0506500-00	1e-42
54- 7:	Ms--evm.model.HIC_ASM_1.136.4	Os--transcript:Os08t0506700-01	6e-52
54- 8:	Ms--evm.model.HIC_ASM_1.170	Os--transcript:Os08t0508100-01	1e-169
54- 9:	Ms--evm.model.HIC_ASM_1.171	Os--transcript:Os08t0508500-00	1e-138
54- 10:	Ms--evm.model.HIC_ASM_1.179	Os--transcript:Os08t0508700-01	1e-109
54- 11:	Ms--evm.model.HIC_ASM_1.192_evm.model.HIC_ASM_1.188_evm.model.HIC_ASM_1.193	Os--transcript:Os08t0508800-01	2e-298
54- 12:	Ms--evm.model.HIC_ASM_1.200	Os--transcript:Os08t0509200-01	9e-12
54- 13:	Ms--evm.model.HIC_ASM_1.201	Os--transcript:Os08t0509500-01	1e-33
54- 14:	Ms--evm.model.HIC_ASM_1.202	Os--transcript:Os08t0509600-01	1e-56
54- 15:	Ms--evm.model.HIC_ASM_1.213	Os--transcript:Os08t0510400-01	3e-103
54- 16:	Ms--evm.model.HIC_ASM_1.226.14	Os--transcript:Os08t0510500-01	2e-31
54- 17:	Ms--evm.model.HIC_ASM_1.229	Os--transcript:Os08t0510700-01	2e-49
54- 18:	Ms--evm.model.HIC_ASM_1.230	Os--transcript:Os08t0510800-01	6e-47
54- 19:	Ms--evm.model.HIC_ASM_1.231	Os--transcript:Os08t0510900-01	8e-60
54- 20:	Ms--evm.model.HIC_ASM_1.250	Os--transcript:Os08t0511000-01	6e-99
54- 21:	Ms--evm.model.HIC_ASM_1.252	Os--transcript:Os08t0511200-00	7e-55
54- 22:	Ms--evm.model.HIC_ASM_1.254	Os--transcript:Os08t0511700-00	1e-49
54- 23:	Ms--evm.model.HIC_ASM_1.268	Os--transcript:Os08t0511800-01	6e-43
54- 24:	Ms--evm.model.HIC_ASM_1.270	Os--transcript:Os08t0511900-01	7e-132
54- 25:	Ms--evm.model.HIC_ASM_1.271	Os--transcript:Os08t0512100-00	4e-31
54- 26:	Ms--evm.model.HIC_ASM_1.275	Os--transcript:Os08t0512400-02	1e-85
54- 27:	Ms--evm.model.HIC_ASM_1.283	Os--transcript:Os08t0512700-01	5e-194
54- 28:	Ms--evm.model.HIC_ASM_1.290	Os--transcript:Os08t0513000-01	4e-58
54- 29:	Ms--evm.model.HIC_ASM_1.307	Os--transcript:Os08t0513700-01	3e-172
## Alignment 55: score=708.0 e_value=6.1e-42 N=16 Ms--HIC_ASM_1&Os--9 plus
55- 0:	Ms--evm.model.HIC_ASM_1.92	Os--transcript:Os09t0485500-01	4e-21
55- 1:	Ms--evm.model.HIC_ASM_1.108	Os--transcript:Os09t0486000-00	8e-50
55- 2:	Ms--evm.model.HIC_ASM_1.111.1	Os--transcript:Os09t0486500-02	4e-25
55- 3:	Ms--evm.model.HIC_ASM_1.118	Os--transcript:Os09t0486700-01	2e-102
55- 4:	Ms--evm.model.HIC_ASM_1.124	Os--transcript:Os09t0487200-01	1e-199
55- 5:	Ms--evm.model.HIC_ASM_1.136.4	Os--transcript:Os09t0487900-01	1e-30
55- 6:	Ms--evm.model.HIC_ASM_1.137	Os--transcript:Os09t0488600-00	3e-60
55- 7:	Ms--evm.model.HIC_ASM_1.141	Os--transcript:Os09t0488700-01	1e-122
55- 8:	Ms--evm.model.HIC_ASM_1.170	Os--transcript:Os09t0488800-01	4e-143
55- 9:	Ms--evm.model.HIC_ASM_1.171	Os--transcript:Os09t0489200-00	2e-150
55- 10:	Ms--evm.model.HIC_ASM_1.177	Os--transcript:Os09t0489500-02	7e-130
55- 11:	Ms--evm.model.HIC_ASM_1.179	Os--transcript:Os09t0490200-01	4e-124
55- 12:	Ms--evm.model.HIC_ASM_1.200	Os--transcript:Os09t0490400-00	2e-10
55- 13:	Ms--evm.model.HIC_ASM_1.202	Os--transcript:Os09t0491532-01	3e-48
55- 14:	Ms--evm.model.HIC_ASM_1.229	Os--transcript:Os09t0491660-01	7e-25
55- 15:	Ms--evm.model.HIC_ASM_1.230	Os--transcript:Os09t0491676-02	4e-63
## Alignment 56: score=290.0 e_value=4.8e-12 N=7 Ms--HIC_ASM_1&Os--9 minus
56- 0:	Ms--evm.model.HIC_ASM_1.141	Os--transcript:Os09t0281800-01	1e-99
56- 1:	Ms--evm.model.HIC_ASM_1.177	Os--transcript:Os09t0280500-01	8e-107
56- 2:	Ms--evm.model.HIC_ASM_1.183	Os--transcript:Os09t0279600-01	2e-313
56- 3:	Ms--evm.model.HIC_ASM_1.217	Os--transcript:Os09t0279200-01	6e-15
56- 4:	Ms--evm.model.HIC_ASM_1.223_evm.model.HIC_ASM_1.224	Os--transcript:Os09t0279100-01	1e-135
56- 5:	Ms--evm.model.HIC_ASM_1.226.14	Os--transcript:Os09t0279000-01	5e-125
56- 6:	Ms--evm.model.HIC_ASM_1.232.1	Os--transcript:Os09t0277800-01	2e-144
## Alignment 57: score=529.0 e_value=7.1e-27 N=12 Ms--HIC_ASM_2&Os--1 plus
57- 0:	Ms--evm.model.HIC_ASM_2.476	Os--transcript:Os01t0132766-01	9e-26
57- 1:	Ms--evm.model.HIC_ASM_2.479.2	Os--transcript:Os01t0133500-01	2e-158
57- 2:	Ms--evm.model.HIC_ASM_2.480	Os--transcript:Os01t0133600-00	8e-90
57- 3:	Ms--evm.model.HIC_ASM_2.485	Os--transcript:Os01t0134500-01	1e-125
57- 4:	Ms--evm.model.HIC_ASM_2.495	Os--transcript:Os01t0136900-00	2e-111
57- 5:	Ms--evm.model.HIC_ASM_2.499	Os--transcript:Os01t0137400-00	8e-113
57- 6:	Ms--evm.model.HIC_ASM_2.506.3	Os--transcript:Os01t0138500-01	2e-77
57- 7:	Ms--evm.model.HIC_ASM_2.511	Os--transcript:Os01t0138900-01	2e-158
57- 8:	Ms--evm.model.HIC_ASM_2.512.1	Os--transcript:Os01t0139000-00	6e-49
57- 9:	Ms--evm.model.HIC_ASM_2.522	Os--transcript:Os01t0139200-01	1e-78
57- 10:	Ms--evm.model.HIC_ASM_2.523	Os--transcript:Os01t0139600-01	2e-111
57- 11:	Ms--evm.model.HIC_ASM_2.539	Os--transcript:Os01t0140700-00	1e-81
## Alignment 58: score=477.0 e_value=1.2e-27 N=12 Ms--HIC_ASM_2&Os--1 plus
58- 0:	Ms--evm.model.HIC_ASM_2.650	Os--transcript:Os01t0868800-00	2e-44
58- 1:	Ms--evm.model.HIC_ASM_2.664	Os--transcript:Os01t0868900-01	2e-148
58- 2:	Ms--evm.model.HIC_ASM_2.718	Os--transcript:Os01t0869000-01	4e-275
58- 3:	Ms--evm.model.HIC_ASM_2.746	Os--transcript:Os01t0869600-01	3e-100
58- 4:	Ms--evm.model.HIC_ASM_2.755.1	Os--transcript:Os01t0870100-01	0
58- 5:	Ms--evm.model.HIC_ASM_2.757	Os--transcript:Os01t0870300-02	1e-237
58- 6:	Ms--evm.model.HIC_ASM_2.776.1	Os--transcript:Os01t0871500-01	3e-120
58- 7:	Ms--evm.model.HIC_ASM_2.790	Os--transcript:Os01t0872500-01	4e-24
58- 8:	Ms--evm.model.HIC_ASM_2.831	Os--transcript:Os01t0873700-01	1e-149
58- 9:	Ms--evm.model.HIC_ASM_2.832	Os--transcript:Os01t0873800-01	0
58- 10:	Ms--evm.model.HIC_ASM_2.849.2	Os--transcript:Os01t0874700-01	7e-129
58- 11:	Ms--evm.model.HIC_ASM_2.881	Os--transcript:Os01t0875400-01	1e-130
## Alignment 59: score=369.0 e_value=2.9e-14 N=8 Ms--HIC_ASM_2&Os--1 plus
59- 0:	Ms--evm.model.HIC_ASM_2.94	Os--transcript:Os01t0169400-01	2e-57
59- 1:	Ms--evm.model.HIC_ASM_2.102_evm.model.HIC_ASM_2.103	Os--transcript:Os01t0169900-01	1e-77
59- 2:	Ms--evm.model.HIC_ASM_2.104	Os--transcript:Os01t0170000-01	2e-135
59- 3:	Ms--evm.model.HIC_ASM_2.107	Os--transcript:Os01t0170500-01	7e-156
59- 4:	Ms--evm.model.HIC_ASM_2.117	Os--transcript:Os01t0170600-01	1e-21
59- 5:	Ms--evm.model.HIC_ASM_2.126	Os--transcript:Os01t0171000-01	7e-233
59- 6:	Ms--evm.model.HIC_ASM_2.132	Os--transcript:Os01t0172100-01	2e-110
59- 7:	Ms--evm.model.HIC_ASM_2.134_evm.model.HIC_ASM_2.136	Os--transcript:Os01t0172200-01	3e-207
## Alignment 60: score=295.0 e_value=3.9e-12 N=7 Ms--HIC_ASM_2&Os--1 plus
60- 0:	Ms--evm.model.HIC_ASM_2.996	Os--transcript:Os01t0866000-01	9e-19
60- 1:	Ms--evm.model.HIC_ASM_2.1005	Os--transcript:Os01t0866100-01	9e-77
60- 2:	Ms--evm.model.HIC_ASM_2.1028	Os--transcript:Os01t0866600-01	8e-19
60- 3:	Ms--evm.model.HIC_ASM_2.1031	Os--transcript:Os01t0866700-01	8e-46
60- 4:	Ms--evm.model.HIC_ASM_2.1042	Os--transcript:Os01t0866800-01	9e-179
60- 5:	Ms--evm.model.HIC_ASM_2.1061.1	Os--transcript:Os01t0867600-01	1e-230
60- 6:	Ms--evm.model.HIC_ASM_2.1122.1	Os--transcript:Os01t0868000-01	7e-30
## Alignment 61: score=281.0 e_value=8.9e-11 N=7 Ms--HIC_ASM_2&Os--1 plus
61- 0:	Ms--evm.model.HIC_ASM_2.477	Os--transcript:Os01t0689451-02	0
61- 1:	Ms--evm.model.HIC_ASM_2.487	Os--transcript:Os01t0690800-01	1e-114
61- 2:	Ms--evm.model.HIC_ASM_2.512.1	Os--transcript:Os01t0691400-00	3e-61
61- 3:	Ms--evm.model.HIC_ASM_2.514	Os--transcript:Os01t0692300-01	3e-51
61- 4:	Ms--evm.model.HIC_ASM_2.523	Os--transcript:Os01t0693300-01	2e-112
61- 5:	Ms--evm.model.HIC_ASM_2.539	Os--transcript:Os01t0693400-01	8e-94
61- 6:	Ms--evm.model.HIC_ASM_2.580	Os--transcript:Os01t0693900-02	3e-90
## Alignment 62: score=253.0 e_value=2.6e-08 N=6 Ms--HIC_ASM_2&Os--1 plus
62- 0:	Ms--evm.model.HIC_ASM_2.81.1	Os--transcript:Os01t0543100-01	3e-102
62- 1:	Ms--evm.model.HIC_ASM_2.96	Os--transcript:Os01t0546000-01	2e-91
62- 2:	Ms--evm.model.HIC_ASM_2.107	Os--transcript:Os01t0547133-00	5e-122
62- 3:	Ms--evm.model.HIC_ASM_2.115	Os--transcript:Os01t0547600-01	3e-113
62- 4:	Ms--evm.model.HIC_ASM_2.120	Os--transcript:Os01t0549200-02	1e-52
62- 5:	Ms--evm.model.HIC_ASM_2.134_evm.model.HIC_ASM_2.136	Os--transcript:Os01t0549400-01	7e-206
## Alignment 63: score=636.0 e_value=2.4e-34 N=14 Ms--HIC_ASM_2&Os--1 minus
63- 0:	Ms--evm.model.HIC_ASM_2.180_evm.model.HIC_ASM_2.181	Os--transcript:Os01t0112500-01	2e-80
63- 1:	Ms--evm.model.HIC_ASM_2.192	Os--transcript:Os01t0111700-01	8e-13
63- 2:	Ms--evm.model.HIC_ASM_2.208	Os--transcript:Os01t0111500-01	2e-28
63- 3:	Ms--evm.model.HIC_ASM_2.212	Os--transcript:Os01t0111400-01	8e-198
63- 4:	Ms--evm.model.HIC_ASM_2.213	Os--transcript:Os01t0111200-01	7e-124
63- 5:	Ms--evm.model.HIC_ASM_2.214	Os--transcript:Os01t0111100-01	4e-73
63- 6:	Ms--evm.model.HIC_ASM_2.216	Os--transcript:Os01t0110800-01	1e-47
63- 7:	Ms--evm.model.HIC_ASM_2.227	Os--transcript:Os01t0110700-01	0
63- 8:	Ms--evm.model.HIC_ASM_2.230	Os--transcript:Os01t0110100-01	9e-191
63- 9:	Ms--evm.model.HIC_ASM_2.246	Os--transcript:Os01t0108400-00	3e-18
63- 10:	Ms--evm.model.HIC_ASM_2.250	Os--transcript:Os01t0108000-01	3e-193
63- 11:	Ms--evm.model.HIC_ASM_2.252	Os--transcript:Os01t0107900-01	4e-177
63- 12:	Ms--evm.model.HIC_ASM_2.268.11	Os--transcript:Os01t0107000-02	7e-49
63- 13:	Ms--evm.model.HIC_ASM_2.269	Os--transcript:Os01t0106900-01	1e-232
## Alignment 64: score=384.0 e_value=4.1e-16 N=9 Ms--HIC_ASM_2&Os--1 minus
64- 0:	Ms--evm.model.HIC_ASM_2.183	Os--transcript:Os01t0644900-01	9e-06
64- 1:	Ms--evm.model.HIC_ASM_2.191	Os--transcript:Os01t0644000-01	1e-07
64- 2:	Ms--evm.model.HIC_ASM_2.200	Os--transcript:Os01t0643800-01	3e-217
64- 3:	Ms--evm.model.HIC_ASM_2.205	Os--transcript:Os01t0643600-00	2e-62
64- 4:	Ms--evm.model.HIC_ASM_2.224	Os--transcript:Os01t0642600-00	1e-65
64- 5:	Ms--evm.model.HIC_ASM_2.229	Os--transcript:Os01t0642200-01	0.0002
64- 6:	Ms--evm.model.HIC_ASM_2.253	Os--transcript:Os01t0640700-00	2e-28
64- 7:	Ms--evm.model.HIC_ASM_2.266.1	Os--transcript:Os01t0639900-01	1e-68
64- 8:	Ms--evm.model.HIC_ASM_2.271	Os--transcript:Os01t0639600-01	3e-22
## Alignment 65: score=354.0 e_value=1.5e-15 N=8 Ms--HIC_ASM_2&Os--1 minus
65- 0:	Ms--evm.model.HIC_ASM_2.3160	Os--transcript:Os01t0884300-01	5e-39
65- 1:	Ms--evm.model.HIC_ASM_2.3177	Os--transcript:Os01t0881500-02	9e-183
65- 2:	Ms--evm.model.HIC_ASM_2.3190	Os--transcript:Os01t0881100-01	8e-92
65- 3:	Ms--evm.model.HIC_ASM_2.3194	Os--transcript:Os01t0881000-00	7e-242
65- 4:	Ms--evm.model.HIC_ASM_2.3196	Os--transcript:Os01t0880900-01	6e-81
65- 5:	Ms--evm.model.HIC_ASM_2.3206	Os--transcript:Os01t0880800-01	6e-143
65- 6:	Ms--evm.model.HIC_ASM_2.3214	Os--transcript:Os01t0880400-01	7e-131
65- 7:	Ms--evm.model.HIC_ASM_2.3220	Os--transcript:Os01t0880200-01	6e-251
## Alignment 66: score=349.0 e_value=2.5e-15 N=8 Ms--HIC_ASM_2&Os--1 minus
66- 0:	Ms--evm.model.HIC_ASM_2.347	Os--transcript:Os01t0131800-01	4e-53
66- 1:	Ms--evm.model.HIC_ASM_2.351	Os--transcript:Os01t0131300-01	9e-17
66- 2:	Ms--evm.model.HIC_ASM_2.353	Os--transcript:Os01t0130400-01	0
66- 3:	Ms--evm.model.HIC_ASM_2.358	Os--transcript:Os01t0130200-00	2e-05
66- 4:	Ms--evm.model.HIC_ASM_2.373	Os--transcript:Os01t0129600-00	9e-20
66- 5:	Ms--evm.model.HIC_ASM_2.431	Os--transcript:Os01t0128300-00	1e-64
66- 6:	Ms--evm.model.HIC_ASM_2.433	Os--transcript:Os01t0128100-01	5e-76
66- 7:	Ms--evm.model.HIC_ASM_2.455	Os--transcript:Os01t0128000-01	8e-73
## Alignment 67: score=324.0 e_value=8.2e-12 N=7 Ms--HIC_ASM_2&Os--1 minus
67- 0:	Ms--evm.model.HIC_ASM_2.2931.2	Os--transcript:Os01t0886200-01	2e-28
67- 1:	Ms--evm.model.HIC_ASM_2.2942	Os--transcript:Os01t0886000-01	3e-70
67- 2:	Ms--evm.model.HIC_ASM_2.2944	Os--transcript:Os01t0885900-00	4e-25
67- 3:	Ms--evm.model.HIC_ASM_2.2954	Os--transcript:Os01t0885200-01	4e-95
67- 4:	Ms--evm.model.HIC_ASM_2.2955	Os--transcript:Os01t0885000-01	2e-42
67- 5:	Ms--evm.model.HIC_ASM_2.2962.1	Os--transcript:Os01t0884900-01	1e-61
67- 6:	Ms--evm.model.HIC_ASM_2.2968	Os--transcript:Os01t0884500-01	5e-103
## Alignment 68: score=296.0 e_value=2.3e-14 N=7 Ms--HIC_ASM_2&Os--1 minus
68- 0:	Ms--evm.model.HIC_ASM_2.7	Os--transcript:Os01t0636400-01	2e-110
68- 1:	Ms--evm.model.HIC_ASM_2.16	Os--transcript:Os01t0635000-00	3e-17
68- 2:	Ms--evm.model.HIC_ASM_2.23.1	Os--transcript:Os01t0634900-00	4e-52
68- 3:	Ms--evm.model.HIC_ASM_2.27	Os--transcript:Os01t0634600-00	2e-97
68- 4:	Ms--evm.model.HIC_ASM_2.28	Os--transcript:Os01t0634500-00	2e-248
68- 5:	Ms--evm.model.HIC_ASM_2.48	Os--transcript:Os01t0633100-01	4e-179
68- 6:	Ms--evm.model.HIC_ASM_2.75	Os--transcript:Os01t0629900-01	5e-89
## Alignment 69: score=256.0 e_value=6.8e-09 N=6 Ms--HIC_ASM_2&Os--1 minus
69- 0:	Ms--evm.model.HIC_ASM_2.25	Os--transcript:Os01t0106600-01	5e-06
69- 1:	Ms--evm.model.HIC_ASM_2.35.2	Os--transcript:Os01t0106300-01	8e-76
69- 2:	Ms--evm.model.HIC_ASM_2.37.1	Os--transcript:Os01t0106200-01	1e-72
69- 3:	Ms--evm.model.HIC_ASM_2.40	Os--transcript:Os01t0105900-01	9e-150
69- 4:	Ms--evm.model.HIC_ASM_2.65	Os--transcript:Os01t0105700-01	1e-43
69- 5:	Ms--evm.model.HIC_ASM_2.77	Os--transcript:Os01t0104900-01	7e-125
## Alignment 70: score=434.0 e_value=1.8e-23 N=11 Ms--HIC_ASM_2&Os--10 plus
70- 0:	Ms--evm.model.HIC_ASM_2.2750	Os--transcript:Os10t0485000-01	1e-219
70- 1:	Ms--evm.model.HIC_ASM_2.2780	Os--transcript:Os10t0485500-01	4e-64
70- 2:	Ms--evm.model.HIC_ASM_2.2795	Os--transcript:Os10t0486100-00	1e-212
70- 3:	Ms--evm.model.HIC_ASM_2.2804.6	Os--transcript:Os10t0487300-01	4e-120
70- 4:	Ms--evm.model.HIC_ASM_2.2807	Os--transcript:Os10t0487400-01	2e-68
70- 5:	Ms--evm.model.HIC_ASM_2.2831	Os--transcript:Os10t0488800-01	0
70- 6:	Ms--evm.model.HIC_ASM_2.2852	Os--transcript:Os10t0489800-01	3e-65
70- 7:	Ms--evm.model.HIC_ASM_2.2858	Os--transcript:Os10t0491900-01	1e-29
70- 8:	Ms--evm.model.HIC_ASM_2.2867	Os--transcript:Os10t0492600-01	1e-28
70- 9:	Ms--evm.model.HIC_ASM_2.2872	Os--transcript:Os10t0494300-01	0
70- 10:	Ms--evm.model.HIC_ASM_2.2876	Os--transcript:Os10t0495500-01	2e-190
## Alignment 71: score=385.0 e_value=6e-19 N=9 Ms--HIC_ASM_2&Os--11 plus
71- 0:	Ms--evm.model.HIC_ASM_2.2980	Os--transcript:Os11t0236100-01	3e-148
71- 1:	Ms--evm.model.HIC_ASM_2.3004	Os--transcript:Os11t0242300-00	1e-20
71- 2:	Ms--evm.model.HIC_ASM_2.3024	Os--transcript:Os11t0242800-01	1e-75
71- 3:	Ms--evm.model.HIC_ASM_2.3032	Os--transcript:Os11t0243300-01	2e-46
71- 4:	Ms--evm.model.HIC_ASM_2.3035	Os--transcript:Os11t0244200-01	4e-17
71- 5:	Ms--evm.model.HIC_ASM_2.3041	Os--transcript:Os11t0244300-01	3e-21
71- 6:	Ms--evm.model.HIC_ASM_2.3045	Os--transcript:Os11t0244800-01	6e-31
71- 7:	Ms--evm.model.HIC_ASM_2.3055	Os--transcript:Os11t0245100-01	3e-71
71- 8:	Ms--evm.model.HIC_ASM_2.3058	Os--transcript:Os11t0245500-01	2e-17
## Alignment 72: score=267.0 e_value=3.4e-09 N=6 Ms--HIC_ASM_2&Os--11 plus
72- 0:	Ms--evm.model.HIC_ASM_2.708	Os--transcript:Os11t0169200-00	5e-228
72- 1:	Ms--evm.model.HIC_ASM_2.720	Os--transcript:Os11t0169400-01	1e-78
72- 2:	Ms--evm.model.HIC_ASM_2.737	Os--transcript:Os11t0169900-01	2e-75
72- 3:	Ms--evm.model.HIC_ASM_2.740.3	Os--transcript:Os11t0170000-01	5e-221
72- 4:	Ms--evm.model.HIC_ASM_2.751	Os--transcript:Os11t0170200-01	6e-98
72- 5:	Ms--evm.model.HIC_ASM_2.758	Os--transcript:Os11t0171300-01	7e-147
## Alignment 73: score=467.0 e_value=2.3e-24 N=11 Ms--HIC_ASM_2&Os--11 minus
73- 0:	Ms--evm.model.HIC_ASM_2.3847	Os--transcript:Os11t0603200-01	2e-265
73- 1:	Ms--evm.model.HIC_ASM_2.3876	Os--transcript:Os11t0603000-01	3e-12
73- 2:	Ms--evm.model.HIC_ASM_2.3878	Os--transcript:Os11t0602900-01	1e-90
73- 3:	Ms--evm.model.HIC_ASM_2.3879	Os--transcript:Os11t0602800-01	6e-96
73- 4:	Ms--evm.model.HIC_ASM_2.3888	Os--transcript:Os11t0602500-00	4e-84
73- 5:	Ms--evm.model.HIC_ASM_2.3892	Os--transcript:Os11t0602300-01	2e-60
73- 6:	Ms--evm.model.HIC_ASM_2.3893	Os--transcript:Os11t0601700-01	4e-28
73- 7:	Ms--evm.model.HIC_ASM_2.3902	Os--transcript:Os11t0601600-01	3e-248
73- 8:	Ms--evm.model.HIC_ASM_2.3925	Os--transcript:Os11t0600700-01	5e-88
73- 9:	Ms--evm.model.HIC_ASM_2.3951	Os--transcript:Os11t0600600-01	0.0001
73- 10:	Ms--evm.model.HIC_ASM_2.3956	Os--transcript:Os11t0600500-00	5e-15
## Alignment 74: score=393.0 e_value=9.5e-19 N=9 Ms--HIC_ASM_2&Os--11 minus
74- 0:	Ms--evm.model.HIC_ASM_2.2938	Os--transcript:Os11t0242600-00	9e-56
74- 1:	Ms--evm.model.HIC_ASM_2.2943	Os--transcript:Os11t0242500-01	3e-156
74- 2:	Ms--evm.model.HIC_ASM_2.2950	Os--transcript:Os11t0242300-00	2e-34
74- 3:	Ms--evm.model.HIC_ASM_2.2963	Os--transcript:Os11t0242200-00	3e-51
74- 4:	Ms--evm.model.HIC_ASM_2.2970	Os--transcript:Os11t0241200-01	1e-36
74- 5:	Ms--evm.model.HIC_ASM_2.2980	Os--transcript:Os11t0236100-01	3e-148
74- 6:	Ms--evm.model.HIC_ASM_2.2981	Os--transcript:Os11t0236000-01	5e-29
74- 7:	Ms--evm.model.HIC_ASM_2.3003	Os--transcript:Os11t0235200-01	1e-228
74- 8:	Ms--evm.model.HIC_ASM_2.3005	Os--transcript:Os11t0234200-01	2e-162
## Alignment 75: score=344.0 e_value=1.6e-15 N=8 Ms--HIC_ASM_2&Os--11 minus
75- 0:	Ms--evm.model.HIC_ASM_2.3098	Os--transcript:Os11t0195600-01	2e-21
75- 1:	Ms--evm.model.HIC_ASM_2.3104	Os--transcript:Os11t0195500-01	6e-97
75- 2:	Ms--evm.model.HIC_ASM_2.3106_evm.model.HIC_ASM_2.3105	Os--transcript:Os11t0195100-00	0
75- 3:	Ms--evm.model.HIC_ASM_2.3120	Os--transcript:Os11t0194900-01	7e-159
75- 4:	Ms--evm.model.HIC_ASM_2.3137	Os--transcript:Os11t0187200-01	2e-21
75- 5:	Ms--evm.model.HIC_ASM_2.3148.3	Os--transcript:Os11t0186400-00	0
75- 6:	Ms--evm.model.HIC_ASM_2.3151	Os--transcript:Os11t0186300-01	4e-256
75- 7:	Ms--evm.model.HIC_ASM_2.3160	Os--transcript:Os11t0184900-02	2e-37
## Alignment 76: score=325.0 e_value=1.1e-15 N=8 Ms--HIC_ASM_2&Os--12 plus
76- 0:	Ms--evm.model.HIC_ASM_2.726	Os--transcript:Os12t0168400-01	7e-137
76- 1:	Ms--evm.model.HIC_ASM_2.737	Os--transcript:Os12t0168900-03	1e-75
76- 2:	Ms--evm.model.HIC_ASM_2.740.3	Os--transcript:Os12t0169000-00	6e-225
76- 3:	Ms--evm.model.HIC_ASM_2.751	Os--transcript:Os12t0169100-01	2e-91
76- 4:	Ms--evm.model.HIC_ASM_2.758	Os--transcript:Os12t0169600-01	2e-26
76- 5:	Ms--evm.model.HIC_ASM_2.767	Os--transcript:Os12t0170300-01	3e-48
76- 6:	Ms--evm.model.HIC_ASM_2.813	Os--transcript:Os12t0174700-00	3e-42
76- 7:	Ms--evm.model.HIC_ASM_2.872	Os--transcript:Os12t0175700-01	2e-286
## Alignment 77: score=361.0 e_value=6.5e-21 N=9 Ms--HIC_ASM_2&Os--2 plus
77- 0:	Ms--evm.model.HIC_ASM_2.3861	Os--transcript:Os02t0575800-01	2e-124
77- 1:	Ms--evm.model.HIC_ASM_2.3874.3	Os--transcript:Os02t0576600-01	9e-141
77- 2:	Ms--evm.model.HIC_ASM_2.3897	Os--transcript:Os02t0576700-01	2e-91
77- 3:	Ms--evm.model.HIC_ASM_2.3924	Os--transcript:Os02t0576900-00	2e-06
77- 4:	Ms--evm.model.HIC_ASM_2.3925	Os--transcript:Os02t0577100-01	8e-73
77- 5:	Ms--evm.model.HIC_ASM_2.3943	Os--transcript:Os02t0577300-00	5e-205
77- 6:	Ms--evm.model.HIC_ASM_2.3967	Os--transcript:Os02t0578366-00	4e-52
77- 7:	Ms--evm.model.HIC_ASM_2.3968	Os--transcript:Os02t0578400-01	2e-47
77- 8:	Ms--evm.model.HIC_ASM_2.3972.2	Os--transcript:Os02t0579000-02	1e-69
## Alignment 78: score=1914.0 e_value=8.1e-160 N=44 Ms--HIC_ASM_2&Os--2 minus
78- 0:	Ms--evm.model.HIC_ASM_2.3443	Os--transcript:Os02t0761300-00	1e-18
78- 1:	Ms--evm.model.HIC_ASM_2.3463	Os--transcript:Os02t0761200-01	2e-133
78- 2:	Ms--evm.model.HIC_ASM_2.3465	Os--transcript:Os02t0761100-01	4e-168
78- 3:	Ms--evm.model.HIC_ASM_2.3476.1	Os--transcript:Os02t0760500-01	1e-61
78- 4:	Ms--evm.model.HIC_ASM_2.3481	Os--transcript:Os02t0760400-01	2e-15
78- 5:	Ms--evm.model.HIC_ASM_2.3484.1	Os--transcript:Os02t0760300-01	4e-45
78- 6:	Ms--evm.model.HIC_ASM_2.3489	Os--transcript:Os02t0760200-01	0
78- 7:	Ms--evm.model.HIC_ASM_2.3490	Os--transcript:Os02t0760000-00	1e-48
78- 8:	Ms--evm.model.HIC_ASM_2.3499	Os--transcript:Os02t0759900-01	1e-19
78- 9:	Ms--evm.model.HIC_ASM_2.3522	Os--transcript:Os02t0759700-01	2e-228
78- 10:	Ms--evm.model.HIC_ASM_2.3540	Os--transcript:Os02t0759400-01	8e-37
78- 11:	Ms--evm.model.HIC_ASM_2.3543	Os--transcript:Os02t0759000-01	7e-33
78- 12:	Ms--evm.model.HIC_ASM_2.3551	Os--transcript:Os02t0758800-01	5e-29
78- 13:	Ms--evm.model.HIC_ASM_2.3567_evm.model.HIC_ASM_2.3566	Os--transcript:Os02t0758100-01	1e-277
78- 14:	Ms--evm.model.HIC_ASM_2.3586	Os--transcript:Os02t0758000-01	5e-14
78- 15:	Ms--evm.model.HIC_ASM_2.3587	Os--transcript:Os02t0757900-02	8e-12
78- 16:	Ms--evm.model.HIC_ASM_2.3593	Os--transcript:Os02t0757700-01	3e-98
78- 17:	Ms--evm.model.HIC_ASM_2.3595	Os--transcript:Os02t0756200-02	8e-79
78- 18:	Ms--evm.model.HIC_ASM_2.3603	Os--transcript:Os02t0755500-01	6e-168
78- 19:	Ms--evm.model.HIC_ASM_2.3615	Os--transcript:Os02t0755400-01	2e-38
78- 20:	Ms--evm.model.HIC_ASM_2.3627.1	Os--transcript:Os02t0755000-01	3e-246
78- 21:	Ms--evm.model.HIC_ASM_2.3629	Os--transcript:Os02t0754900-01	1e-67
78- 22:	Ms--evm.model.HIC_ASM_2.3632	Os--transcript:Os02t0754600-01	1e-61
78- 23:	Ms--evm.model.HIC_ASM_2.3647	Os--transcript:Os02t0754300-01	7e-39
78- 24:	Ms--evm.model.HIC_ASM_2.3666.3	Os--transcript:Os02t0754100-01	3e-281
78- 25:	Ms--evm.model.HIC_ASM_2.3676	Os--transcript:Os02t0754000-02	2e-107
78- 26:	Ms--evm.model.HIC_ASM_2.3678	Os--transcript:Os02t0753800-01	1e-118
78- 27:	Ms--evm.model.HIC_ASM_2.3694	Os--transcript:Os02t0753400-01	5e-39
78- 28:	Ms--evm.model.HIC_ASM_2.3697	Os--transcript:Os02t0753200-01	6e-53
78- 29:	Ms--evm.model.HIC_ASM_2.3700	Os--transcript:Os02t0753000-01	1e-128
78- 30:	Ms--evm.model.HIC_ASM_2.3702	Os--transcript:Os02t0752800-01	5e-57
78- 31:	Ms--evm.model.HIC_ASM_2.3708.2	Os--transcript:Os02t0752600-00	2e-117
78- 32:	Ms--evm.model.HIC_ASM_2.3718	Os--transcript:Os02t0752000-01	8e-105
78- 33:	Ms--evm.model.HIC_ASM_2.3720	Os--transcript:Os02t0751900-01	1e-163
78- 34:	Ms--evm.model.HIC_ASM_2.3721_evm.model.HIC_ASM_2.3722	Os--transcript:Os02t0751800-01	3e-134
78- 35:	Ms--evm.model.HIC_ASM_2.3743.2	Os--transcript:Os02t0751600-01	3e-62
78- 36:	Ms--evm.model.HIC_ASM_2.3745	Os--transcript:Os02t0751100-01	9e-161
78- 37:	Ms--evm.model.HIC_ASM_2.3759.1	Os--transcript:Os02t0750600-01	2e-41
78- 38:	Ms--evm.model.HIC_ASM_2.3768	Os--transcript:Os02t0750500-01	7e-127
78- 39:	Ms--evm.model.HIC_ASM_2.3783	Os--transcript:Os02t0750400-01	2e-21
78- 40:	Ms--evm.model.HIC_ASM_2.3799	Os--transcript:Os02t0749800-01	4e-35
78- 41:	Ms--evm.model.HIC_ASM_2.3825.1	Os--transcript:Os02t0749700-01	4e-147
78- 42:	Ms--evm.model.HIC_ASM_2.3837	Os--transcript:Os02t0749300-01	4e-50
78- 43:	Ms--evm.model.HIC_ASM_2.3848	Os--transcript:Os02t0745700-01	1e-14
## Alignment 79: score=1091.0 e_value=4.7e-70 N=23 Ms--HIC_ASM_2&Os--2 minus
79- 0:	Ms--evm.model.HIC_ASM_2.3258	Os--transcript:Os02t0770800-01	0
79- 1:	Ms--evm.model.HIC_ASM_2.3264	Os--transcript:Os02t0770700-01	1e-238
79- 2:	Ms--evm.model.HIC_ASM_2.3266	Os--transcript:Os02t0770600-02	8e-75
79- 3:	Ms--evm.model.HIC_ASM_2.3271	Os--transcript:Os02t0770500-00	2e-47
79- 4:	Ms--evm.model.HIC_ASM_2.3279.1	Os--transcript:Os02t0769200-01	2e-64
79- 5:	Ms--evm.model.HIC_ASM_2.3280	Os--transcript:Os02t0769100-01	2e-28
79- 6:	Ms--evm.model.HIC_ASM_2.3286	Os--transcript:Os02t0768300-01	5e-98
79- 7:	Ms--evm.model.HIC_ASM_2.3289	Os--transcript:Os02t0768200-01	5e-69
79- 8:	Ms--evm.model.HIC_ASM_2.3291	Os--transcript:Os02t0768000-01	7e-41
79- 9:	Ms--evm.model.HIC_ASM_2.3292	Os--transcript:Os02t0767900-01	9e-33
79- 10:	Ms--evm.model.HIC_ASM_2.3294	Os--transcript:Os02t0767800-00	2e-37
79- 11:	Ms--evm.model.HIC_ASM_2.3295	Os--transcript:Os02t0767700-01	1e-97
79- 12:	Ms--evm.model.HIC_ASM_2.3299	Os--transcript:Os02t0767600-00	3e-52
79- 13:	Ms--evm.model.HIC_ASM_2.3313	Os--transcript:Os02t0767400-01	9e-124
79- 14:	Ms--evm.model.HIC_ASM_2.3314	Os--transcript:Os02t0767300-01	2e-95
79- 15:	Ms--evm.model.HIC_ASM_2.3326	Os--transcript:Os02t0767200-01	3e-153
79- 16:	Ms--evm.model.HIC_ASM_2.3334	Os--transcript:Os02t0767000-01	5e-74
79- 17:	Ms--evm.model.HIC_ASM_2.3335	Os--transcript:Os02t0766700-01	9e-69
79- 18:	Ms--evm.model.HIC_ASM_2.3341.1	Os--transcript:Os02t0766600-01	6e-26
79- 19:	Ms--evm.model.HIC_ASM_2.3342	Os--transcript:Os02t0766000-02	6e-05
79- 20:	Ms--evm.model.HIC_ASM_2.3343	Os--transcript:Os02t0765900-00	4e-129
79- 21:	Ms--evm.model.HIC_ASM_2.3350	Os--transcript:Os02t0764700-01	6e-25
79- 22:	Ms--evm.model.HIC_ASM_2.3352.1	Os--transcript:Os02t0764500-01	7e-97
## Alignment 80: score=515.0 e_value=3.8e-27 N=12 Ms--HIC_ASM_2&Os--2 minus
80- 0:	Ms--evm.model.HIC_ASM_2.3879	Os--transcript:Os02t0748300-01	3e-115
80- 1:	Ms--evm.model.HIC_ASM_2.3885	Os--transcript:Os02t0747900-01	2e-16
80- 2:	Ms--evm.model.HIC_ASM_2.3892	Os--transcript:Os02t0747500-01	4e-59
80- 3:	Ms--evm.model.HIC_ASM_2.3899.1	Os--transcript:Os02t0745700-01	2e-105
80- 4:	Ms--evm.model.HIC_ASM_2.3904	Os--transcript:Os02t0745250-00	4e-77
80- 5:	Ms--evm.model.HIC_ASM_2.3927	Os--transcript:Os02t0745100-01	8e-84
80- 6:	Ms--evm.model.HIC_ASM_2.3946	Os--transcript:Os02t0744700-01	8e-235
80- 7:	Ms--evm.model.HIC_ASM_2.3961.1	Os--transcript:Os02t0744200-01	4e-100
80- 8:	Ms--evm.model.HIC_ASM_2.3966	Os--transcript:Os02t0744000-01	3e-41
80- 9:	Ms--evm.model.HIC_ASM_2.3967	Os--transcript:Os02t0743900-00	4e-55
80- 10:	Ms--evm.model.HIC_ASM_2.3987	Os--transcript:Os02t0743700-01	3e-36
80- 11:	Ms--evm.model.HIC_ASM_2.3991.1	Os--transcript:Os02t0743600-00	3e-09
## Alignment 81: score=382.0 e_value=1.5e-13 N=8 Ms--HIC_ASM_2&Os--2 minus
81- 0:	Ms--evm.model.HIC_ASM_2.7	Os--transcript:Os02t0706900-00	5e-102
81- 1:	Ms--evm.model.HIC_ASM_2.10	Os--transcript:Os02t0706400-01	4e-05
81- 2:	Ms--evm.model.HIC_ASM_2.17	Os--transcript:Os02t0705600-03	7e-143
81- 3:	Ms--evm.model.HIC_ASM_2.22.1	Os--transcript:Os02t0705500-02	4e-44
81- 4:	Ms--evm.model.HIC_ASM_2.26	Os--transcript:Os02t0705300-01	4e-167
81- 5:	Ms--evm.model.HIC_ASM_2.35.2	Os--transcript:Os02t0705000-01	7e-109
81- 6:	Ms--evm.model.HIC_ASM_2.36.1	Os--transcript:Os02t0704966-00	4e-147
81- 7:	Ms--evm.model.HIC_ASM_2.38	Os--transcript:Os02t0704900-02	2e-100
## Alignment 82: score=302.0 e_value=2.8e-11 N=7 Ms--HIC_ASM_2&Os--2 minus
82- 0:	Ms--evm.model.HIC_ASM_2.2922	Os--transcript:Os02t0559400-01	4e-127
82- 1:	Ms--evm.model.HIC_ASM_2.2943	Os--transcript:Os02t0559300-02	1e-190
82- 2:	Ms--evm.model.HIC_ASM_2.2950	Os--transcript:Os02t0558700-00	4e-31
82- 3:	Ms--evm.model.HIC_ASM_2.2964	Os--transcript:Os02t0558500-01	6e-27
82- 4:	Ms--evm.model.HIC_ASM_2.2973	Os--transcript:Os02t0558100-02	0
82- 5:	Ms--evm.model.HIC_ASM_2.2974	Os--transcript:Os02t0557800-01	5e-33
82- 6:	Ms--evm.model.HIC_ASM_2.2985	Os--transcript:Os02t0557200-01	5e-254
## Alignment 83: score=287.0 e_value=2.2e-11 N=7 Ms--HIC_ASM_2&Os--2 minus
83- 0:	Ms--evm.model.HIC_ASM_2.2664	Os--transcript:Os02t0832100-00	2e-10
83- 1:	Ms--evm.model.HIC_ASM_2.2693	Os--transcript:Os02t0831100-01	2e-20
83- 2:	Ms--evm.model.HIC_ASM_2.2715	Os--transcript:Os02t0830200-01	1e-44
83- 3:	Ms--evm.model.HIC_ASM_2.2718	Os--transcript:Os02t0830000-01	3e-101
83- 4:	Ms--evm.model.HIC_ASM_2.2727	Os--transcript:Os02t0829600-01	2e-163
83- 5:	Ms--evm.model.HIC_ASM_2.2748	Os--transcript:Os02t0829400-00	1e-280
83- 6:	Ms--evm.model.HIC_ASM_2.2751	Os--transcript:Os02t0829200-01	2e-67
## Alignment 84: score=277.0 e_value=4.9e-09 N=6 Ms--HIC_ASM_2&Os--2 minus
84- 0:	Ms--evm.model.HIC_ASM_2.192	Os--transcript:Os02t0711400-01	5e-09
84- 1:	Ms--evm.model.HIC_ASM_2.196	Os--transcript:Os02t0711200-01	2e-55
84- 2:	Ms--evm.model.HIC_ASM_2.199	Os--transcript:Os02t0711100-01	2e-101
84- 3:	Ms--evm.model.HIC_ASM_2.204	Os--transcript:Os02t0710800-01	7e-182
84- 4:	Ms--evm.model.HIC_ASM_2.208	Os--transcript:Os02t0710300-01	3e-35
84- 5:	Ms--evm.model.HIC_ASM_2.224	Os--transcript:Os02t0709600-02	1e-57
## Alignment 85: score=502.0 e_value=4.5e-29 N=12 Ms--HIC_ASM_2&Os--3 plus
85- 0:	Ms--evm.model.HIC_ASM_2.3628	Os--transcript:Os03t0190300-00	3e-91
85- 1:	Ms--evm.model.HIC_ASM_2.3648	Os--transcript:Os03t0190800-01	1e-177
85- 2:	Ms--evm.model.HIC_ASM_2.3649	Os--transcript:Os03t0190900-01	1e-186
85- 3:	Ms--evm.model.HIC_ASM_2.3664	Os--transcript:Os03t0191400-01	5e-93
85- 4:	Ms--evm.model.HIC_ASM_2.3679	Os--transcript:Os03t0191700-01	4e-87
85- 5:	Ms--evm.model.HIC_ASM_2.3699	Os--transcript:Os03t0191800-00	2e-24
85- 6:	Ms--evm.model.HIC_ASM_2.3702	Os--transcript:Os03t0191900-01	6e-45
85- 7:	Ms--evm.model.HIC_ASM_2.3708.2	Os--transcript:Os03t0192000-01	6e-143
85- 8:	Ms--evm.model.HIC_ASM_2.3725.1	Os--transcript:Os03t0192500-01	3e-92
85- 9:	Ms--evm.model.HIC_ASM_2.3726	Os--transcript:Os03t0192600-02	6e-26
85- 10:	Ms--evm.model.HIC_ASM_2.3727.1	Os--transcript:Os03t0192700-01	1e-243
85- 11:	Ms--evm.model.HIC_ASM_2.3732	Os--transcript:Os03t0195300-01	5e-176
## Alignment 86: score=491.0 e_value=1.3e-24 N=11 Ms--HIC_ASM_2&Os--3 plus
86- 0:	Ms--evm.model.HIC_ASM_2.3480	Os--transcript:Os03t0186900-01	3e-114
86- 1:	Ms--evm.model.HIC_ASM_2.3501	Os--transcript:Os03t0186950-01	7e-39
86- 2:	Ms--evm.model.HIC_ASM_2.3521.1	Os--transcript:Os03t0187600-01	2e-74
86- 3:	Ms--evm.model.HIC_ASM_2.3525	Os--transcript:Os03t0187700-01	1e-36
86- 4:	Ms--evm.model.HIC_ASM_2.3528	Os--transcript:Os03t0187800-01	3e-72
86- 5:	Ms--evm.model.HIC_ASM_2.3533	Os--transcript:Os03t0188100-02	1e-178
86- 6:	Ms--evm.model.HIC_ASM_2.3540	Os--transcript:Os03t0188200-01	2e-26
86- 7:	Ms--evm.model.HIC_ASM_2.3543	Os--transcript:Os03t0188400-01	4e-72
86- 8:	Ms--evm.model.HIC_ASM_2.3558	Os--transcript:Os03t0188900-01	8e-23
86- 9:	Ms--evm.model.HIC_ASM_2.3574	Os--transcript:Os03t0189300-01	7e-15
86- 10:	Ms--evm.model.HIC_ASM_2.3575	Os--transcript:Os03t0189400-01	3e-122
## Alignment 87: score=335.0 e_value=2.9e-13 N=8 Ms--HIC_ASM_2&Os--3 plus
87- 0:	Ms--evm.model.HIC_ASM_2.3233	Os--transcript:Os03t0261800-01	9e-28
87- 1:	Ms--evm.model.HIC_ASM_2.3247	Os--transcript:Os03t0262000-01	9e-151
87- 2:	Ms--evm.model.HIC_ASM_2.3260	Os--transcript:Os03t0262100-01	3e-49
87- 3:	Ms--evm.model.HIC_ASM_2.3267	Os--transcript:Os03t0262200-00	6e-143
87- 4:	Ms--evm.model.HIC_ASM_2.3278	Os--transcript:Os03t0262300-01	7e-135
87- 5:	Ms--evm.model.HIC_ASM_2.3294	Os--transcript:Os03t0263000-01	2e-27
87- 6:	Ms--evm.model.HIC_ASM_2.3308	Os--transcript:Os03t0263300-01	7e-114
87- 7:	Ms--evm.model.HIC_ASM_2.3316	Os--transcript:Os03t0263800-01	9e-86
## Alignment 88: score=314.0 e_value=1.2e-10 N=7 Ms--HIC_ASM_2&Os--3 plus
88- 0:	Ms--evm.model.HIC_ASM_2.3835	Os--transcript:Os03t0168550-00	6e-25
88- 1:	Ms--evm.model.HIC_ASM_2.3843	Os--transcript:Os03t0169900-01	5e-16
88- 2:	Ms--evm.model.HIC_ASM_2.3851	Os--transcript:Os03t0170100-00	4e-21
88- 3:	Ms--evm.model.HIC_ASM_2.3862	Os--transcript:Os03t0170300-01	9e-139
88- 4:	Ms--evm.model.HIC_ASM_2.3874.3	Os--transcript:Os03t0170900-01	4e-165
88- 5:	Ms--evm.model.HIC_ASM_2.3876	Os--transcript:Os03t0171300-01	7e-34
88- 6:	Ms--evm.model.HIC_ASM_2.3879	Os--transcript:Os03t0171600-01	2e-109
## Alignment 89: score=722.0 e_value=1.1e-46 N=18 Ms--HIC_ASM_2&Os--3 minus
89- 0:	Ms--evm.model.HIC_ASM_2.3503	Os--transcript:Os03t0392000-00	2e-54
89- 1:	Ms--evm.model.HIC_ASM_2.3506	Os--transcript:Os03t0391700-01	7e-25
89- 2:	Ms--evm.model.HIC_ASM_2.3540	Os--transcript:Os03t0391100-00	2e-27
89- 3:	Ms--evm.model.HIC_ASM_2.3570	Os--transcript:Os03t0390600-02	5e-06
89- 4:	Ms--evm.model.HIC_ASM_2.3582.4	Os--transcript:Os03t0389900-01	0
89- 5:	Ms--evm.model.HIC_ASM_2.3590	Os--transcript:Os03t0389700-01	1e-243
89- 6:	Ms--evm.model.HIC_ASM_2.3630	Os--transcript:Os03t0388900-01	4e-87
89- 7:	Ms--evm.model.HIC_ASM_2.3646	Os--transcript:Os03t0388600-01	9e-60
89- 8:	Ms--evm.model.HIC_ASM_2.3667.1	Os--transcript:Os03t0388100-01	5e-23
89- 9:	Ms--evm.model.HIC_ASM_2.3669	Os--transcript:Os03t0388000-01	8e-48
89- 10:	Ms--evm.model.HIC_ASM_2.3677	Os--transcript:Os03t0387900-01	1e-23
89- 11:	Ms--evm.model.HIC_ASM_2.3680	Os--transcript:Os03t0387800-01	2e-65
89- 12:	Ms--evm.model.HIC_ASM_2.3689	Os--transcript:Os03t0387300-01	8e-08
89- 13:	Ms--evm.model.HIC_ASM_2.3700	Os--transcript:Os03t0386500-01	2e-100
89- 14:	Ms--evm.model.HIC_ASM_2.3704_evm.model.HIC_ASM_2.3705	Os--transcript:Os03t0386000-02	1e-162
89- 15:	Ms--evm.model.HIC_ASM_2.3734	Os--transcript:Os03t0385301-01	1e-17
89- 16:	Ms--evm.model.HIC_ASM_2.3744	Os--transcript:Os03t0383900-01	9e-47
89- 17:	Ms--evm.model.HIC_ASM_2.3752.1	Os--transcript:Os03t0383800-02	6e-112
## Alignment 90: score=609.0 e_value=1.2e-32 N=14 Ms--HIC_ASM_2&Os--3 minus
90- 0:	Ms--evm.model.HIC_ASM_2.2368	Os--transcript:Os03t0133500-01	1e-223
90- 1:	Ms--evm.model.HIC_ASM_2.2400	Os--transcript:Os03t0131400-01	5e-125
90- 2:	Ms--evm.model.HIC_ASM_2.2411	Os--transcript:Os03t0131300-01	4e-123
90- 3:	Ms--evm.model.HIC_ASM_2.2437	Os--transcript:Os03t0131200-01	2e-247
90- 4:	Ms--evm.model.HIC_ASM_2.2439	Os--transcript:Os03t0131100-01	9e-58
90- 5:	Ms--evm.model.HIC_ASM_2.2460	Os--transcript:Os03t0130900-01	1e-115
90- 6:	Ms--evm.model.HIC_ASM_2.2464_evm.model.HIC_ASM_2.2466	Os--transcript:Os03t0130800-01	3e-75
90- 7:	Ms--evm.model.HIC_ASM_2.2471	Os--transcript:Os03t0130700-01	3e-124
90- 8:	Ms--evm.model.HIC_ASM_2.2479	Os--transcript:Os03t0130500-01	7e-221
90- 9:	Ms--evm.model.HIC_ASM_2.2486	Os--transcript:Os03t0129300-01	7e-212
90- 10:	Ms--evm.model.HIC_ASM_2.2493	Os--transcript:Os03t0129100-01	8e-189
90- 11:	Ms--evm.model.HIC_ASM_2.2511	Os--transcript:Os03t0128932-00	8e-88
90- 12:	Ms--evm.model.HIC_ASM_2.2528	Os--transcript:Os03t0128700-01	1e-191
90- 13:	Ms--evm.model.HIC_ASM_2.2533	Os--transcript:Os03t0128100-01	2e-188
## Alignment 91: score=326.0 e_value=6.9e-12 N=7 Ms--HIC_ASM_2&Os--3 minus
91- 0:	Ms--evm.model.HIC_ASM_2.3233	Os--transcript:Os03t0705800-00	5e-38
91- 1:	Ms--evm.model.HIC_ASM_2.3247	Os--transcript:Os03t0705300-01	3e-197
91- 2:	Ms--evm.model.HIC_ASM_2.3248	Os--transcript:Os03t0704700-01	1e-18
91- 3:	Ms--evm.model.HIC_ASM_2.3249.1	Os--transcript:Os03t0704400-01	8e-163
91- 4:	Ms--evm.model.HIC_ASM_2.3250	Os--transcript:Os03t0704100-01	3e-73
91- 5:	Ms--evm.model.HIC_ASM_2.3267	Os--transcript:Os03t0703400-01	9e-148
91- 6:	Ms--evm.model.HIC_ASM_2.3268	Os--transcript:Os03t0703300-01	2e-69
## Alignment 92: score=285.0 e_value=5.7e-12 N=7 Ms--HIC_ASM_2&Os--3 minus
92- 0:	Ms--evm.model.HIC_ASM_2.3336	Os--transcript:Os03t0396200-01	2e-219
92- 1:	Ms--evm.model.HIC_ASM_2.3353.2	Os--transcript:Os03t0395600-01	5e-157
92- 2:	Ms--evm.model.HIC_ASM_2.3355	Os--transcript:Os03t0395300-01	3e-91
92- 3:	Ms--evm.model.HIC_ASM_2.3382	Os--transcript:Os03t0395200-00	9e-10
92- 4:	Ms--evm.model.HIC_ASM_2.3391	Os--transcript:Os03t0395100-01	1e-155
92- 5:	Ms--evm.model.HIC_ASM_2.3417	Os--transcript:Os03t0395000-01	6e-67
92- 6:	Ms--evm.model.HIC_ASM_2.3419	Os--transcript:Os03t0394900-01	9e-123
## Alignment 93: score=682.0 e_value=9.2e-46 N=17 Ms--HIC_ASM_2&Os--4 plus
93- 0:	Ms--evm.model.HIC_ASM_2.3480	Os--transcript:Os04t0448300-01	2e-43
93- 1:	Ms--evm.model.HIC_ASM_2.3485	Os--transcript:Os04t0449000-02	1e-35
93- 2:	Ms--evm.model.HIC_ASM_2.3524	Os--transcript:Os04t0450100-01	7e-94
93- 3:	Ms--evm.model.HIC_ASM_2.3526	Os--transcript:Os04t0450200-01	2e-73
93- 4:	Ms--evm.model.HIC_ASM_2.3540	Os--transcript:Os04t0450300-00	8e-37
93- 5:	Ms--evm.model.HIC_ASM_2.3545	Os--transcript:Os04t0450600-00	2e-05
93- 6:	Ms--evm.model.HIC_ASM_2.3570	Os--transcript:Os04t0450800-01	5e-06
93- 7:	Ms--evm.model.HIC_ASM_2.3574	Os--transcript:Os04t0450900-01	2e-17
93- 8:	Ms--evm.model.HIC_ASM_2.3592	Os--transcript:Os04t0451100-01	6e-115
93- 9:	Ms--evm.model.HIC_ASM_2.3603	Os--transcript:Os04t0451200-01	5e-170
93- 10:	Ms--evm.model.HIC_ASM_2.3639	Os--transcript:Os04t0452000-01	4e-117
93- 11:	Ms--evm.model.HIC_ASM_2.3648	Os--transcript:Os04t0452400-01	6e-182
93- 12:	Ms--evm.model.HIC_ASM_2.3655_evm.model.HIC_ASM_2.3656	Os--transcript:Os04t0452500-00	2e-184
93- 13:	Ms--evm.model.HIC_ASM_2.3660	Os--transcript:Os04t0452700-01	6e-172
93- 14:	Ms--evm.model.HIC_ASM_2.3661	Os--transcript:Os04t0454200-01	2e-31
93- 15:	Ms--evm.model.HIC_ASM_2.3680	Os--transcript:Os04t0455600-02	2e-96
93- 16:	Ms--evm.model.HIC_ASM_2.3701	Os--transcript:Os04t0455900-02	1e-152
## Alignment 94: score=606.0 e_value=3.2e-32 N=14 Ms--HIC_ASM_2&Os--4 plus
94- 0:	Ms--evm.model.HIC_ASM_2.2739	Os--transcript:Os04t0673300-01	3e-09
94- 1:	Ms--evm.model.HIC_ASM_2.2756.2	Os--transcript:Os04t0674400-01	2e-58
94- 2:	Ms--evm.model.HIC_ASM_2.2757	Os--transcript:Os04t0674450-00	1e-85
94- 3:	Ms--evm.model.HIC_ASM_2.2764	Os--transcript:Os04t0674600-01	1e-292
94- 4:	Ms--evm.model.HIC_ASM_2.2768	Os--transcript:Os04t0674700-01	1e-202
94- 5:	Ms--evm.model.HIC_ASM_2.2773	Os--transcript:Os04t0675000-01	3e-63
94- 6:	Ms--evm.model.HIC_ASM_2.2777	Os--transcript:Os04t0675101-00	0
94- 7:	Ms--evm.model.HIC_ASM_2.2788	Os--transcript:Os04t0675500-01	0
94- 8:	Ms--evm.model.HIC_ASM_2.2808	Os--transcript:Os04t0676200-01	8e-123
94- 9:	Ms--evm.model.HIC_ASM_2.2818	Os--transcript:Os04t0676300-01	8e-210
94- 10:	Ms--evm.model.HIC_ASM_2.2841	Os--transcript:Os04t0676700-01	3e-90
94- 11:	Ms--evm.model.HIC_ASM_2.2842	Os--transcript:Os04t0677100-00	2e-74
94- 12:	Ms--evm.model.HIC_ASM_2.2853	Os--transcript:Os04t0677300-01	1e-39
94- 13:	Ms--evm.model.HIC_ASM_2.2871	Os--transcript:Os04t0677500-02	5e-254
## Alignment 95: score=516.0 e_value=4.4e-27 N=12 Ms--HIC_ASM_2&Os--4 plus
95- 0:	Ms--evm.model.HIC_ASM_2.713	Os--transcript:Os04t0689900-01	4e-107
95- 1:	Ms--evm.model.HIC_ASM_2.720	Os--transcript:Os04t0690100-01	2e-84
95- 2:	Ms--evm.model.HIC_ASM_2.721	Os--transcript:Os04t0690300-01	2e-82
95- 3:	Ms--evm.model.HIC_ASM_2.729	Os--transcript:Os04t0690500-01	7e-22
95- 4:	Ms--evm.model.HIC_ASM_2.733	Os--transcript:Os04t0690600-01	6e-56
95- 5:	Ms--evm.model.HIC_ASM_2.763	Os--transcript:Os04t0691200-00	5e-195
95- 6:	Ms--evm.model.HIC_ASM_2.775	Os--transcript:Os04t0691300-00	8e-53
95- 7:	Ms--evm.model.HIC_ASM_2.790	Os--transcript:Os04t0691366-00	2e-21
95- 8:	Ms--evm.model.HIC_ASM_2.805	Os--transcript:Os04t0691500-01	0
95- 9:	Ms--evm.model.HIC_ASM_2.828	Os--transcript:Os04t0691600-01	4e-29
95- 10:	Ms--evm.model.HIC_ASM_2.864	Os--transcript:Os04t0691800-01	0
95- 11:	Ms--evm.model.HIC_ASM_2.875	Os--transcript:Os04t0692100-01	3e-96
## Alignment 96: score=507.0 e_value=4e-23 N=11 Ms--HIC_ASM_2&Os--4 plus
96- 0:	Ms--evm.model.HIC_ASM_2.2648	Os--transcript:Os04t0670800-01	2e-121
96- 1:	Ms--evm.model.HIC_ASM_2.2653	Os--transcript:Os04t0670900-01	3e-51
96- 2:	Ms--evm.model.HIC_ASM_2.2658	Os--transcript:Os04t0671100-01	1e-56
96- 3:	Ms--evm.model.HIC_ASM_2.2665	Os--transcript:Os04t0671200-01	9e-192
96- 4:	Ms--evm.model.HIC_ASM_2.2675	Os--transcript:Os04t0671700-01	7e-187
96- 5:	Ms--evm.model.HIC_ASM_2.2693	Os--transcript:Os04t0671800-01	7e-92
96- 6:	Ms--evm.model.HIC_ASM_2.2695.1	Os--transcript:Os04t0671900-01	2e-307
96- 7:	Ms--evm.model.HIC_ASM_2.2700	Os--transcript:Os04t0672100-01	2e-156
96- 8:	Ms--evm.model.HIC_ASM_2.2704	Os--transcript:Os04t0672300-01	2e-34
96- 9:	Ms--evm.model.HIC_ASM_2.2715	Os--transcript:Os04t0673300-01	7e-44
96- 10:	Ms--evm.model.HIC_ASM_2.2721	Os--transcript:Os04t0673400-01	5e-107
## Alignment 97: score=470.0 e_value=4.3e-25 N=11 Ms--HIC_ASM_2&Os--4 plus
97- 0:	Ms--evm.model.HIC_ASM_2.3780	Os--transcript:Os04t0637000-01	2e-108
97- 1:	Ms--evm.model.HIC_ASM_2.3798	Os--transcript:Os04t0637500-01	1e-38
97- 2:	Ms--evm.model.HIC_ASM_2.3818	Os--transcript:Os04t0638800-01	6e-48
97- 3:	Ms--evm.model.HIC_ASM_2.3821	Os--transcript:Os04t0639200-01	5e-52
97- 4:	Ms--evm.model.HIC_ASM_2.3823	Os--transcript:Os04t0639300-01	2e-81
97- 5:	Ms--evm.model.HIC_ASM_2.3837	Os--transcript:Os04t0640600-01	7e-32
97- 6:	Ms--evm.model.HIC_ASM_2.3839.2	Os--transcript:Os04t0640700-01	0
97- 7:	Ms--evm.model.HIC_ASM_2.3875.3	Os--transcript:Os04t0641400-02	1e-58
97- 8:	Ms--evm.model.HIC_ASM_2.3876	Os--transcript:Os04t0641700-00	7e-23
97- 9:	Ms--evm.model.HIC_ASM_2.3877	Os--transcript:Os04t0642000-01	9e-294
97- 10:	Ms--evm.model.HIC_ASM_2.3889	Os--transcript:Os04t0642100-01	4e-97
## Alignment 98: score=335.0 e_value=8.9e-16 N=8 Ms--HIC_ASM_2&Os--4 plus
98- 0:	Ms--evm.model.HIC_ASM_2.990	Os--transcript:Os04t0419550-01	2e-35
98- 1:	Ms--evm.model.HIC_ASM_2.1009	Os--transcript:Os04t0421700-01	1e-08
98- 2:	Ms--evm.model.HIC_ASM_2.1015	Os--transcript:Os04t0421800-01	1e-132
98- 3:	Ms--evm.model.HIC_ASM_2.1025	Os--transcript:Os04t0421900-01	4e-141
98- 4:	Ms--evm.model.HIC_ASM_2.1027	Os--transcript:Os04t0422000-01	6e-76
98- 5:	Ms--evm.model.HIC_ASM_2.1057	Os--transcript:Os04t0423200-00	5e-37
98- 6:	Ms--evm.model.HIC_ASM_2.1110	Os--transcript:Os04t0423700-01	7e-175
98- 7:	Ms--evm.model.HIC_ASM_2.1122.1	Os--transcript:Os04t0429050-00	5e-25
## Alignment 99: score=321.0 e_value=1.2e-14 N=8 Ms--HIC_ASM_2&Os--4 plus
99- 0:	Ms--evm.model.HIC_ASM_2.2707	Os--transcript:Os04t0522800-01	7e-25
99- 1:	Ms--evm.model.HIC_ASM_2.2708	Os--transcript:Os04t0523100-01	9e-41
99- 2:	Ms--evm.model.HIC_ASM_2.2712	Os--transcript:Os04t0523500-00	1e-166
99- 3:	Ms--evm.model.HIC_ASM_2.2739	Os--transcript:Os04t0524300-01	1e-08
99- 4:	Ms--evm.model.HIC_ASM_2.2764	Os--transcript:Os04t0524500-01	4e-265
99- 5:	Ms--evm.model.HIC_ASM_2.2793	Os--transcript:Os04t0525600-01	2e-99
99- 6:	Ms--evm.model.HIC_ASM_2.2798	Os--transcript:Os04t0525700-01	3e-156
99- 7:	Ms--evm.model.HIC_ASM_2.2810	Os--transcript:Os04t0526000-01	1e-27
## Alignment 100: score=294.0 e_value=7.7e-12 N=7 Ms--HIC_ASM_2&Os--4 plus
100- 0:	Ms--evm.model.HIC_ASM_2.3861	Os--transcript:Os04t0458300-01	2e-123
100- 1:	Ms--evm.model.HIC_ASM_2.3877	Os--transcript:Os04t0459000-01	0
100- 2:	Ms--evm.model.HIC_ASM_2.3895	Os--transcript:Os04t0459600-01	5e-83
100- 3:	Ms--evm.model.HIC_ASM_2.3897	Os--transcript:Os04t0459700-02	3e-83
100- 4:	Ms--evm.model.HIC_ASM_2.3924	Os--transcript:Os04t0460050-00	4e-06
100- 5:	Ms--evm.model.HIC_ASM_2.3929	Os--transcript:Os04t0460200-01	6e-13
100- 6:	Ms--evm.model.HIC_ASM_2.3931	Os--transcript:Os04t0460300-01	1e-26
## Alignment 101: score=393.0 e_value=9.5e-19 N=9 Ms--HIC_ASM_2&Os--4 minus
101- 0:	Ms--evm.model.HIC_ASM_2.2922	Os--transcript:Os04t0443750-00	3e-43
101- 1:	Ms--evm.model.HIC_ASM_2.2954	Os--transcript:Os04t0443700-01	2e-63
101- 2:	Ms--evm.model.HIC_ASM_2.2956_evm.model.HIC_ASM_2.2958	Os--transcript:Os04t0443500-01	2e-142
101- 3:	Ms--evm.model.HIC_ASM_2.2966	Os--transcript:Os04t0443300-00	5e-185
101- 4:	Ms--evm.model.HIC_ASM_2.2974	Os--transcript:Os04t0442300-01	5e-34
101- 5:	Ms--evm.model.HIC_ASM_2.2975.1	Os--transcript:Os04t0442200-01	7e-183
101- 6:	Ms--evm.model.HIC_ASM_2.2978	Os--transcript:Os04t0442100-01	1e-78
101- 7:	Ms--evm.model.HIC_ASM_2.2985	Os--transcript:Os04t0442000-01	1e-244
101- 8:	Ms--evm.model.HIC_ASM_2.3003	Os--transcript:Os04t0441800-01	1e-214
## Alignment 102: score=304.0 e_value=2.2e-13 N=7 Ms--HIC_ASM_2&Os--4 minus
102- 0:	Ms--evm.model.HIC_ASM_2.2483	Os--transcript:Os04t0585200-02	2e-182
102- 1:	Ms--evm.model.HIC_ASM_2.2494	Os--transcript:Os04t0585100-01	1e-174
102- 2:	Ms--evm.model.HIC_ASM_2.2528	Os--transcript:Os04t0584600-02	2e-215
102- 3:	Ms--evm.model.HIC_ASM_2.2529	Os--transcript:Os04t0584500-01	6e-93
102- 4:	Ms--evm.model.HIC_ASM_2.2561	Os--transcript:Os04t0583900-01	6e-55
102- 5:	Ms--evm.model.HIC_ASM_2.2562	Os--transcript:Os04t0583800-01	2e-09
102- 6:	Ms--evm.model.HIC_ASM_2.2566	Os--transcript:Os04t0583600-01	1e-51
## Alignment 103: score=314.0 e_value=1.9e-11 N=7 Ms--HIC_ASM_2&Os--5 plus
103- 0:	Ms--evm.model.HIC_ASM_2.2921	Os--transcript:Os05t0419600-01	2e-12
103- 1:	Ms--evm.model.HIC_ASM_2.2932	Os--transcript:Os05t0419800-01	6e-139
103- 2:	Ms--evm.model.HIC_ASM_2.2942	Os--transcript:Os05t0420200-01	1e-69
103- 3:	Ms--evm.model.HIC_ASM_2.2944	Os--transcript:Os05t0420300-01	6e-20
103- 4:	Ms--evm.model.HIC_ASM_2.2955	Os--transcript:Os05t0420600-01	6e-57
103- 5:	Ms--evm.model.HIC_ASM_2.2968	Os--transcript:Os05t0420800-01	5e-90
103- 6:	Ms--evm.model.HIC_ASM_2.2970	Os--transcript:Os05t0421100-00	4e-29
## Alignment 104: score=282.0 e_value=4.3e-11 N=7 Ms--HIC_ASM_2&Os--5 plus
104- 0:	Ms--evm.model.HIC_ASM_2.183	Os--transcript:Os05t0576600-01	1e-12
104- 1:	Ms--evm.model.HIC_ASM_2.195	Os--transcript:Os05t0576700-01	3e-44
104- 2:	Ms--evm.model.HIC_ASM_2.200	Os--transcript:Os05t0576800-01	3e-219
104- 3:	Ms--evm.model.HIC_ASM_2.224	Os--transcript:Os05t0577100-00	8e-67
104- 4:	Ms--evm.model.HIC_ASM_2.239	Os--transcript:Os05t0577500-01	5e-43
104- 5:	Ms--evm.model.HIC_ASM_2.268.11	Os--transcript:Os05t0578000-01	8e-13
104- 6:	Ms--evm.model.HIC_ASM_2.271	Os--transcript:Os05t0578100-01	6e-14
## Alignment 105: score=281.0 e_value=5.2e-13 N=7 Ms--HIC_ASM_2&Os--5 plus
105- 0:	Ms--evm.model.HIC_ASM_2.831	Os--transcript:Os05t0424800-01	5e-113
105- 1:	Ms--evm.model.HIC_ASM_2.883.1	Os--transcript:Os05t0428400-00	6e-32
105- 2:	Ms--evm.model.HIC_ASM_2.894	Os--transcript:Os05t0428700-01	3e-152
105- 3:	Ms--evm.model.HIC_ASM_2.916	Os--transcript:Os05t0430700-01	4e-105
105- 4:	Ms--evm.model.HIC_ASM_2.924	Os--transcript:Os05t0432200-00	6e-28
105- 5:	Ms--evm.model.HIC_ASM_2.982	Os--transcript:Os05t0432400-02	1e-119
105- 6:	Ms--evm.model.HIC_ASM_2.988	Os--transcript:Os05t0432500-01	4e-18
## Alignment 106: score=256.0 e_value=1.1e-09 N=6 Ms--HIC_ASM_2&Os--5 plus
106- 0:	Ms--evm.model.HIC_ASM_2.6	Os--transcript:Os05t0578900-01	2e-18
106- 1:	Ms--evm.model.HIC_ASM_2.9	Os--transcript:Os05t0579000-01	1e-214
106- 2:	Ms--evm.model.HIC_ASM_2.16	Os--transcript:Os05t0579600-01	2e-22
106- 3:	Ms--evm.model.HIC_ASM_2.42	Os--transcript:Os05t0579900-01	3e-22
106- 4:	Ms--evm.model.HIC_ASM_2.48	Os--transcript:Os05t0580000-01	2e-187
106- 5:	Ms--evm.model.HIC_ASM_2.49	Os--transcript:Os05t0581700-01	0.0001
## Alignment 107: score=252.0 e_value=4.6e-10 N=6 Ms--HIC_ASM_2&Os--5 plus
107- 0:	Ms--evm.model.HIC_ASM_2.94	Os--transcript:Os05t0165450-00	5e-33
107- 1:	Ms--evm.model.HIC_ASM_2.102_evm.model.HIC_ASM_2.103	Os--transcript:Os05t0169400-01	2e-51
107- 2:	Ms--evm.model.HIC_ASM_2.107	Os--transcript:Os05t0169800-00	4e-151
107- 3:	Ms--evm.model.HIC_ASM_2.109	Os--transcript:Os05t0170000-02	2e-144
107- 4:	Ms--evm.model.HIC_ASM_2.130	Os--transcript:Os05t0170800-01	3e-18
107- 5:	Ms--evm.model.HIC_ASM_2.132	Os--transcript:Os05t0170950-00	4e-29
## Alignment 108: score=486.0 e_value=3.8e-23 N=11 Ms--HIC_ASM_2&Os--5 minus
108- 0:	Ms--evm.model.HIC_ASM_2.472	Os--transcript:Os05t0551100-01	9e-13
108- 1:	Ms--evm.model.HIC_ASM_2.477	Os--transcript:Os05t0551000-01	0
108- 2:	Ms--evm.model.HIC_ASM_2.500	Os--transcript:Os05t0550800-01	4e-119
108- 3:	Ms--evm.model.HIC_ASM_2.501	Os--transcript:Os05t0550700-00	4e-102
108- 4:	Ms--evm.model.HIC_ASM_2.509	Os--transcript:Os05t0550300-01	1e-18
108- 5:	Ms--evm.model.HIC_ASM_2.512.1	Os--transcript:Os05t0550250-00	2e-66
108- 6:	Ms--evm.model.HIC_ASM_2.514	Os--transcript:Os05t0550100-00	7e-37
108- 7:	Ms--evm.model.HIC_ASM_2.519	Os--transcript:Os05t0550000-00	3e-54
108- 8:	Ms--evm.model.HIC_ASM_2.523	Os--transcript:Os05t0549900-00	5e-87
108- 9:	Ms--evm.model.HIC_ASM_2.539	Os--transcript:Os05t0549800-01	5e-88
108- 10:	Ms--evm.model.HIC_ASM_2.580	Os--transcript:Os05t0549600-01	9e-28
## Alignment 109: score=295.0 e_value=2.1e-12 N=7 Ms--HIC_ASM_2&Os--5 minus
109- 0:	Ms--evm.model.HIC_ASM_2.745	Os--transcript:Os05t0435400-01	2e-29
109- 1:	Ms--evm.model.HIC_ASM_2.761	Os--transcript:Os05t0432700-01	2e-16
109- 2:	Ms--evm.model.HIC_ASM_2.776.1	Os--transcript:Os05t0430900-01	1e-103
109- 3:	Ms--evm.model.HIC_ASM_2.819	Os--transcript:Os05t0430400-01	2e-142
109- 4:	Ms--evm.model.HIC_ASM_2.820.1	Os--transcript:Os05t0430300-01	1e-195
109- 5:	Ms--evm.model.HIC_ASM_2.845	Os--transcript:Os05t0429500-02	4e-75
109- 6:	Ms--evm.model.HIC_ASM_2.849.2	Os--transcript:Os05t0429400-01	1e-129
## Alignment 110: score=1127.0 e_value=4.1e-80 N=26 Ms--HIC_ASM_2&Os--6 plus
110- 0:	Ms--evm.model.HIC_ASM_2.3395	Os--transcript:Os06t0213400-01	3e-113
110- 1:	Ms--evm.model.HIC_ASM_2.3398	Os--transcript:Os06t0213700-00	8e-06
110- 2:	Ms--evm.model.HIC_ASM_2.3404.12	Os--transcript:Os06t0214100-01	2e-100
110- 3:	Ms--evm.model.HIC_ASM_2.3406	Os--transcript:Os06t0214300-01	2e-85
110- 4:	Ms--evm.model.HIC_ASM_2.3443	Os--transcript:Os06t0215100-01	7e-15
110- 5:	Ms--evm.model.HIC_ASM_2.3447	Os--transcript:Os06t0215200-01	2e-71
110- 6:	Ms--evm.model.HIC_ASM_2.3457_evm.model.HIC_ASM_2.3458	Os--transcript:Os06t0215300-01	8e-291
110- 7:	Ms--evm.model.HIC_ASM_2.3462	Os--transcript:Os06t0216700-01	5e-38
110- 8:	Ms--evm.model.HIC_ASM_2.3465	Os--transcript:Os06t0216800-01	2e-172
110- 9:	Ms--evm.model.HIC_ASM_2.3466	Os--transcript:Os06t0217600-01	2e-90
110- 10:	Ms--evm.model.HIC_ASM_2.3499	Os--transcript:Os06t0217700-01	1e-21
110- 11:	Ms--evm.model.HIC_ASM_2.3503	Os--transcript:Os06t0217900-01	1e-24
110- 12:	Ms--evm.model.HIC_ASM_2.3521.1	Os--transcript:Os06t0218100-01	4e-19
110- 13:	Ms--evm.model.HIC_ASM_2.3540	Os--transcript:Os06t0218300-01	2e-45
110- 14:	Ms--evm.model.HIC_ASM_2.3551	Os--transcript:Os06t0218600-01	6e-35
110- 15:	Ms--evm.model.HIC_ASM_2.3567_evm.model.HIC_ASM_2.3566	Os--transcript:Os06t0218900-00	2e-65
110- 16:	Ms--evm.model.HIC_ASM_2.3569.1	Os--transcript:Os06t0219400-00	2e-112
110- 17:	Ms--evm.model.HIC_ASM_2.3586	Os--transcript:Os06t0219500-00	4e-11
110- 18:	Ms--evm.model.HIC_ASM_2.3587	Os--transcript:Os06t0219600-01	4e-08
110- 19:	Ms--evm.model.HIC_ASM_2.3593	Os--transcript:Os06t0219700-01	8e-96
110- 20:	Ms--evm.model.HIC_ASM_2.3594	Os--transcript:Os06t0219800-01	3e-122
110- 21:	Ms--evm.model.HIC_ASM_2.3595	Os--transcript:Os06t0219900-01	3e-92
110- 22:	Ms--evm.model.HIC_ASM_2.3612	Os--transcript:Os06t0220500-01	2e-128
110- 23:	Ms--evm.model.HIC_ASM_2.3615	Os--transcript:Os06t0220600-01	6e-42
110- 24:	Ms--evm.model.HIC_ASM_2.3629	Os--transcript:Os06t0220800-01	6e-59
110- 25:	Ms--evm.model.HIC_ASM_2.3646	Os--transcript:Os06t0221000-00	1e-85
## Alignment 111: score=594.0 e_value=2.4e-28 N=13 Ms--HIC_ASM_2&Os--6 plus
111- 0:	Ms--evm.model.HIC_ASM_2.2373	Os--transcript:Os06t0726400-01	0
111- 1:	Ms--evm.model.HIC_ASM_2.2377	Os--transcript:Os06t0726600-03	1e-119
111- 2:	Ms--evm.model.HIC_ASM_2.2394	Os--transcript:Os06t0726800-01	2e-130
111- 3:	Ms--evm.model.HIC_ASM_2.2399	Os--transcript:Os06t0726900-00	8e-41
111- 4:	Ms--evm.model.HIC_ASM_2.2424	Os--transcript:Os06t0727000-01	2e-09
111- 5:	Ms--evm.model.HIC_ASM_2.2437	Os--transcript:Os06t0727200-01	3e-249
111- 6:	Ms--evm.model.HIC_ASM_2.2443	Os--transcript:Os06t0727300-00	6e-201
111- 7:	Ms--evm.model.HIC_ASM_2.2457.3	Os--transcript:Os06t0727400-01	2e-138
111- 8:	Ms--evm.model.HIC_ASM_2.2461	Os--transcript:Os06t0727900-00	5e-132
111- 9:	Ms--evm.model.HIC_ASM_2.2469	Os--transcript:Os06t0728000-01	1e-24
111- 10:	Ms--evm.model.HIC_ASM_2.2471	Os--transcript:Os06t0728200-00	8e-58
111- 11:	Ms--evm.model.HIC_ASM_2.2475	Os--transcript:Os06t0728500-01	4e-12
111- 12:	Ms--evm.model.HIC_ASM_2.2479	Os--transcript:Os06t0728600-00	8e-201
## Alignment 112: score=520.0 e_value=3.4e-28 N=12 Ms--HIC_ASM_2&Os--6 plus
112- 0:	Ms--evm.model.HIC_ASM_2.3885	Os--transcript:Os06t0226500-01	3e-16
112- 1:	Ms--evm.model.HIC_ASM_2.3892	Os--transcript:Os06t0226600-02	1e-66
112- 2:	Ms--evm.model.HIC_ASM_2.3899.1	Os--transcript:Os06t0226950-01	3e-107
112- 3:	Ms--evm.model.HIC_ASM_2.3927	Os--transcript:Os06t0228200-01	2e-86
112- 4:	Ms--evm.model.HIC_ASM_2.3929	Os--transcript:Os06t0228500-01	4e-17
112- 5:	Ms--evm.model.HIC_ASM_2.3942	Os--transcript:Os06t0228950-00	2e-28
112- 6:	Ms--evm.model.HIC_ASM_2.3943	Os--transcript:Os06t0229200-01	6e-252
112- 7:	Ms--evm.model.HIC_ASM_2.3946	Os--transcript:Os06t0229800-01	3e-232
112- 8:	Ms--evm.model.HIC_ASM_2.3967	Os--transcript:Os06t0231050-00	3e-67
112- 9:	Ms--evm.model.HIC_ASM_2.3969	Os--transcript:Os06t0231100-00	1e-82
112- 10:	Ms--evm.model.HIC_ASM_2.3987	Os--transcript:Os06t0231600-01	2e-50
112- 11:	Ms--evm.model.HIC_ASM_2.3991.1	Os--transcript:Os06t0232000-03	7e-13
## Alignment 113: score=400.0 e_value=3.3e-18 N=9 Ms--HIC_ASM_2&Os--6 plus
113- 0:	Ms--evm.model.HIC_ASM_2.3676	Os--transcript:Os06t0221100-01	1e-98
113- 1:	Ms--evm.model.HIC_ASM_2.3678	Os--transcript:Os06t0221200-01	1e-118
113- 2:	Ms--evm.model.HIC_ASM_2.3700	Os--transcript:Os06t0222100-00	2e-56
113- 3:	Ms--evm.model.HIC_ASM_2.3710.1	Os--transcript:Os06t0222800-01	3e-80
113- 4:	Ms--evm.model.HIC_ASM_2.3720	Os--transcript:Os06t0222900-01	5e-152
113- 5:	Ms--evm.model.HIC_ASM_2.3721_evm.model.HIC_ASM_2.3722	Os--transcript:Os06t0223200-00	4e-36
113- 6:	Ms--evm.model.HIC_ASM_2.3724	Os--transcript:Os06t0223700-01	4e-17
113- 7:	Ms--evm.model.HIC_ASM_2.3746	Os--transcript:Os06t0223800-01	0
113- 8:	Ms--evm.model.HIC_ASM_2.3747	Os--transcript:Os06t0224100-01	2e-29
## Alignment 114: score=298.0 e_value=2.6e-11 N=7 Ms--HIC_ASM_2&Os--6 minus
114- 0:	Ms--evm.model.HIC_ASM_2.192	Os--transcript:Os06t0499100-00	2e-08
114- 1:	Ms--evm.model.HIC_ASM_2.203	Os--transcript:Os06t0497500-00	1e-09
114- 2:	Ms--evm.model.HIC_ASM_2.208	Os--transcript:Os06t0496400-01	1e-21
114- 3:	Ms--evm.model.HIC_ASM_2.213	Os--transcript:Os06t0496000-01	1e-99
114- 4:	Ms--evm.model.HIC_ASM_2.230	Os--transcript:Os06t0493600-01	6e-212
114- 5:	Ms--evm.model.HIC_ASM_2.237	Os--transcript:Os06t0488600-01	1e-111
114- 6:	Ms--evm.model.HIC_ASM_2.241	Os--transcript:Os06t0488050-00	3e-143
## Alignment 115: score=449.0 e_value=4.2e-23 N=11 Ms--HIC_ASM_2&Os--7 plus
115- 0:	Ms--evm.model.HIC_ASM_2.3443	Os--transcript:Os07t0619500-01	2e-16
115- 1:	Ms--evm.model.HIC_ASM_2.3455.1	Os--transcript:Os07t0619700-01	5e-19
115- 2:	Ms--evm.model.HIC_ASM_2.3456	Os--transcript:Os07t0619800-02	1e-226
115- 3:	Ms--evm.model.HIC_ASM_2.3467	Os--transcript:Os07t0620200-01	2e-36
115- 4:	Ms--evm.model.HIC_ASM_2.3472	Os--transcript:Os07t0620300-01	4e-229
115- 5:	Ms--evm.model.HIC_ASM_2.3481	Os--transcript:Os07t0620600-01	2e-56
115- 6:	Ms--evm.model.HIC_ASM_2.3503	Os--transcript:Os07t0620800-01	2e-85
115- 7:	Ms--evm.model.HIC_ASM_2.3521.1	Os--transcript:Os07t0621300-01	3e-64
115- 8:	Ms--evm.model.HIC_ASM_2.3550	Os--transcript:Os07t0621500-01	0
115- 9:	Ms--evm.model.HIC_ASM_2.3575	Os--transcript:Os07t0621800-01	1e-113
115- 10:	Ms--evm.model.HIC_ASM_2.3590	Os--transcript:Os07t0622200-01	9e-248
## Alignment 116: score=351.0 e_value=6.2e-17 N=9 Ms--HIC_ASM_2&Os--7 plus
116- 0:	Ms--evm.model.HIC_ASM_2.3870	Os--transcript:Os07t0627300-01	7e-77
116- 1:	Ms--evm.model.HIC_ASM_2.3888	Os--transcript:Os07t0628400-00	2e-25
116- 2:	Ms--evm.model.HIC_ASM_2.3893	Os--transcript:Os07t0628500-02	9e-37
116- 3:	Ms--evm.model.HIC_ASM_2.3916	Os--transcript:Os07t0629000-01	6e-61
116- 4:	Ms--evm.model.HIC_ASM_2.3947	Os--transcript:Os07t0631000-01	4e-61
116- 5:	Ms--evm.model.HIC_ASM_2.3954	Os--transcript:Os07t0631700-01	7e-18
116- 6:	Ms--evm.model.HIC_ASM_2.3979	Os--transcript:Os07t0632600-01	4e-212
116- 7:	Ms--evm.model.HIC_ASM_2.3993	Os--transcript:Os07t0632800-01	5e-194
116- 8:	Ms--evm.model.HIC_ASM_2.3995	Os--transcript:Os07t0633000-01	2e-41
## Alignment 117: score=282.0 e_value=1e-12 N=7 Ms--HIC_ASM_2&Os--7 plus
117- 0:	Ms--evm.model.HIC_ASM_2.3751	Os--transcript:Os07t0626100-01	1e-26
117- 1:	Ms--evm.model.HIC_ASM_2.3752.1	Os--transcript:Os07t0626200-01	2e-88
117- 2:	Ms--evm.model.HIC_ASM_2.3774.11	Os--transcript:Os07t0626300-01	1e-105
117- 3:	Ms--evm.model.HIC_ASM_2.3782	Os--transcript:Os07t0626400-01	8e-89
117- 4:	Ms--evm.model.HIC_ASM_2.3806	Os--transcript:Os07t0626500-01	2e-211
117- 5:	Ms--evm.model.HIC_ASM_2.3815_evm.model.HIC_ASM_2.3816	Os--transcript:Os07t0626900-01	4e-84
117- 6:	Ms--evm.model.HIC_ASM_2.3848	Os--transcript:Os07t0627700-01	1e-24
## Alignment 118: score=718.0 e_value=4e-47 N=18 Ms--HIC_ASM_2&Os--8 plus
118- 0:	Ms--evm.model.HIC_ASM_2.3388	Os--transcript:Os08t0474500-01	2e-08
118- 1:	Ms--evm.model.HIC_ASM_2.3406	Os--transcript:Os08t0474866-00	2e-83
118- 2:	Ms--evm.model.HIC_ASM_2.3439	Os--transcript:Os08t0476000-01	6e-46
118- 3:	Ms--evm.model.HIC_ASM_2.3450.1	Os--transcript:Os08t0476300-01	2e-90
118- 4:	Ms--evm.model.HIC_ASM_2.3459	Os--transcript:Os08t0476400-01	7e-72
118- 5:	Ms--evm.model.HIC_ASM_2.3470	Os--transcript:Os08t0477900-00	2e-30
118- 6:	Ms--evm.model.HIC_ASM_2.3485	Os--transcript:Os08t0478700-01	9e-12
118- 7:	Ms--evm.model.HIC_ASM_2.3503	Os--transcript:Os08t0479300-01	4e-84
118- 8:	Ms--evm.model.HIC_ASM_2.3520	Os--transcript:Os08t0479400-01	2e-61
118- 9:	Ms--evm.model.HIC_ASM_2.3533	Os--transcript:Os08t0480000-01	1e-169
118- 10:	Ms--evm.model.HIC_ASM_2.3534	Os--transcript:Os08t0480200-01	5e-81
118- 11:	Ms--evm.model.HIC_ASM_2.3558	Os--transcript:Os08t0481400-01	6e-25
118- 12:	Ms--evm.model.HIC_ASM_2.3583.3	Os--transcript:Os08t0484400-01	3e-229
118- 13:	Ms--evm.model.HIC_ASM_2.3590	Os--transcript:Os08t0484500-01	2e-239
118- 14:	Ms--evm.model.HIC_ASM_2.3591	Os--transcript:Os08t0484800-00	5e-39
118- 15:	Ms--evm.model.HIC_ASM_2.3601	Os--transcript:Os08t0485400-02	4e-93
118- 16:	Ms--evm.model.HIC_ASM_2.3629	Os--transcript:Os08t0485600-01	6e-30
118- 17:	Ms--evm.model.HIC_ASM_2.3646	Os--transcript:Os08t0486300-00	1e-74
## Alignment 119: score=528.0 e_value=7.9e-26 N=12 Ms--HIC_ASM_2&Os--8 plus
119- 0:	Ms--evm.model.HIC_ASM_2.3258	Os--transcript:Os08t0468100-01	0
119- 1:	Ms--evm.model.HIC_ASM_2.3281	Os--transcript:Os08t0469000-00	5e-97
119- 2:	Ms--evm.model.HIC_ASM_2.3289	Os--transcript:Os08t0469400-00	4e-26
119- 3:	Ms--evm.model.HIC_ASM_2.3300	Os--transcript:Os08t0469700-01	9e-17
119- 4:	Ms--evm.model.HIC_ASM_2.3305	Os--transcript:Os08t0470200-02	7e-74
119- 5:	Ms--evm.model.HIC_ASM_2.3320	Os--transcript:Os08t0471000-00	3e-64
119- 6:	Ms--evm.model.HIC_ASM_2.3334	Os--transcript:Os08t0471800-01	2e-72
119- 7:	Ms--evm.model.HIC_ASM_2.3335	Os--transcript:Os08t0472000-01	1e-50
119- 8:	Ms--evm.model.HIC_ASM_2.3340	Os--transcript:Os08t0472400-00	5e-120
119- 9:	Ms--evm.model.HIC_ASM_2.3344.1	Os--transcript:Os08t0472600-01	2e-191
119- 10:	Ms--evm.model.HIC_ASM_2.3347	Os--transcript:Os08t0472800-01	9e-185
119- 11:	Ms--evm.model.HIC_ASM_2.3350	Os--transcript:Os08t0474000-01	1e-27
## Alignment 120: score=297.0 e_value=2.4e-12 N=7 Ms--HIC_ASM_2&Os--8 plus
120- 0:	Ms--evm.model.HIC_ASM_2.2216	Os--transcript:Os08t0550700-00	1e-25
120- 1:	Ms--evm.model.HIC_ASM_2.2253	Os--transcript:Os08t0551200-00	3e-116
120- 2:	Ms--evm.model.HIC_ASM_2.2263	Os--transcript:Os08t0551300-00	9e-11
120- 3:	Ms--evm.model.HIC_ASM_2.2265	Os--transcript:Os08t0551366-00	6e-16
120- 4:	Ms--evm.model.HIC_ASM_2.2276	Os--transcript:Os08t0552800-00	5e-06
120- 5:	Ms--evm.model.HIC_ASM_2.2319	Os--transcript:Os08t0553800-03	8e-184
120- 6:	Ms--evm.model.HIC_ASM_2.2323	Os--transcript:Os08t0554050-01	8e-194
## Alignment 121: score=496.0 e_value=6.3e-23 N=11 Ms--HIC_ASM_2&Os--8 minus
121- 0:	Ms--evm.model.HIC_ASM_2.3685	Os--transcript:Os08t0411300-00	4e-54
121- 1:	Ms--evm.model.HIC_ASM_2.3686	Os--transcript:Os08t0409900-01	1e-186
121- 2:	Ms--evm.model.HIC_ASM_2.3689	Os--transcript:Os08t0409500-01	9e-18
121- 3:	Ms--evm.model.HIC_ASM_2.3700	Os--transcript:Os08t0409100-01	4e-135
121- 4:	Ms--evm.model.HIC_ASM_2.3702	Os--transcript:Os08t0408500-01	3e-39
121- 5:	Ms--evm.model.HIC_ASM_2.3704_evm.model.HIC_ASM_2.3705	Os--transcript:Os08t0408200-01	2e-146
121- 6:	Ms--evm.model.HIC_ASM_2.3724	Os--transcript:Os08t0407600-01	3e-18
121- 7:	Ms--evm.model.HIC_ASM_2.3730	Os--transcript:Os08t0407000-01	2e-59
121- 8:	Ms--evm.model.HIC_ASM_2.3732	Os--transcript:Os08t0406400-01	2e-128
121- 9:	Ms--evm.model.HIC_ASM_2.3737	Os--transcript:Os08t0405700-01	8e-33
121- 10:	Ms--evm.model.HIC_ASM_2.3744	Os--transcript:Os08t0403300-00	1e-36
## Alignment 122: score=321.0 e_value=3.2e-12 N=7 Ms--HIC_ASM_2&Os--8 minus
122- 0:	Ms--evm.model.HIC_ASM_2.3540	Os--transcript:Os08t0484200-01	1e-55
122- 1:	Ms--evm.model.HIC_ASM_2.3542	Os--transcript:Os08t0484100-01	3e-11
122- 2:	Ms--evm.model.HIC_ASM_2.3543	Os--transcript:Os08t0483900-01	2e-60
122- 3:	Ms--evm.model.HIC_ASM_2.3556	Os--transcript:Os08t0481950-01	5e-201
122- 4:	Ms--evm.model.HIC_ASM_2.3574	Os--transcript:Os08t0481100-01	5e-16
122- 5:	Ms--evm.model.HIC_ASM_2.3579	Os--transcript:Os08t0480800-01	1e-110
122- 6:	Ms--evm.model.HIC_ASM_2.3580	Os--transcript:Os08t0480400-01	2e-73
## Alignment 123: score=281.0 e_value=7.4e-09 N=6 Ms--HIC_ASM_2&Os--8 minus
123- 0:	Ms--evm.model.HIC_ASM_2.2932	Os--transcript:Os08t0112900-01	4e-123
123- 1:	Ms--evm.model.HIC_ASM_2.2937	Os--transcript:Os08t0112600-01	1e-32
123- 2:	Ms--evm.model.HIC_ASM_2.2943	Os--transcript:Os08t0112500-01	2e-214
123- 3:	Ms--evm.model.HIC_ASM_2.2947	Os--transcript:Os08t0112400-01	1e-134
123- 4:	Ms--evm.model.HIC_ASM_2.2959	Os--transcript:Os08t0111200-01	0
123- 5:	Ms--evm.model.HIC_ASM_2.2961.4	Os--transcript:Os08t0110700-01	1e-307
## Alignment 124: score=1970.0 e_value=9.2e-151 N=44 Ms--HIC_ASM_2&Os--9 plus
124- 0:	Ms--evm.model.HIC_ASM_2.3266	Os--transcript:Os09t0451800-01	1e-41
124- 1:	Ms--evm.model.HIC_ASM_2.3279.1	Os--transcript:Os09t0452200-01	5e-103
124- 2:	Ms--evm.model.HIC_ASM_2.3281	Os--transcript:Os09t0452400-01	3e-100
124- 3:	Ms--evm.model.HIC_ASM_2.3289	Os--transcript:Os09t0453200-00	2e-59
124- 4:	Ms--evm.model.HIC_ASM_2.3300	Os--transcript:Os09t0453900-01	7e-38
124- 5:	Ms--evm.model.HIC_ASM_2.3305	Os--transcript:Os09t0454500-01	9e-31
124- 6:	Ms--evm.model.HIC_ASM_2.3313	Os--transcript:Os09t0454900-01	8e-128
124- 7:	Ms--evm.model.HIC_ASM_2.3320	Os--transcript:Os09t0455200-01	3e-65
124- 8:	Ms--evm.model.HIC_ASM_2.3325	Os--transcript:Os09t0455300-01	2e-41
124- 9:	Ms--evm.model.HIC_ASM_2.3334	Os--transcript:Os09t0456100-01	2e-63
124- 10:	Ms--evm.model.HIC_ASM_2.3335	Os--transcript:Os09t0456200-01	7e-64
124- 11:	Ms--evm.model.HIC_ASM_2.3340	Os--transcript:Os09t0456700-01	4e-110
124- 12:	Ms--evm.model.HIC_ASM_2.3345	Os--transcript:Os09t0456800-01	2e-45
124- 13:	Ms--evm.model.HIC_ASM_2.3347	Os--transcript:Os09t0457100-01	8e-194
124- 14:	Ms--evm.model.HIC_ASM_2.3350	Os--transcript:Os09t0457900-01	3e-31
124- 15:	Ms--evm.model.HIC_ASM_2.3355	Os--transcript:Os09t0458000-00	2e-47
124- 16:	Ms--evm.model.HIC_ASM_2.3363	Os--transcript:Os09t0458700-01	4e-26
124- 17:	Ms--evm.model.HIC_ASM_2.3382	Os--transcript:Os09t0458800-00	2e-10
124- 18:	Ms--evm.model.HIC_ASM_2.3384	Os--transcript:Os09t0458900-01	9e-19
124- 19:	Ms--evm.model.HIC_ASM_2.3388	Os--transcript:Os09t0459500-00	4e-10
124- 20:	Ms--evm.model.HIC_ASM_2.3391	Os--transcript:Os09t0459600-01	1e-150
124- 21:	Ms--evm.model.HIC_ASM_2.3406	Os--transcript:Os09t0460300-01	1e-84
124- 22:	Ms--evm.model.HIC_ASM_2.3407	Os--transcript:Os09t0460400-01	9e-78
124- 23:	Ms--evm.model.HIC_ASM_2.3410	Os--transcript:Os09t0462400-00	2e-131
124- 24:	Ms--evm.model.HIC_ASM_2.3422	Os--transcript:Os09t0462700-01	1e-140
124- 25:	Ms--evm.model.HIC_ASM_2.3439	Os--transcript:Os09t0463300-01	8e-136
124- 26:	Ms--evm.model.HIC_ASM_2.3467	Os--transcript:Os09t0463700-01	1e-35
124- 27:	Ms--evm.model.HIC_ASM_2.3471	Os--transcript:Os09t0464000-01	3e-88
124- 28:	Ms--evm.model.HIC_ASM_2.3473	Os--transcript:Os09t0464300-00	1e-50
124- 29:	Ms--evm.model.HIC_ASM_2.3485	Os--transcript:Os09t0465400-00	2e-105
124- 30:	Ms--evm.model.HIC_ASM_2.3488	Os--transcript:Os09t0465500-01	3e-42
124- 31:	Ms--evm.model.HIC_ASM_2.3499	Os--transcript:Os09t0465800-01	1e-23
124- 32:	Ms--evm.model.HIC_ASM_2.3503	Os--transcript:Os09t0466100-01	1e-82
124- 33:	Ms--evm.model.HIC_ASM_2.3521.1	Os--transcript:Os09t0466300-01	2e-71
124- 34:	Ms--evm.model.HIC_ASM_2.3528	Os--transcript:Os09t0467300-02	4e-97
124- 35:	Ms--evm.model.HIC_ASM_2.3533	Os--transcript:Os09t0468000-01	3e-159
124- 36:	Ms--evm.model.HIC_ASM_2.3540	Os--transcript:Os09t0468300-00	2e-51
124- 37:	Ms--evm.model.HIC_ASM_2.3543	Os--transcript:Os09t0468700-00	6e-56
124- 38:	Ms--evm.model.HIC_ASM_2.3554	Os--transcript:Os09t0469400-01	2e-143
124- 39:	Ms--evm.model.HIC_ASM_2.3555	Os--transcript:Os09t0469900-01	5e-210
124- 40:	Ms--evm.model.HIC_ASM_2.3558	Os--transcript:Os09t0470500-01	9e-24
124- 41:	Ms--evm.model.HIC_ASM_2.3568	Os--transcript:Os09t0470900-01	2e-181
124- 42:	Ms--evm.model.HIC_ASM_2.3580	Os--transcript:Os09t0471000-01	9e-38
124- 43:	Ms--evm.model.HIC_ASM_2.3583.3	Os--transcript:Os09t0471900-01	8e-263
## Alignment 125: score=434.0 e_value=1.4e-23 N=11 Ms--HIC_ASM_2&Os--9 plus
125- 0:	Ms--evm.model.HIC_ASM_2.2103	Os--transcript:Os09t0544800-01	2e-212
125- 1:	Ms--evm.model.HIC_ASM_2.2123	Os--transcript:Os09t0544900-01	2e-66
125- 2:	Ms--evm.model.HIC_ASM_2.2129	Os--transcript:Os09t0545000-02	1e-11
125- 3:	Ms--evm.model.HIC_ASM_2.2170	Os--transcript:Os09t0545300-01	1e-23
125- 4:	Ms--evm.model.HIC_ASM_2.2208	Os--transcript:Os09t0546100-01	1e-27
125- 5:	Ms--evm.model.HIC_ASM_2.2241	Os--transcript:Os09t0546900-01	1e-15
125- 6:	Ms--evm.model.HIC_ASM_2.2242	Os--transcript:Os09t0547200-02	2e-92
125- 7:	Ms--evm.model.HIC_ASM_2.2253	Os--transcript:Os09t0547300-01	3e-135
125- 8:	Ms--evm.model.HIC_ASM_2.2300	Os--transcript:Os09t0547500-01	3e-49
125- 9:	Ms--evm.model.HIC_ASM_2.2337.2	Os--transcript:Os09t0548300-01	3e-159
125- 10:	Ms--evm.model.HIC_ASM_2.2367_evm.model.HIC_ASM_2.2363	Os--transcript:Os09t0548400-01	1e-174
## Alignment 126: score=291.0 e_value=1.6e-08 N=6 Ms--HIC_ASM_2&Os--9 plus
126- 0:	Ms--evm.model.HIC_ASM_2.3905	Os--transcript:Os09t0413300-00	3e-71
126- 1:	Ms--evm.model.HIC_ASM_2.3911	Os--transcript:Os09t0413600-01	9e-136
126- 2:	Ms--evm.model.HIC_ASM_2.3912	Os--transcript:Os09t0413700-02	4e-130
126- 3:	Ms--evm.model.HIC_ASM_2.3920	Os--transcript:Os09t0414500-01	1e-16
126- 4:	Ms--evm.model.HIC_ASM_2.3922	Os--transcript:Os09t0414600-02	4e-24
126- 5:	Ms--evm.model.HIC_ASM_2.3923	Os--transcript:Os09t0414900-01	9e-33
## Alignment 127: score=476.0 e_value=7.8e-26 N=11 Ms--HIC_ASM_2&Os--9 minus
127- 0:	Ms--evm.model.HIC_ASM_2.3668	Os--transcript:Os09t0376900-01	6e-255
127- 1:	Ms--evm.model.HIC_ASM_2.3674.1	Os--transcript:Os09t0372400-01	7e-62
127- 2:	Ms--evm.model.HIC_ASM_2.3686	Os--transcript:Os09t0371000-01	8e-185
127- 3:	Ms--evm.model.HIC_ASM_2.3689	Os--transcript:Os09t0370500-00	1e-18
127- 4:	Ms--evm.model.HIC_ASM_2.3692	Os--transcript:Os09t0370300-01	4e-29
127- 5:	Ms--evm.model.HIC_ASM_2.3693	Os--transcript:Os09t0370200-01	5e-74
127- 6:	Ms--evm.model.HIC_ASM_2.3694	Os--transcript:Os09t0370000-00	2e-32
127- 7:	Ms--evm.model.HIC_ASM_2.3700	Os--transcript:Os09t0369400-01	4e-128
127- 8:	Ms--evm.model.HIC_ASM_2.3724	Os--transcript:Os09t0367900-02	9e-20
127- 9:	Ms--evm.model.HIC_ASM_2.3738	Os--transcript:Os09t0365900-01	8e-232
127- 10:	Ms--evm.model.HIC_ASM_2.3744	Os--transcript:Os09t0364800-01	3e-24
## Alignment 128: score=352.0 e_value=2.2e-13 N=8 Ms--HIC_ASM_2&Os--9 minus
128- 0:	Ms--evm.model.HIC_ASM_2.2487.1	Os--transcript:Os09t0554300-01	3e-113
128- 1:	Ms--evm.model.HIC_ASM_2.2506	Os--transcript:Os09t0554200-01	2e-30
128- 2:	Ms--evm.model.HIC_ASM_2.2531	Os--transcript:Os09t0553800-01	1e-18
128- 3:	Ms--evm.model.HIC_ASM_2.2537	Os--transcript:Os09t0553300-01	1e-50
128- 4:	Ms--evm.model.HIC_ASM_2.2555	Os--transcript:Os09t0553200-01	7e-237
128- 5:	Ms--evm.model.HIC_ASM_2.2566	Os--transcript:Os09t0553100-00	1e-51
128- 6:	Ms--evm.model.HIC_ASM_2.2569	Os--transcript:Os09t0552800-00	1e-73
128- 7:	Ms--evm.model.HIC_ASM_2.2581	Os--transcript:Os09t0552500-01	4e-54
## Alignment 129: score=297.0 e_value=3.7e-08 N=6 Ms--HIC_ASM_2&Os--9 minus
129- 0:	Ms--evm.model.HIC_ASM_2.1499	Os--transcript:Os09t0538800-01	1e-240
129- 1:	Ms--evm.model.HIC_ASM_2.1500	Os--transcript:Os09t0538700-01	7e-165
129- 2:	Ms--evm.model.HIC_ASM_2.1501	Os--transcript:Os09t0538600-01	3e-20
129- 3:	Ms--evm.model.HIC_ASM_2.1504	Os--transcript:Os09t0538500-01	3e-140
129- 4:	Ms--evm.model.HIC_ASM_2.1508	Os--transcript:Os09t0538400-01	4e-101
129- 5:	Ms--evm.model.HIC_ASM_2.1511	Os--transcript:Os09t0538200-01	2e-120
## Alignment 130: score=252.0 e_value=4.3e-08 N=6 Ms--HIC_ASM_2&Os--9 minus
130- 0:	Ms--evm.model.HIC_ASM_2.1838.1	Os--transcript:Os09t0542000-01	6e-66
130- 1:	Ms--evm.model.HIC_ASM_2.1907	Os--transcript:Os09t0541000-01	4e-109
130- 2:	Ms--evm.model.HIC_ASM_2.1917	Os--transcript:Os09t0540900-01	1e-21
130- 3:	Ms--evm.model.HIC_ASM_2.1938	Os--transcript:Os09t0540800-01	0.0004
130- 4:	Ms--evm.model.HIC_ASM_2.1950_evm.model.HIC_ASM_2.1951	Os--transcript:Os09t0540600-01	5e-84
130- 5:	Ms--evm.model.HIC_ASM_2.1992	Os--transcript:Os09t0540400-02	2e-98
## Alignment 131: score=268.0 e_value=1.5e-12 N=7 Ms--HIC_ASM_11&Os--1 plus
131- 0:	Ms--evm.model.HIC_ASM_11.1552	Os--transcript:Os01t0363300-01	7e-22
131- 1:	Ms--evm.model.HIC_ASM_11.1583	Os--transcript:Os01t0367700-01	5e-220
131- 2:	Ms--evm.model.HIC_ASM_11.1587	Os--transcript:Os01t0367900-01	0
131- 3:	Ms--evm.model.HIC_ASM_11.1633	Os--transcript:Os01t0368900-01	9e-29
131- 4:	Ms--evm.model.HIC_ASM_11.1677.1	Os--transcript:Os01t0369000-01	0
131- 5:	Ms--evm.model.HIC_ASM_11.1692	Os--transcript:Os01t0369500-01	2e-15
131- 6:	Ms--evm.model.HIC_ASM_11.1719	Os--transcript:Os01t0369700-03	6e-17
## Alignment 132: score=639.0 e_value=2.5e-39 N=15 Ms--HIC_ASM_11&Os--1 minus
132- 0:	Ms--evm.model.HIC_ASM_11.2281	Os--transcript:Os01t0332100-01	7e-245
132- 1:	Ms--evm.model.HIC_ASM_11.2286	Os--transcript:Os01t0331900-01	5e-79
132- 2:	Ms--evm.model.HIC_ASM_11.2297	Os--transcript:Os01t0329900-01	1e-104
132- 3:	Ms--evm.model.HIC_ASM_11.2304	Os--transcript:Os01t0329300-01	6e-137
132- 4:	Ms--evm.model.HIC_ASM_11.2312	Os--transcript:Os01t0328900-01	5e-178
132- 5:	Ms--evm.model.HIC_ASM_11.2318	Os--transcript:Os01t0328700-01	1e-232
132- 6:	Ms--evm.model.HIC_ASM_11.2319	Os--transcript:Os01t0328500-01	1e-69
132- 7:	Ms--evm.model.HIC_ASM_11.2326	Os--transcript:Os01t0328400-01	5e-66
132- 8:	Ms--evm.model.HIC_ASM_11.2392	Os--transcript:Os01t0327400-01	2e-86
132- 9:	Ms--evm.model.HIC_ASM_11.2418	Os--transcript:Os01t0326000-01	1e-84
132- 10:	Ms--evm.model.HIC_ASM_11.2432	Os--transcript:Os01t0323600-01	3e-215
132- 11:	Ms--evm.model.HIC_ASM_11.2435	Os--transcript:Os01t0323100-01	1e-148
132- 12:	Ms--evm.model.HIC_ASM_11.2436.2	Os--transcript:Os01t0323000-01	3e-218
132- 13:	Ms--evm.model.HIC_ASM_11.2464	Os--transcript:Os01t0321800-01	3e-51
132- 14:	Ms--evm.model.HIC_ASM_11.2469	Os--transcript:Os01t0321700-01	0
## Alignment 133: score=618.0 e_value=1.4e-34 N=14 Ms--HIC_ASM_11&Os--1 minus
133- 0:	Ms--evm.model.HIC_ASM_11.2415	Os--transcript:Os01t0296700-01	9e-149
133- 1:	Ms--evm.model.HIC_ASM_11.2432	Os--transcript:Os01t0293000-01	8e-215
133- 2:	Ms--evm.model.HIC_ASM_11.2455.3	Os--transcript:Os01t0292200-01	9e-156
133- 3:	Ms--evm.model.HIC_ASM_11.2459	Os--transcript:Os01t0291500-02	1e-96
133- 4:	Ms--evm.model.HIC_ASM_11.2474	Os--transcript:Os01t0289600-00	1e-40
133- 5:	Ms--evm.model.HIC_ASM_11.2480	Os--transcript:Os01t0288200-01	4e-12
133- 6:	Ms--evm.model.HIC_ASM_11.2489	Os--transcript:Os01t0286900-01	2e-27
133- 7:	Ms--evm.model.HIC_ASM_11.2490	Os--transcript:Os01t0286600-01	1e-231
133- 8:	Ms--evm.model.HIC_ASM_11.2492.1	Os--transcript:Os01t0286100-01	3e-59
133- 9:	Ms--evm.model.HIC_ASM_11.2494	Os--transcript:Os01t0286000-01	4e-85
133- 10:	Ms--evm.model.HIC_ASM_11.2501	Os--transcript:Os01t0285300-01	2e-102
133- 11:	Ms--evm.model.HIC_ASM_11.2504	Os--transcript:Os01t0284900-01	3e-30
133- 12:	Ms--evm.model.HIC_ASM_11.2513	Os--transcript:Os01t0284500-01	2e-72
133- 13:	Ms--evm.model.HIC_ASM_11.2514	Os--transcript:Os01t0283500-02	1e-98
## Alignment 134: score=532.0 e_value=5.5e-29 N=13 Ms--HIC_ASM_11&Os--1 minus
134- 0:	Ms--evm.model.HIC_ASM_11.1589	Os--transcript:Os01t0936200-01	5e-66
134- 1:	Ms--evm.model.HIC_ASM_11.1608	Os--transcript:Os01t0936100-01	5e-200
134- 2:	Ms--evm.model.HIC_ASM_11.1633	Os--transcript:Os01t0936000-00	2e-27
134- 3:	Ms--evm.model.HIC_ASM_11.1638	Os--transcript:Os01t0935800-01	3e-84
134- 4:	Ms--evm.model.HIC_ASM_11.1676	Os--transcript:Os01t0935400-00	1e-129
134- 5:	Ms--evm.model.HIC_ASM_11.1681	Os--transcript:Os01t0935000-01	5e-84
134- 6:	Ms--evm.model.HIC_ASM_11.1684	Os--transcript:Os01t0934200-01	2e-148
134- 7:	Ms--evm.model.HIC_ASM_11.1692	Os--transcript:Os01t0934100-01	1e-20
134- 8:	Ms--evm.model.HIC_ASM_11.1724	Os--transcript:Os01t0933500-00	1e-27
134- 9:	Ms--evm.model.HIC_ASM_11.1760	Os--transcript:Os01t0933200-00	7e-17
134- 10:	Ms--evm.model.HIC_ASM_11.1784	Os--transcript:Os01t0932950-00	4e-17
134- 11:	Ms--evm.model.HIC_ASM_11.1810	Os--transcript:Os01t0932600-01	4e-302
134- 12:	Ms--evm.model.HIC_ASM_11.1817	Os--transcript:Os01t0931300-01	4e-131
## Alignment 135: score=396.0 e_value=3.9e-18 N=9 Ms--HIC_ASM_11&Os--1 minus
135- 0:	Ms--evm.model.HIC_ASM_11.2257	Os--transcript:Os01t0300000-01	2e-35
135- 1:	Ms--evm.model.HIC_ASM_11.2260	Os--transcript:Os01t0299400-01	3e-24
135- 2:	Ms--evm.model.HIC_ASM_11.2261	Os--transcript:Os01t0299300-00	9e-136
135- 3:	Ms--evm.model.HIC_ASM_11.2283	Os--transcript:Os01t0298400-01	4e-68
135- 4:	Ms--evm.model.HIC_ASM_11.2293	Os--transcript:Os01t0297700-01	5e-57
135- 5:	Ms--evm.model.HIC_ASM_11.2304	Os--transcript:Os01t0296200-00	3e-107
135- 6:	Ms--evm.model.HIC_ASM_11.2311	Os--transcript:Os01t0296100-01	9e-198
135- 7:	Ms--evm.model.HIC_ASM_11.2317	Os--transcript:Os01t0295700-01	9e-142
135- 8:	Ms--evm.model.HIC_ASM_11.2324_evm.model.HIC_ASM_11.2325	Os--transcript:Os01t0295600-01	2e-50
## Alignment 136: score=363.0 e_value=5.3e-16 N=9 Ms--HIC_ASM_11&Os--1 minus
136- 0:	Ms--evm.model.HIC_ASM_11.1779	Os--transcript:Os01t0358300-01	2e-160
136- 1:	Ms--evm.model.HIC_ASM_11.1784	Os--transcript:Os01t0357900-01	9e-18
136- 2:	Ms--evm.model.HIC_ASM_11.1796	Os--transcript:Os01t0356800-00	3e-60
136- 3:	Ms--evm.model.HIC_ASM_11.1824	Os--transcript:Os01t0355900-01	2e-95
136- 4:	Ms--evm.model.HIC_ASM_11.1858	Os--transcript:Os01t0355100-01	1e-117
136- 5:	Ms--evm.model.HIC_ASM_11.1880	Os--transcript:Os01t0351100-00	1e-145
136- 6:	Ms--evm.model.HIC_ASM_11.1888	Os--transcript:Os01t0349400-01	2e-149
136- 7:	Ms--evm.model.HIC_ASM_11.1895.1	Os--transcript:Os01t0348600-01	0
136- 8:	Ms--evm.model.HIC_ASM_11.1911.1	Os--transcript:Os01t0347100-01	2e-100
## Alignment 137: score=354.0 e_value=8.2e-17 N=9 Ms--HIC_ASM_11&Os--1 minus
137- 0:	Ms--evm.model.HIC_ASM_11.2004.1	Os--transcript:Os01t0309800-01	3e-26
137- 1:	Ms--evm.model.HIC_ASM_11.2025	Os--transcript:Os01t0308600-00	7e-15
137- 2:	Ms--evm.model.HIC_ASM_11.2035	Os--transcript:Os01t0306900-01	2e-83
137- 3:	Ms--evm.model.HIC_ASM_11.2059	Os--transcript:Os01t0306200-01	3e-09
137- 4:	Ms--evm.model.HIC_ASM_11.2076	Os--transcript:Os01t0305900-01	5e-61
137- 5:	Ms--evm.model.HIC_ASM_11.2099	Os--transcript:Os01t0304000-01	3e-22
137- 6:	Ms--evm.model.HIC_ASM_11.2101	Os--transcript:Os01t0303600-01	3e-52
137- 7:	Ms--evm.model.HIC_ASM_11.2106	Os--transcript:Os01t0303300-01	1e-46
137- 8:	Ms--evm.model.HIC_ASM_11.2135	Os--transcript:Os01t0302500-01	2e-91
## Alignment 138: score=317.0 e_value=3.1e-11 N=7 Ms--HIC_ASM_11&Os--1 minus
138- 0:	Ms--evm.model.HIC_ASM_11.2067	Os--transcript:Os01t0341300-01	4e-12
138- 1:	Ms--evm.model.HIC_ASM_11.2070	Os--transcript:Os01t0339900-01	1e-136
138- 2:	Ms--evm.model.HIC_ASM_11.2080	Os--transcript:Os01t0338200-01	3e-76
138- 3:	Ms--evm.model.HIC_ASM_11.2085	Os--transcript:Os01t0338100-00	2e-46
138- 4:	Ms--evm.model.HIC_ASM_11.2100	Os--transcript:Os01t0337900-01	2e-260
138- 5:	Ms--evm.model.HIC_ASM_11.2104	Os--transcript:Os01t0337600-02	4e-34
138- 6:	Ms--evm.model.HIC_ASM_11.2107	Os--transcript:Os01t0337500-00	0
## Alignment 139: score=263.0 e_value=6.5e-09 N=6 Ms--HIC_ASM_11&Os--1 minus
139- 0:	Ms--evm.model.HIC_ASM_11.1889	Os--transcript:Os01t0314800-01	1e-08
139- 1:	Ms--evm.model.HIC_ASM_11.1898	Os--transcript:Os01t0314300-01	2e-92
139- 2:	Ms--evm.model.HIC_ASM_11.1914	Os--transcript:Os01t0313300-01	1e-32
139- 3:	Ms--evm.model.HIC_ASM_11.1947	Os--transcript:Os01t0312800-01	2e-223
139- 4:	Ms--evm.model.HIC_ASM_11.1949	Os--transcript:Os01t0311800-01	8e-109
139- 5:	Ms--evm.model.HIC_ASM_11.1957	Os--transcript:Os01t0311700-01	1e-16
## Alignment 140: score=450.0 e_value=3.7e-24 N=11 Ms--HIC_ASM_11&Os--10 minus
140- 0:	Ms--evm.model.HIC_ASM_11.221	Os--transcript:Os10t0506800-01	4e-53
140- 1:	Ms--evm.model.HIC_ASM_11.245	Os--transcript:Os10t0506000-00	5e-78
140- 2:	Ms--evm.model.HIC_ASM_11.247	Os--transcript:Os10t0505900-01	4e-07
140- 3:	Ms--evm.model.HIC_ASM_11.252	Os--transcript:Os10t0504600-01	7e-11
140- 4:	Ms--evm.model.HIC_ASM_11.265	Os--transcript:Os10t0504200-01	2e-82
140- 5:	Ms--evm.model.HIC_ASM_11.272.1	Os--transcript:Os10t0503600-01	4e-110
140- 6:	Ms--evm.model.HIC_ASM_11.308_evm.model.HIC_ASM_11.309	Os--transcript:Os10t0501200-00	4e-79
140- 7:	Ms--evm.model.HIC_ASM_11.322.4	Os--transcript:Os10t0500300-00	2e-107
140- 8:	Ms--evm.model.HIC_ASM_11.334	Os--transcript:Os10t0498000-01	2e-104
140- 9:	Ms--evm.model.HIC_ASM_11.338_evm.model.HIC_ASM_11.339	Os--transcript:Os10t0497000-01	7e-182
140- 10:	Ms--evm.model.HIC_ASM_11.345	Os--transcript:Os10t0496900-02	2e-168
## Alignment 141: score=312.0 e_value=6e-11 N=7 Ms--HIC_ASM_11&Os--11 plus
141- 0:	Ms--evm.model.HIC_ASM_11.2044_evm.model.HIC_ASM_11.2045	Os--transcript:Os11t0672400-00	2e-229
141- 1:	Ms--evm.model.HIC_ASM_11.2056	Os--transcript:Os11t0672600-01	2e-57
141- 2:	Ms--evm.model.HIC_ASM_11.2060	Os--transcript:Os11t0672700-01	6e-219
141- 3:	Ms--evm.model.HIC_ASM_11.2069	Os--transcript:Os11t0672900-01	3e-29
141- 4:	Ms--evm.model.HIC_ASM_11.2084	Os--transcript:Os11t0673000-00	4e-100
141- 5:	Ms--evm.model.HIC_ASM_11.2088	Os--transcript:Os11t0673100-01	2e-82
141- 6:	Ms--evm.model.HIC_ASM_11.2095	Os--transcript:Os11t0673200-01	2e-248
## Alignment 142: score=401.0 e_value=9.3e-21 N=10 Ms--HIC_ASM_11&Os--12 plus
142- 0:	Ms--evm.model.HIC_ASM_11.2001.3	Os--transcript:Os12t0554800-01	3e-159
142- 1:	Ms--evm.model.HIC_ASM_11.2028	Os--transcript:Os12t0555600-01	0
142- 2:	Ms--evm.model.HIC_ASM_11.2034.1	Os--transcript:Os12t0556100-01	5e-35
142- 3:	Ms--evm.model.HIC_ASM_11.2047	Os--transcript:Os12t0556200-01	2e-44
142- 4:	Ms--evm.model.HIC_ASM_11.2062	Os--transcript:Os12t0556600-01	2e-245
142- 5:	Ms--evm.model.HIC_ASM_11.2069	Os--transcript:Os12t0556900-00	6e-07
[truncated: 7,232 more rows]

## Sheet: Ms-Pt
############### Parameters ###############
[truncated: 20,704 more rows]

[truncated: 5 more sheets: Ms-Sl, Ms-Zm, Ms-Nc, SUM1, Statistic]
