# Supplementary material for: Genome-Wide Identification of the bHLH Gene Family in Magnolia sieboldii and Response of MsPIFs to Different Light Qualities
Source: Int J Mol Sci. 2025 Mar 28;26(7):3152. doi: 10.3390/ijms26073152 (PMC11989109; doi:10.3390/ijms26073152)
Supplement: Supplementary file 1 [file ijms-26-03152-s001.zip › ijms-3520030-supplementary/Table S5-Protein Schedules.xlsx]

## Sheet: Sheet1
Gene Name	Gene ID	STRING Protein	Identity	Bitscore	E-value	Annotation
MsbHLH93		BIM2	0.443	224.6	1.1e-58	Transcription factor BIM2; Positive brassinosteroid-signaling protein.
MsbHLH81		BHLH72	0.434	119.4	5.3e-27	Transcription factor PIF7; Transcription factor acting negatively in the phytochrome B signaling pathway under prolonged red light. Regulates PHYB abundance at the post-transcriptional level, possibly via the ubiquitin- proteasome pathway. May regulate the expression of a subset of genes by binding to the G-box motif.
MsbHLH82		BHLH72	0.434	119.4	5.3e-27	Transcription factor PIF7; Transcription factor acting negatively in the phytochrome B signaling pathway under prolonged red light. Regulates PHYB abundance at the post-transcriptional level, possibly via the ubiquitin- proteasome pathway. May regulate the expression of a subset of genes by binding to the G-box motif.
MsbHLH64		UNE10	0.395	208	1.2e-53	Transcription factor UNE10; Required during the fertilization of ovules by pollen.
MsbHLH114		SPT	0.493	157.5	1.6e-38	Transcription factor SPATULA; Transcription factor that plays a role in floral organogenesis. Promotes the growth of carpel margins and of pollen tract tissues derived from them.
MsbHLH129		UNE10	0.508	269.2	4.5e-72	Transcription factor UNE10; Required during the fertilization of ovules by pollen.
MsbHLH37		PIF1	0.366	172.6	7.3e-43	Transcription factor PIF1; Transcription activator. Regulates negatively chlorophyll biosynthesis and seed germination in the dark, and lightinduced degradation of PIF1 relieves this negative regulation to promote photomorphogenesis. Binds to the G-box motif (5'-CACGTG-3') found in many light-regulated promoters. Promotes the expression of SOM, and thus modulates responses to abscisic acid (ABA) …
MsbHLH90		PIF3	0.39	118.2	2e-26	Transcription factor PIF3; Transcription factor acting positively in the phytochrome signaling pathway. Activates transcription by binding to the G box (5'- CACGTG-3').
MsbHLH124		PIF3	0.31	152.5	1e-36	Transcription factor PIF3; Transcription factor acting positively in the phytochrome signaling pathway. Activates transcription by binding to the G box (5'- CACGTG-3').
MsbHLH3		PIF4	0.329	175.3	1.2e-43	Transcription factor PIF4; Transcription factor acting negatively in the phytochrome B signaling pathway. May regulate the expression of a subset of genes involved in cell expansion by binding to the G-box motif (By similarity). Activated by CRY1 and CRY2 in response to low blue light (LBL) by direct binding at chromatin on E-box variant 5'-CA[CT]GTG-3' to stimulate specific gene expression to ad…
MsbHLH106		ORG3	0.379	146	3.3e-35	Transcription factor ORG3.
MsbHLH23		BHLH30	0.485	154.5	8.2e-38	Transcription factor bHLH30.
MsbHLH67		ORG2	0.377	135.2	5.8e-32	Transcription factor ORG2.
MsbHLH83		BHLH35	0.557	238	6e-63	Transcription factor bHLH35.
MsbHLH69		BHLH30	0.638	266.2	2.8e-71	Transcription factor bHLH30.
MsbHLH45		BHLH30	0.449	152.1	4.3e-37	Transcription factor bHLH30.
'MsbHLH115		GL3	0.434	503.4	2.2e-142	Transcription factor GLABRA 3; Transcription activator, when associated with MYB75/PAP1, MYB90/PAP2 or TT2. Involved in epidermal cell fate specification. Regulates negatively stomata formation, but, in association with TTG1 and MYB0/GL1, promotes trichome formation, branching and endoreplication. Regulates also trichome cell wall maturation. Together with MYB66/WER, promotes the formation of non…
MsbHLH91		BHLH35	0.556	224.6	6.8e-59	Transcription factor bHLH35.
MsbHLH121		TT8	0.411	413.3	3e-115	Transcription factor TT8; Transcription activator, when associated with MYB75/PAP1 or MYB90/PAP2. Involved in the control of flavonoid pigmentation. Plays a key role in regulating leucoanthocyanidin reductase (BANYULS) and dihydroflavonol-4-reductase (DFR). Not required for leucoanthocyanidin dioxygenase (LDOX) expression.
MsbHLH73		BHLH30	0.365	129	3.9e-30	Transcription factor bHLH30.
MsbHLH66		MYC2	0.482	458.4	7.4e-129	Transcription factor MYC2; Transcriptional activator. Common transcription factor of light, abscisic acid (ABA), and jasmonic acid (JA) signaling pathways. With MYC3 and MYC4, controls additively subsets of JA-dependent responses. In cooperation with MYB2 is involved in the regulation of ABA-inducible genes under drought stress conditions. Can form complexes with all known glucosinolate-related M…
MsbHLH48		BHLH3	0.449	380.9	1.2e-105	Transcription factor bHLH3.
MsbHLH33		BHLH30	0.517	135.2	6.4e-32	Transcription factor bHLH30.
MsbHLH56		BHLH30	0.542	166	3.1e-41	Transcription factor bHLH30.
MsbHLH127		MYC2	0.563	588.6	4.9e-168	Transcription factor MYC2; Transcriptional activator. Common transcription factor of light, abscisic acid (ABA), and jasmonic acid (JA) signaling pathways. With MYC3 and MYC4, controls additively subsets of JA-dependent responses. In cooperation with MYB2 is involved in the regulation of ABA-inducible genes under drought stress conditions. Can form complexes with all known glucosinolate-related M…
MsbHLH131		BHLH67	0.395	226.5	3e-59	Transcription factor bHLH67.
MsbHLH32		BHLH13	0.461	471.9	6.3e-133	Transcription factor bHLH13.
MsbHLH18		AMS	0.415	355.5	6.2e-98	Transcription factor ABORTED MICROSPORES; Transcription factor. Plays a crucial role in tapetum development. Required for male fertility and pollen differentiation, especially during the post-meiotic transcriptional regulation of microspore development within the developing anther. Binds E-box regions in the AHL16/TEK promoter.
MsbHLH87		BIM1	0.386	256.1	5e-68	Transcription factor BIM1; Positive brassinosteroid-signaling protein. Transcription factor that bind specifically to the DNA sequence 5'-CANNTG-3'(E box). Can bind individually to the promoter as a homodimer or synergistically as a heterodimer with BZR2/BES1. Does not itself activate transcription but enhances BZR2/BES1-mediated target gene activation.
MsbHLH62		MYC2	0.359	302	6.4e-82	Transcription factor MYC2; Transcriptional activator. Common transcription factor of light, abscisic acid (ABA), and jasmonic acid (JA) signaling pathways. With MYC3 and MYC4, controls additively subsets of JA-dependent responses. In cooperation with MYB2 is involved in the regulation of ABA-inducible genes under drought stress conditions. Can form complexes with all known glucosinolate-related M…
MsbHLH125		BHLH10	0.445	237.7	1.7e-62	Transcription factor bHLH10.
MsbHLH107		BHLH106	0.617	197.6	8.3e-51	Transcription factor bHLH106.
MsbHLH57		SPCH	0.55	188.3	6.5e-48	Transcription factor SPEECHLESS; Transcription factor acting as an integration node for stomata and brassinosteroid (BR) signaling pathways to control stomatal initiation and development. Activates transcription when in the presence of SCRM/ICE1. Functions as a dimer with SCRM or SCRM2 during stomatal initiation. Required for the initiation, the spacing and the formation of stomata, by promoting …
MsbHLH4		ILR3	0.675	198.7	4.6e-51	Transcription factor ILR3; Transcription factor. Plays a role in resistance to amide- linked indole-3-acetic acid (IAA) conjugates such as IAA-Leu and IAA- Phe. May regulate gene expression in response to metal homeostasis changes.
MsbHLH31		SPCH	0.507	249.2	3.6e-66	Transcription factor SPEECHLESS; Transcription factor acting as an integration node for stomata and brassinosteroid (BR) signaling pathways to control stomatal initiation and development. Activates transcription when in the presence of SCRM/ICE1. Functions as a dimer with SCRM or SCRM2 during stomatal initiation. Required for the initiation, the spacing and the formation of stomata, by promoting …
MsbHLH110		BHLH25	0.411	204.5	1.1e-52	Transcription factor bHLH25.
MsbHLH8		BHLH41	0.348	193.4	3.3e-49	Putative transcription factor bHLH041.
MsbHLH101		BHLH130	0.394	226.1	4e-59	Transcription factor bHLH130.
MsbHLH53		BHLH128	0.401	172.6	5e-43	Transcription factor bHLH128.
MsbHLH52		FAMA	0.545	330.1	1.9e-90	Transcription factor FAMA; Transcription activator. Together with MYB88 and MYB124, ensures that stomata contain just two guard cells (GCs) by enforcing a single symmetric precursor cell division before stomatal maturity. Together with SPCH and MUTE, regulates the stomata formation. Required to promote differentiation and morphogenesis of stomatal guard cells and to halt proliferative divisions i…
MsbHLH92		BHLH41	0.345	128.6	1.4e-29	Putative transcription factor bHLH041.
MsbHLH135		BHLH121	0.519	83.2	4e-16	Transcription factor bHLH121.
MsbHLH70		BHLH82	0.552	173.7	2.9e-43	Transcription factor bHLH82.
MsbHLH43		BHLH94	0.575	228.4	6.4e-60	Transcription factor bHLH94.
MsbHLH78		BHLH25	0.395	198.7	6.3e-51	Transcription factor bHLH25.
MsbHLH68		FIT	0.431	204.9	7.1e-53	Transcription factor FER-LIKE IRON DEFICIENCY-INDUCED TRANSCRIPTION FACTOR; Transcription factor. Essential protein involved in iron uptake responses. Regulates FRO2 at the level of mRNA accumulation and IRT1 at the level of protein accumulation. Confers enhanced iron mobilization responses at low iron supply.
MsbHLH109		BHLH93	0.68	268.9	4.3e-72	Transcription factor bHLH93; Transcription factor. May be involved in the differentiation of stomatal guard cells.
MsbHLH141		BHLH7	0.574	167.9	1.4e-41	Transcription factor bHLH7.
MsbHLH104		BHLH7	0.574	167.9	1.4e-41	Transcription factor bHLH7.
MsbHLH105		BHLH7	0.574	167.9	1.4e-41	Transcription factor bHLH7.
MsbHLH76		BHLH93	0.652	226.9	1.8e-59	Transcription factor bHLH93; Transcription factor. May be involved in the differentiation of stomatal guard cells.
MsbHLH26		BHLH94	0.465	239.6	2.8e-63	Transcription factor bHLH94.
MsbHLH84		BHLH66	0.54	235.7	5.2e-62	Transcription factor bHLH66.
MsbHLH41		SCRM	0.526	452.2	4.4e-127	Transcription factor ICE1; Transcriptional activator that regulates the cold-induced transcription of CBF/DREB1 genes. Binds specifically to the MYC recognition sites (5'-CANNTG-3') found in the CBF3/DREB1A promoter. Mediates stomatal differentiation in the epidermis probably by controlling successive roles of SPCH, MUTE, and FAMA. Functions as a dimer with SPCH during stomatal initiation.
MsbHLH137		BHLH162	0.317	87.8	1.9e-17	Transcription factor bHLH162; Belongs to the bHLH protein family.
MsbHLH128		BHLH96	0.541	204.5	9.8e-53	Transcription factor bHLH96.
MsbHLH132		BHLH120	0.401	131.3	7.9e-31	Transcription factor bHLH120.
MsbHLH51		SCRM	0.509	399.4	3.5e-111	Transcription factor ICE1; Transcriptional activator that regulates the cold-induced transcription of CBF/DREB1 genes. Binds specifically to the MYC recognition sites (5'-CANNTG-3') found in the CBF3/DREB1A promoter. Mediates stomatal differentiation in the epidermis probably by controlling successive roles of SPCH, MUTE, and FAMA. Functions as a dimer with SPCH during stomatal initiation.
MsbHLH112		BHLH84	0.964	161.4	1e-39	Transcription factor bHLH84; Belongs to the bHLH protein family.
MsbHLH17		BHLH121	0.556	120.6	1.9e-27	Transcription factor bHLH121.
MsbHLH126		BHLH10	0.443	229.9	3.4e-60	Transcription factor bHLH10.
MsbHLH61		BHLH67	0.353	195.7	6.2e-50	Transcription factor bHLH67.
MsbHLH79		BHLH84	0.968	179.5	3.8e-45	Transcription factor bHLH84; Belongs to the bHLH protein family.
MsbHLH117		BHLH34	0.584	135.6	3.8e-32	Transcription factor bHLH34.
MsbHLH65		BHLH71	0.487	184.5	9.8e-47	Transcription factor bHLH71; Transcription factor. May be involved in the differentiation of stomatal guard cells.
MsbHLH99		BPE	0.5	169.5	3e-42	Transcription factor BPE; Involved in the control of petal size, by interfering with postmitotic cell expansion to limit final petal cell size.
MsbHLH6		BHLH79	0.453	184.1	1.2e-46	Transcription factor bHLH79.
MsbHLH58		BHLH36	0.473	127.1	1.6e-29	Transcription factor bHLH36.
MsbHLH13		BHLH86	0.521	155.2	7.1e-38	Putative transcription factor bHLH086.
MsbHLH60		UNE12	0.579	299.3	2.8e-81	Transcription factor UNE12; Required for ovule fertilization.
MsbHLH16		BHLH86	0.56	177.2	1.8e-44	Putative transcription factor bHLH086.
MsbHLH24		BHLH35	0.35	86.3	8.8e-17	Transcription factor bHLH35.
MsbHLH139		BHLH162	0.355	96.7	1.9e-20	Transcription factor bHLH162; Belongs to the bHLH protein family.
MsbHLH98		BHLH41	0.301	136.3	5.9e-32	Putative transcription factor bHLH041.
MsbHLH20		BHLH115	0.584	110.9	1e-24	Transcription factor bHLH115.
MsbHLH14		BHLH162	0.401	112.5	2.7e-25	Transcription factor bHLH162; Belongs to the bHLH protein family.
MsbHLH46		HEC2	0.569	178.7	4.3e-45	Transcription factor HEC2; Required for the female reproductive tract development and fertility.
MsbHLH22		HEC1	0.567	175.3	4.8e-44	Transcription factor HEC1; Required for the female reproductive tract development and fertility.
MsbHLH77		BHLH35	0.291	69.7	3.2e-12	Transcription factor bHLH35.
MsbHLH138		BHLH162	0.344	98.2	1e-20	Transcription factor bHLH162; Belongs to the bHLH protein family.
MsbHLH47		HEC3	0.911	159.5	4e-39	Transcription factor HEC3; Required for the female reproductive tract development and fertility.
MsbHLH97		BHLH87	0.455	218.8	7e-57	Transcription factor bHLH87.
MsbHLH133		UNE12	0.545	281.2	7.5e-76	Transcription factor UNE12; Required for ovule fertilization.
MsbHLH96		BHLH35	0.364	89	6.9e-18	Transcription factor bHLH35.
MsbHLH7		BHLH87	0.424	192.6	5.2e-49	Transcription factor bHLH87.
MsbHLH11		BHLH63	0.544	174.5	1.4e-43	Transcription factor bHLH63; Transcription factor that binds DNA to G box 5'-CACGTG-3' and, to a lower extent, to E-box 5'-CANNTG-3' in vitro. Binds to chromatin DNA of the FT gene and promotes its expression, and thus triggers flowering in response to blue light.
MsbHLH40		BHLH137	0.405	140.2	2.3e-33	Transcription factor bHLH137.
MsbHLH28		PRE1	0.538	78.6	2.4e-15	Transcription factor PRE1; Atypical and probable non DNA-binding bHLH transcription factor that integrates multiple signaling pathways to regulate cell elongation and plant development. Binds IBH1, forming a pair of antagonistic bHLH transcription factors that function downstream of BZR1 to mediate brassinosteroid regulation of cell elongation. Regulates light responses by binding and inhibiting …
MsbHLH27		PRE6	0.783	129.8	8.6e-31	Transcription factor PRE6; Atypical and probable non DNA-binding bHLH transcription factor that regulates light-mediated responses in day light conditions by binding and inhibiting the activity of the bHLH transcription factor HFR1, a critical regulator of light signaling and shade avoidance. Forms non-functional heterodimers with HFR1, causing liberation and activation of PIF4 from the transcrip…
MsbHLH111		BHLH74	0.386	203.4	2.6e-52	Transcription factor bHLH74; Transcriptional activator involved in cell elongation. Regulates the expression of a subset of genes involved in cell expansion by binding to the G-box motif. Binds to chromatin DNA of the FT gene and promotes its expression, and thus triggers flowering in response to blue light.
MsbHLH29		PRE5	0.467	77.8	3.7e-15	Transcription factor PRE5; Atypical and probable non DNA-binding bHLH transcription factor that integrates multiple signaling pathways to regulate cell elongation and plant development. May have a regulatory role in various aspects of gibberellin-dependent growth and development.
MsbHLH136		BHLH75	0.659	157.1	1.4e-38	Transcription factor bHLH75.
MsbHLH39		BHLH62	0.364	214.5	1.5e-55	Transcription factor bHLH62.
MsbHLH122		BHLH137	0.928	128.3	1e-29	Transcription factor bHLH137.
MsbHLH94		BHLH49	0.427	278.1	1.2e-74	Transcription factor bHLH49; Transcriptional activator involved in cell elongation. Regulates the expression of a subset of genes involved in cell expansion by binding to the G-box motif.
MsbHLH1		BHLH60	0.402	211.1	1.2e-54	Transcription factor bHLH60.
MsbHLH86		BHLH49	0.341	212.2	8.8e-55	Transcription factor bHLH49; Transcriptional activator involved in cell elongation. Regulates the expression of a subset of genes involved in cell expansion by binding to the G-box motif.
MsbHLH34		BHLH162	0.451	122.1	3.7e-28	Transcription factor bHLH162; Belongs to the bHLH protein family.
MsbHLH50		BHLH137	0.812	153.7	1.5e-37	Transcription factor bHLH137.
MsbHLH100		BHLH48	0.434	184.1	1.6e-46	Transcription factor bHLH48.
MsbHLH15		BHLH75	0.792	144.4	9.4e-35	Transcription factor bHLH75.
MsbHLH142		BHLH7	0.462	113.2	2e-25	Transcription factor bHLH7.
MsbHLH108		SCRM	0.514	76.6	1.5e-14	Transcription factor ICE1; Transcriptional activator that regulates the cold-induced transcription of CBF/DREB1 genes. Binds specifically to the MYC recognition sites (5'-CANNTG-3') found in the CBF3/DREB1A promoter. Mediates stomatal differentiation in the epidermis probably by controlling successive roles of SPCH, MUTE, and FAMA. Functions as a dimer with SPCH during stomatal initiation.
MsbHLH9		FIT	0.314	84.7	1.4e-16	Transcription factor FER-LIKE IRON DEFICIENCY-INDUCED TRANSCRIPTION FACTOR; Transcription factor. Essential protein involved in iron uptake responses. Regulates FRO2 at the level of mRNA accumulation and IRT1 at the level of protein accumulation. Confers enhanced iron mobilization responses at low iron supply.
MsbHLH21		BHLH123	0.562	142.9	3.6e-34	Transcription factor bHLH123.
MsbHLH36		BHLH149	0.401	102.8	2.3e-22	Transcription factor bHLH149; Atypical bHLH transcription factor probably unable to bind DNA. Negatively regulates brassinosteroid signaling.
MsbHLH49		BHLH62	0.362	250.4	3e-66	Transcription factor bHLH62.
MsbHLH2		BHLH130	0.402	183.7	2.6e-46	Transcription factor bHLH130.
MsbHLH119		BHLH66	0.394	87	2.5e-17	Transcription factor bHLH66.
MsbHLH38		BHLH153	0.611	131.3	5.6e-31	Transcription factor bHLH153; Belongs to the bHLH protein family.
MsbHLH55		BHLH144	0.569	89.4	3.3e-18	Transcription factor bHLH144.
MsbHLH42		PRE6	0.815	134.8	4.3e-32	Transcription factor PRE6; Atypical and probable non DNA-binding bHLH transcription factor that regulates light-mediated responses in day light conditions by binding and inhibiting the activity of the bHLH transcription factor HFR1, a critical regulator of light signaling and shade avoidance. Forms non-functional heterodimers with HFR1, causing liberation and activation of PIF4 from the transcrip…
MsbHLH12		BHLH110	0.406	221.5	9.9e-58	Transcription factor bHLH110.
MsbHLH95		BHLH68	0.46	260	2e-69	Transcription factor bHLH68.
MsbHLH5		BHLH112	0.396	201.4	1.2e-51	Transcription factor bHLH112.
MsbHLH102		BHLH112	0.382	185.7	5.9e-47	Transcription factor bHLH112.
MsbHLH10		BHLH68	0.447	251.1	9.7e-67	Transcription factor bHLH68.
MsbHLH19		BHLH111	0.567	184.9	1.2e-46	Transcription factor bHLH111.
MsbHLH80		BHLH113	0.43	142.9	2.7e-34	Transcription factor bHLH113.
MsbHLH74		BHLH123	0.505	96.7	3.9e-20	Transcription factor bHLH123.
MsbHLH25		SAC51	0.324	91.7	9.7e-19	Transcription factor SAC51; Transcription factor. Involved in stem elongation, probably by regulating a subset of genes involved in this process. Belongs to the bHLH protein family.
MsbHLH54		BHLH149	0.436	102.8	2.3e-22	ranscription factor bHLH149; Atypical bHLH transcription factor probably unable to bind DNA. Negatively regulates brassinosteroid signaling.
MsbHLH130		LHW	0.396	232.6	9.6e-61	Transcription factor LHW; Transcription activator that regulates root development; promotes the production of stele cells in roots. Coordinately controls the number of all vascular cell types by regulating the size of the pool of cells from which they arise.
MsbHLH35		BHLH144	0.291	65.1	6.8e-11	Transcription factor bHLH144.
MsbHLH30		BHLH47	0.282	70.9	1.4e-12	Transcription factor bHLH47.	MsbHLH30
MsbHLH63		LHW	0.417	268.9	1.2e-71	Transcription factor LHW; Transcription activator that regulates root development; promotes the production of stele cells in roots. Coordinately controls the number of all vascular cell types by regulating the size of the pool of cells from which they arise.
MsbHLH72		BHLH30	0.379	91.3	5.9e-19	Transcription factor bHLH30.
MsbHLH120		MUTE	0.503	150.2	1e-36	Transcription factor MUTE; Transcription factor. Together with FMA and SPCH, regulates the stomata formation. Required for the differentiation of stomatal guard cells, by promoting successive asymmetric cell divisions and the formation of guard mother cells. Promotes the conversion of the leaf epidermis into stomata.
MsbHLH116		EMB1444	0.39	400.6	2.1e-111	Transcription factor EMB1444; Transcription factor that may regulate root development.
MsbHLH140		EMB1444	0.391	399.4	4.8e-111	Transcription factor EMB1444; Transcription factor that may regulate root development.
MsbHLH75		EMB1444	0.33	283.1	5.1e-76	Transcription factor EMB1444; Transcription factor that may regulate root development.
MsbHLH113		BHLH155	0.314	87	3.1e-17	Transcription factor bHLH155; Transcription factor that may regulate root development.
MsbHLH103'		K19P17.6	0.529	341.3	8.9e-94	Serine/threonine-protein kinase WNK (With No Lysine)-like protein.
MsbHLH85		BHLH155	0.389	68.6	9.3e-12	Serine/threonine-protein kinase WNK (With No Lysine)-like protein.
MsbHLH123		BHLH148	0.509	131	8e-31	Transcription factor bHLH148; bHLH transcription factor that binds DNA on specific sequence 5'-CANNTG-3' in target gene promoters. Negatively regulates brassinosteroid signaling. Together with BHLH148/RITF1, regulates the transcription of several genes involved in the detoxification of reactive oxygen species (ROS) generated by salt (NaCl) stress. Confers tolerance to salt and to the oxidative st…
MsbHLH71		T2P4.23	0.599	170.2	9.7e-43	Transcription factor SCREAM-like protein.

## Sheet: Sheet2
Subfmily	Gene Name	Gene ID	STRING Protein	Identity	Bitscore	E-value	Annotation
27	MsbHLH85	evm.model.HIC_ASM_10.1416.4	BHLH155	0.389	68.6	9.3e-12	Serine/threonine-protein kinase WNK (With No Lysine)-like protein.
	MsbHLH113	evm.model.HIC_ASM_16.989	BHLH155	0.314	87	3.1e-17	Transcription factor bHLH155; Transcription factor that may regulate root development.
	MsbHLH72	evm.model.HIC_ASM_8.872	BHLH30	0.379	91.3	5.9e-19	Transcription factor bHLH30.
20	MsbHLH30	evm.model.HIC_ASM_2.3893	BHLH47	0.282	70.9	1.4e-12	Transcription factor bHLH47.
	MsbHLH138	evm.model.HIC_ASM_19.1890	BHLH162	0.344	98.2	1e-20	Transcription factor bHLH162; Belongs to the bHLH protein family.
	MsbHLH137	evm.model.HIC_ASM_19.1888	BHLH162	0.317	87.8	1.9e-17	Transcription factor bHLH162; Belongs to the bHLH protein family.
	MsbHLH93	evm.model.HIC_ASM_12.1826.1	BIM2	0.443	224.6	1.1e-58	Transcription factor BIM2; Positive brassinosteroid-signaling protein.
	MsbHLH135	evm.model.HIC_ASM_19.1401	BHLH121	0.519	83.2	4e-16	Transcription factor bHLH121.
	MsbHLH103	evm.model.HIC_ASM_14.1646_evm.model.HIC_ASM_14.1647	K19P17.6	0.529	341.3	8.9e-94	Serine/threonine-protein kinase WNK (With No Lysine)-like protein.
	MsbHLH17	evm.model.HIC_ASM_2.1465	BHLH121	0.556	120.6	1.9e-27	Transcription factor bHLH121.
23	MsbHLH63	evm.model.HIC_ASM_6.2271	LHW	0.417	268.9	1.2e-71	Transcription factor LHW; Transcription activator that regulates root development; promotes the production of stele cells in roots. Coordinately controls the number of all vascular cell types by regulating the size of the pool of cells from which they arise.
	MsbHLH130	evm.model.HIC_ASM_18.865	LHW	0.396	232.6	9.6e-61	Transcription factor LHW; Transcription activator that regulates root development; promotes the production of stele cells in roots. Coordinately controls the number of all vascular cell types by regulating the size of the pool of cells from which they arise.
	MsbHLH75	evm.model.HIC_ASM_8.2089	EMB1444	0.33	283.1	5.1e-76	Transcription factor EMB1444; Transcription factor that may regulate root development.
	MsbHLH140	evm.model.001188F.2	EMB1444	0.391	399.4	4.8e-111	Transcription factor EMB1444; Transcription factor that may regulate root development.
	MsbHLH116	evm.model.HIC_ASM_17.497	EMB1444	0.39	400.6	2.1e-111	Transcription factor EMB1444; Transcription factor that may regulate root development.
26	MsbHLH119	evm.model.HIC_ASM_17.1084	BHLH66	0.394	87	2.5e-17	Transcription factor bHLH66.
14	MsbHLH89	evm.model.HIC_ASM_11.2244	UPB1	0.495	75.5	2.4e-14	Transcription factor UPBEAT1; Transcription factor that modulates the balance between cellular proliferation and differentiation in root growth. Does not act through cytokinin and auxin signaling, but by repressing peroxidase expression in the elongation zone.
	MsbHLH123	evm.model.HIC_ASM_17.2150	BHLH148	0.509	131	8e-31	Transcription factor bHLH148; bHLH transcription factor that binds DNA on specific sequence 5'-CANNTG-3' in target gene promoters. Negatively regulates brassinosteroid signaling. Together with BHLH148/RITF1, regulates the transcription of several genes involved in the detoxification of reactive oxygen species (ROS) generated by salt (NaCl) stress. Confers tolerance to salt and to the oxidative st…
	MsbHLH54	evm.model.HIC_ASM_5.2304	BHLH149	0.436	102.8	2.3e-22	ranscription factor bHLH149; Atypical bHLH transcription factor probably unable to bind DNA. Negatively regulates brassinosteroid signaling.
	MsbHLH36	evm.model.HIC_ASM_3.712	BHLH149	0.401	102.8	2.3e-22	Transcription factor bHLH149; Atypical bHLH transcription factor probably unable to bind DNA. Negatively regulates brassinosteroid signaling.
25	MsbHLH7	evm.model.HIC_ASM_1.663	BHLH87	0.424	192.6	5.2e-49	Transcription factor bHLH87.
	MsbHLH97	evm.model.HIC_ASM_13.1938	BHLH87	0.455	218.8	7e-57	Transcription factor bHLH87.
	MsbHLH47	evm.model.HIC_ASM_4.779	HEC3	0.911	159.5	4e-39	Transcription factor HEC3; Required for the female reproductive tract development and fertility.
	MsbHLH22	evm.model.HIC_ASM_2.3325	HEC1	0.567	175.3	4.8e-44	Transcription factor HEC1; Required for the female reproductive tract development and fertility.
	MsbHLH46	evm.model.HIC_ASM_4.657	HEC2	0.569	178.7	4.3e-45	Transcription factor HEC2; Required for the female reproductive tract development and fertility.
15	MsbHLH129	evm.model.HIC_ASM_18.541	UNE10	0.508	269.2	4.5e-72	Transcription factor UNE10; Required during the fertilization of ovules by pollen.
	MsbHLH64	evm.model.HIC_ASM_6.2720.5	UNE10	0.395	208	1.2e-53	Transcription factor UNE10; Required during the fertilization of ovules by pollen.
	MsbHLH82	evm.model.HIC_ASM_9.1571	BHLH72	0.434	119.4	5.3e-27	Transcription factor PIF7; Transcription factor acting negatively in the phytochrome B signaling pathway under prolonged red light. Regulates PHYB abundance at the post-transcriptional level, possibly via the ubiquitin- proteasome pathway. May regulate the expression of a subset of genes by binding to the G-box motif.
	MsbHLH81	evm.model.HIC_ASM_9.1570	BHLH72	0.434	119.4	5.3e-27	Transcription factor PIF7; Transcription factor acting negatively in the phytochrome B signaling pathway under prolonged red light. Regulates PHYB abundance at the post-transcriptional level, possibly via the ubiquitin- proteasome pathway. May regulate the expression of a subset of genes by binding to the G-box motif.
	MsbHLH114	evm.model.HIC_ASM_16.1448	SPT	0.493	157.5	1.6e-38	Transcription factor SPATULA; Transcription factor that plays a role in floral organogenesis. Promotes the growth of carpel margins and of pollen tract tissues derived from them.
	MsbHLH3	evm.model.HIC_ASM_1.3088.1	PIF4	0.329	175.3	1.2e-43	Transcription factor PIF4; Transcription factor acting negatively in the phytochrome B signaling pathway. May regulate the expression of a subset of genes involved in cell expansion by binding to the G-box motif (By similarity). Activated by CRY1 and CRY2 in response to low blue light (LBL) by direct binding at chromatin on E-box variant 5'-CA[CT]GTG-3' to stimulate specific gene expression to ad…
	MsbHLH37	evm.model.HIC_ASM_3.895.4	PIF1	0.366	172.6	7.3e-43	Transcription factor PIF1; Transcription activator. Regulates negatively chlorophyll biosynthesis and seed germination in the dark, and lightinduced degradation of PIF1 relieves this negative regulation to promote photomorphogenesis. Binds to the G-box motif (5'-CACGTG-3') found in many light-regulated promoters. Promotes the expression of SOM, and thus modulates responses to abscisic acid (ABA) …
	MsbHLH124	evm.model.HIC_ASM_17.2298	PIF3	0.31	152.5	1e-36	Transcription factor PIF3; Transcription factor acting positively in the phytochrome signaling pathway. Activates transcription by binding to the G box (5'- CACGTG-3').
	MsbHLH90	evm.model.HIC_ASM_11.2492.1	PIF3	0.39	118.2	2e-26	Transcription factor PIF3; Transcription factor acting positively in the phytochrome signaling pathway. Activates transcription by binding to the G box (5'- CACGTG-3').
19	MsbHLH16	evm.model.HIC_ASM_2.1200	BHLH86	0.56	177.2	1.8e-44	Putative transcription factor bHLH086.
	MsbHLH13	evm.model.HIC_ASM_2.208	BHLH86	0.521	155.2	7.1e-38	Putative transcription factor bHLH086.
	MsbHLH79	evm.model.HIC_ASM_9.994	BHLH84	0.968	179.5	3.8e-45	Transcription factor bHLH84; Belongs to the bHLH protein family.
	MsbHLH112	evm.model.HIC_ASM_16.647	BHLH84	0.964	161.4	1e-39	Transcription factor bHLH84; Belongs to the bHLH protein family.
10	MsbHLH73	evm.model.HIC_ASM_8.880	BHLH30	0.365	129	3.9e-30	Transcription factor bHLH30.
	MsbHLH107	evm.model.HIC_ASM_15.1678	BHLH106	0.617	197.6	8.3e-51	Transcription factor bHLH106.
	MsbHLH45	evm.model.HIC_ASM_4.561	BHLH30	0.449	152.1	4.3e-37	Transcription factor bHLH30.
	MsbHLH23	evm.model.HIC_ASM_2.3470	BHLH30	0.485	154.5	8.2e-38	Transcription factor bHLH30.
	MsbHLH69	evm.model.HIC_ASM_7.1558	BHLH30	0.638	266.2	2.8e-71	Transcription factor bHLH30.
	MsbHLH56	evm.model.HIC_ASM_5.2758	BHLH30	0.542	166	3.1e-41	Transcription factor bHLH30.
	MsbHLH33	evm.model.HIC_ASM_3.376	BHLH30	0.517	135.2	6.4e-32	Transcription factor bHLH30.
16	MsbHLH2	evm.model.HIC_ASM_1.136.4	BHLH130	0.402	183.7	2.6e-46	Transcription factor bHLH130.
	MsbHLH53	evm.model.HIC_ASM_5.808.1	BHLH128	0.401	172.6	5e-43	Transcription factor bHLH128.
	MsbHLH101	evm.model.HIC_ASM_13.2284	BHLH130	0.394	226.1	4e-59	Transcription factor bHLH130.
17	MsbHLH133	evm.model.HIC_ASM_18.1504	UNE12	0.545	281.2	7.5e-76	Transcription factor UNE12; Required for ovule fertilization.
	MsbHLH60	evm.model.HIC_ASM_6.815	UNE12	0.579	299.3	2.8e-81	Transcription factor UNE12; Required for ovule fertilization.
	MsbHLH84	evm.model.HIC_ASM_10.579	BHLH66	0.54	235.7	5.2e-62	Transcription factor bHLH66.
	MsbHLH70	evm.model.HIC_ASM_7.2334	BHLH82	0.552	173.7	2.9e-43	Transcription factor bHLH82.
	MsbHLH142	evm.model.001631F.3	BHLH7	0.462	113.2	2e-25	Transcription factor bHLH7.
	MsbHLH141	evm.model.001631F.1	BHLH7	0.574	167.9	1.4e-41	Transcription factor bHLH7.
	MsbHLH105	evm.model.HIC_ASM_15.45	BHLH7	0.574	167.9	1.4e-41	Transcription factor bHLH7.
	MsbHLH104	evm.model.HIC_ASM_15.43	BHLH7	0.574	167.9	1.4e-41	Transcription factor bHLH7.
18	MsbHLH100	evm.model.HIC_ASM_13.2276.2	BHLH48	0.434	184.1	1.6e-46	Transcription factor bHLH48.
	MsbHLH1	evm.model.HIC_ASM_1.129	BHLH60	0.402	211.1	1.2e-54	Transcription factor bHLH60.
	MsbHLH11	evm.model.HIC_ASM_2.22.1	BHLH63	0.544	174.5	1.4e-43	Transcription factor bHLH63; Transcription factor that binds DNA to G box 5'-CACGTG-3' and, to a lower extent, to E-box 5'-CANNTG-3' in vitro. Binds to chromatin DNA of the FT gene and promotes its expression, and thus triggers flowering in response to blue light.
	MsbHLH111	evm.model.HIC_ASM_16.499	BHLH74	0.386	203.4	2.6e-52	Transcription factor bHLH74; Transcriptional activator involved in cell elongation. Regulates the expression of a subset of genes involved in cell expansion by binding to the G-box motif. Binds to chromatin DNA of the FT gene and promotes its expression, and thus triggers flowering in response to blue light.
	MsbHLH94	evm.model.HIC_ASM_12.1920	BHLH49	0.427	278.1	1.2e-74	Transcription factor bHLH49; Transcriptional activator involved in cell elongation. Regulates the expression of a subset of genes involved in cell expansion by binding to the G-box motif.
	MsbHLH49	evm.model.HIC_ASM_5.105.3	BHLH62	0.362	250.4	3e-66	Transcription factor bHLH62.
	MsbHLH39	evm.model.HIC_ASM_3.3234	BHLH62	0.364	214.5	1.5e-55	Transcription factor bHLH62.
	MsbHLH86	evm.model.HIC_ASM_10.1874	BHLH49	0.341	212.2	8.8e-55	Transcription factor bHLH49; Transcriptional activator involved in cell elongation. Regulates the expression of a subset of genes involved in cell expansion by binding to the G-box motif.
	MsbHLH15	evm.model.HIC_ASM_2.443	BHLH75	0.792	144.4	9.4e-35	Transcription factor bHLH75.
	MsbHLH136	evm.model.HIC_ASM_19.1653	BHLH75	0.659	157.1	1.4e-38	Transcription factor bHLH75.
	MsbHLH6	evm.model.HIC_ASM_1.477	BHLH79	0.453	184.1	1.2e-46	Transcription factor bHLH79.
	MsbHLH99	evm.model.HIC_ASM_13.2066.1	BPE	0.5	169.5	3e-42	Transcription factor BPE; Involved in the control of petal size, by interfering with postmitotic cell expansion to limit final petal cell size.
	MsbHLH40	evm.model.HIC_ASM_3.3743	BHLH137	0.405	140.2	2.3e-33	Transcription factor bHLH137.
	MsbHLH50	evm.model.HIC_ASM_5.257	BHLH137	0.812	153.7	1.5e-37	Transcription factor bHLH137.
	MsbHLH122	evm.model.HIC_ASM_17.1952	BHLH137	0.928	128.3	1e-29	Transcription factor bHLH137.
11	MsbHLH87	evm.model.HIC_ASM_10.1911.2	BIM1	0.386	256.1	5e-68	Transcription factor BIM1; Positive brassinosteroid-signaling protein. Transcription factor that bind specifically to the DNA sequence 5'-CANNTG-3'(E box). Can bind individually to the promoter as a homodimer or synergistically as a heterodimer with BZR2/BES1. Does not itself activate transcription but enhances BZR2/BES1-mediated target gene activation.
12	MsbHLH19	evm.model.HIC_ASM_2.2638	BHLH111	0.567	184.9	1.2e-46	Transcription factor bHLH111.
	MsbHLH74	evm.model.HIC_ASM_8.1806	BHLH123	0.505	96.7	3.9e-20	Transcription factor bHLH123.
	MsbHLH12	evm.model.HIC_ASM_2.65	BHLH110	0.406	221.5	9.9e-58	Transcription factor bHLH110.
	MsbHLH10	evm.model.HIC_ASM_1.905	BHLH68	0.447	251.1	9.7e-67	Transcription factor bHLH68.
	MsbHLH95	evm.model.HIC_ASM_13.1657	BHLH68	0.46	260	2e-69	Transcription factor bHLH68.
	MsbHLH102	evm.model.HIC_ASM_14.461	BHLH112	0.382	185.7	5.9e-47	Transcription factor bHLH112.
	MsbHLH5	evm.model.HIC_ASM_1.4284	BHLH112	0.396	201.4	1.2e-51	Transcription factor bHLH112.
	MsbHLH21	evm.model.HIC_ASM_2.2761_evm.model.HIC_ASM_2.2762	BHLH123	0.562	142.9	3.6e-34	Transcription factor bHLH123.
	MsbHLH80	evm.model.HIC_ASM_9.1299	BHLH113	0.43	142.9	2.7e-34	Transcription factor bHLH113.
	MsbHLH38	evm.model.HIC_ASM_3.1717	BHLH153	0.611	131.3	5.6e-31	Transcription factor bHLH153; Belongs to the bHLH protein family.
13	MsbHLH71	evm.model.HIC_ASM_8.325	T2P4.23	0.599	170.2	9.7e-43	Transcription factor SCREAM-like protein.
	MsbHLH35	evm.model.HIC_ASM_3.697	BHLH144	0.291	65.1	6.8e-11	Transcription factor bHLH144.
	MsbHLH55	evm.model.HIC_ASM_5.2459	BHLH144	0.569	89.4	3.3e-18	Transcription factor bHLH144.
22	MsbHLH25	evm.model.HIC_ASM_2.3506	SAC51	0.324	91.7	9.7e-19	Transcription factor SAC51; Transcription factor. Involved in stem elongation, probably by regulating a subset of genes involved in this process. Belongs to the bHLH protein family.
	MsbHLH44	evm.model.HIC_ASM_4.542	BHLH145	0.268	62.8	5.1e-10	Transcription factor bHLH145.
	MsbHLH42	evm.model.HIC_ASM_4.153	PRE6	0.815	134.8	4.3e-32	Transcription factor PRE6; Atypical and probable non DNA-binding bHLH transcription factor that regulates light-mediated responses in day light conditions by binding and inhibiting the activity of the bHLH transcription factor HFR1, a critical regulator of light signaling and shade avoidance. Forms non-functional heterodimers with HFR1, causing liberation and activation of PIF4 from the transcrip…
	MsbHLH27	evm.model.HIC_ASM_2.3876	PRE6	0.783	129.8	8.6e-31	Transcription factor PRE6; Atypical and probable non DNA-binding bHLH transcription factor that regulates light-mediated responses in day light conditions by binding and inhibiting the activity of the bHLH transcription factor HFR1, a critical regulator of light signaling and shade avoidance. Forms non-functional heterodimers with HFR1, causing liberation and activation of PIF4 from the transcrip…
	MsbHLH29	evm.model.HIC_ASM_2.3886	PRE5	0.467	77.8	3.7e-15	Transcription factor PRE5; Atypical and probable non DNA-binding bHLH transcription factor that integrates multiple signaling pathways to regulate cell elongation and plant development. May have a regulatory role in various aspects of gibberellin-dependent growth and development.
	MsbHLH28	evm.model.HIC_ASM_2.3885	PRE1	0.538	78.6	2.4e-15	Transcription factor PRE1; Atypical and probable non DNA-binding bHLH transcription factor that integrates multiple signaling pathways to regulate cell elongation and plant development. Binds IBH1, forming a pair of antagonistic bHLH transcription factors that function downstream of BZR1 to mediate brassinosteroid regulation of cell elongation. Regulates light responses by binding and inhibiting …
24	MsbHLH118	evm.model.HIC_ASM_17.1076
	MsbHLH134	evm.model.HIC_ASM_19.527.1
2	MsbHLH67	evm.model.HIC_ASM_7.877	ORG2	0.377	135.2	5.8e-32	Transcription factor ORG2.
	MsbHLH106	evm.model.HIC_ASM_15.1292	ORG3	0.379	146	3.3e-35	Transcription factor ORG3.
1	MsbHLH58	evm.model.HIC_ASM_6.535	BHLH36	0.473	127.1	1.6e-29	Transcription factor bHLH36.
	MsbHLH132	evm.model.HIC_ASM_18.1402	BHLH120	0.401	131.3	7.9e-31	Transcription factor bHLH120.
	MsbHLH34	evm.model.HIC_ASM_3.585.1	BHLH162	0.451	122.1	3.7e-28	Transcription factor bHLH162; Belongs to the bHLH protein family.
	MsbHLH14	evm.model.HIC_ASM_2.246	BHLH162	0.401	112.5	2.7e-25	Transcription factor bHLH162; Belongs to the bHLH protein family.
	MsbHLH139	evm.model.HIC_ASM_19.1891	BHLH162	0.355	96.7	1.9e-20	Transcription factor bHLH162; Belongs to the bHLH protein family.
7	MsbHLH121	evm.model.HIC_ASM_17.1147	TT8	0.411	413.3	3e-115	Transcription factor TT8; Transcription activator, when associated with MYB75/PAP1 or MYB90/PAP2. Involved in the control of flavonoid pigmentation. Plays a key role in regulating leucoanthocyanidin reductase (BANYULS) and dihydroflavonol-4-reductase (DFR). Not required for leucoanthocyanidin dioxygenase (LDOX) expression.
	MsbHLH115	evm.model.HIC_ASM_17.280.3	GL3	0.434	503.4	2.2e-142	Transcription factor GLABRA 3; Transcription activator, when associated with MYB75/PAP1, MYB90/PAP2 or TT2. Involved in epidermal cell fate specification. Regulates negatively stomata formation, but, in association with TTG1 and MYB0/GL1, promotes trichome formation, branching and endoreplication. Regulates also trichome cell wall maturation. Together with MYB66/WER, promotes the formation of non…
4	MsbHLH88	evm.model.HIC_ASM_11.1551
	MsbHLH126	evm.model.HIC_ASM_18.124	BHLH10	0.443	229.9	3.4e-60	Transcription factor bHLH10.
	MsbHLH125	evm.model.HIC_ASM_18.123	BHLH10	0.445	237.7	1.7e-62	Transcription factor bHLH10.
3	MsbHLH120	evm.model.HIC_ASM_17.1106	MUTE	0.503	150.2	1e-36	Transcription factor MUTE; Transcription factor. Together with FMA and SPCH, regulates the stomata formation. Required for the differentiation of stomatal guard cells, by promoting successive asymmetric cell divisions and the formation of guard mother cells. Promotes the conversion of the leaf epidermis into stomata.
	MsbHLH31	evm.model.HIC_ASM_3.46	SPCH	0.507	249.2	3.6e-66	Transcription factor SPEECHLESS; Transcription factor acting as an integration node for stomata and brassinosteroid (BR) signaling pathways to control stomatal initiation and development. Activates transcription when in the presence of SCRM/ICE1. Functions as a dimer with SCRM or SCRM2 during stomatal initiation. Required for the initiation, the spacing and the formation of stomata, by promoting …
	MsbHLH57	evm.model.HIC_ASM_5.3156	SPCH	0.55	188.3	6.5e-48	Transcription factor SPEECHLESS; Transcription factor acting as an integration node for stomata and brassinosteroid (BR) signaling pathways to control stomatal initiation and development. Activates transcription when in the presence of SCRM/ICE1. Functions as a dimer with SCRM or SCRM2 during stomatal initiation. Required for the initiation, the spacing and the formation of stomata, by promoting …
	MsbHLH52	evm.model.HIC_ASM_5.559	FAMA	0.545	330.1	1.9e-90	Transcription factor FAMA; Transcription activator. Together with MYB88 and MYB124, ensures that stomata contain just two guard cells (GCs) by enforcing a single symmetric precursor cell division before stomatal maturity. Together with SPCH and MUTE, regulates the stomata formation. Required to promote differentiation and morphogenesis of stomatal guard cells and to halt proliferative divisions i…
	MsbHLH65	evm.model.HIC_ASM_6.2999	BHLH71	0.487	184.5	9.8e-47	Transcription factor bHLH71; Transcription factor. May be involved in the differentiation of stomatal guard cells.
	MsbHLH128	evm.model.HIC_ASM_18.265	BHLH96	0.541	204.5	9.8e-53	Transcription factor bHLH96.
	MsbHLH26	evm.model.HIC_ASM_2.3543	BHLH94	0.465	239.6	2.8e-63	Transcription factor bHLH94.
	MsbHLH43	evm.model.HIC_ASM_4.505	BHLH94	0.575	228.4	6.4e-60	Transcription factor bHLH94.
	MsbHLH61	evm.model.HIC_ASM_6.1735.1	BHLH67	0.353	195.7	6.2e-50	Transcription factor bHLH67.
	MsbHLH131	evm.model.HIC_ASM_18.1023	BHLH67	0.395	226.5	3e-59	Transcription factor bHLH67.
6	MsbHLH117	evm.model.HIC_ASM_17.498	BHLH34	0.584	135.6	3.8e-32	Transcription factor bHLH34.
	MsbHLH20	evm.model.HIC_ASM_2.2725	BHLH115	0.584	110.9	1e-24	Transcription factor bHLH115.
	MsbHLH4	evm.model.HIC_ASM_1.4176	ILR3	0.675	198.7	4.6e-51	Transcription factor ILR3; Transcription factor. Plays a role in resistance to amide- linked indole-3-acetic acid (IAA) conjugates such as IAA-Leu and IAA- Phe. May regulate gene expression in response to metal homeostasis changes.
21	MsbHLH59	evm.model.HIC_ASM_6.743	BHLH92	0.361	104.4	9.6e-23	Transcription factor bHLH92.
	MsbHLH98	evm.model.HIC_ASM_13.1991	BHLH41	0.301	136.3	5.9e-32	Putative transcription factor bHLH041.
	MsbHLH92	evm.model.HIC_ASM_12.960	BHLH41	0.345	128.6	1.4e-29	Putative transcription factor bHLH041.
	MsbHLH8	evm.model.HIC_ASM_1.735	BHLH41	0.348	193.4	3.3e-49	Putative transcription factor bHLH041.
8	MsbHLH32	evm.model.HIC_ASM_3.197	BHLH13	0.461	471.9	6.3e-133	Transcription factor bHLH13.
	MsbHLH48	evm.model.HIC_ASM_4.950	BHLH3	0.449	380.9	1.2e-105	Transcription factor bHLH3.
	MsbHLH62	evm.model.HIC_ASM_6.2135	MYC2	0.359	302	6.4e-82	Transcription factor MYC2; Transcriptional activator. Common transcription factor of light, abscisic acid (ABA), and jasmonic acid (JA) signaling pathways. With MYC3 and MYC4, controls additively subsets of JA-dependent responses. In cooperation with MYB2 is involved in the regulation of ABA-inducible genes under drought stress conditions. Can form complexes with all known glucosinolate-related M…
	MsbHLH127	evm.model.HIC_ASM_18.250	MYC2	0.563	588.6	4.9e-168	Transcription factor MYC2; Transcriptional activator. Common transcription factor of light, abscisic acid (ABA), and jasmonic acid (JA) signaling pathways. With MYC3 and MYC4, controls additively subsets of JA-dependent responses. In cooperation with MYB2 is involved in the regulation of ABA-inducible genes under drought stress conditions. Can form complexes with all known glucosinolate-related M…
	MsbHLH66	evm.model.HIC_ASM_6.3027	MYC2	0.482	458.4	7.4e-129	Transcription factor MYC2; Transcriptional activator. Common transcription factor of light, abscisic acid (ABA), and jasmonic acid (JA) signaling pathways. With MYC3 and MYC4, controls additively subsets of JA-dependent responses. In cooperation with MYB2 is involved in the regulation of ABA-inducible genes under drought stress conditions. Can form complexes with all known glucosinolate-related M…
5	MsbHLH78	evm.model.HIC_ASM_9.451_evm.model.HIC_ASM_9.447	BHLH25	0.395	198.7	6.3e-51	Transcription factor bHLH25.
	MsbHLH110	evm.model.HIC_ASM_16.442	BHLH25	0.411	204.5	1.1e-52	Transcription factor bHLH25.
9	MsbHLH68	evm.model.HIC_ASM_7.1108	FIT	0.431	204.9	7.1e-53	Transcription factor FER-LIKE IRON DEFICIENCY-INDUCED TRANSCRIPTION FACTOR; Transcription factor. Essential protein involved in iron uptake responses. Regulates FRO2 at the level of mRNA accumulation and IRT1 at the level of protein accumulation. Confers enhanced iron mobilization responses at low iron supply.
	MsbHLH18	evm.model.HIC_ASM_2.1898	AMS	0.415	355.5	6.2e-98	Transcription factor ABORTED MICROSPORES; Transcription factor. Plays a crucial role in tapetum development. Required for male fertility and pollen differentiation, especially during the post-meiotic transcriptional regulation of microspore development within the developing anther. Binds E-box regions in the AHL16/TEK promoter.
	MsbHLH76	evm.model.HIC_ASM_9.404	BHLH93	0.652	226.9	1.8e-59	Transcription factor bHLH93; Transcription factor. May be involved in the differentiation of stomatal guard cells.
	MsbHLH109	evm.model.HIC_ASM_16.423	BHLH93	0.68	268.9	4.3e-72	Transcription factor bHLH93; Transcription factor. May be involved in the differentiation of stomatal guard cells.
	MsbHLH108	evm.model.HIC_ASM_16.270	SCRM	0.514	76.6	1.5e-14	Transcription factor ICE1; Transcriptional activator that regulates the cold-induced transcription of CBF/DREB1 genes. Binds specifically to the MYC recognition sites (5'-CANNTG-3') found in the CBF3/DREB1A promoter. Mediates stomatal differentiation in the epidermis probably by controlling successive roles of SPCH, MUTE, and FAMA. Functions as a dimer with SPCH during stomatal initiation.
	MsbHLH51	evm.model.HIC_ASM_5.274	SCRM	0.509	399.4	3.5e-111	Transcription factor ICE1; Transcriptional activator that regulates the cold-induced transcription of CBF/DREB1 genes. Binds specifically to the MYC recognition sites (5'-CANNTG-3') found in the CBF3/DREB1A promoter. Mediates stomatal differentiation in the epidermis probably by controlling successive roles of SPCH, MUTE, and FAMA. Functions as a dimer with SPCH during stomatal initiation.
	MsbHLH41	evm.model.HIC_ASM_3.3788	SCRM	0.526	452.2	4.4e-127	Transcription factor ICE1; Transcriptional activator that regulates the cold-induced transcription of CBF/DREB1 genes. Binds specifically to the MYC recognition sites (5'-CANNTG-3') found in the CBF3/DREB1A promoter. Mediates stomatal differentiation in the epidermis probably by controlling successive roles of SPCH, MUTE, and FAMA. Functions as a dimer with SPCH during stomatal initiation.
	MsbHLH91	evm.model.HIC_ASM_12.128	BHLH35	0.556	224.6	6.8e-59	Transcription factor bHLH35.
	MsbHLH83	evm.model.HIC_ASM_10.114	BHLH35	0.557	238	6e-63	Transcription factor bHLH35.
	MsbHLH24	evm.model.HIC_ASM_2.3482.1	BHLH35	0.35	86.3	8.8e-17	Transcription factor bHLH35.
	MsbHLH77	evm.model.HIC_ASM_9.428	BHLH35	0.291	69.7	3.2e-12	Transcription factor bHLH35.
	MsbHLH9	evm.model.HIC_ASM_1.877	FIT	0.314	84.7	1.4e-16	Transcription factor FER-LIKE IRON DEFICIENCY-INDUCED TRANSCRIPTION FACTOR; Transcription factor. Essential protein involved in iron uptake responses. Regulates FRO2 at the level of mRNA accumulation and IRT1 at the level of protein accumulation. Confers enhanced iron mobilization responses at low iron supply.
	MsbHLH96	evm.model.HIC_ASM_13.1684	BHLH35	0.364	89	6.9e-18	Transcription factor bHLH35.
