# Supplementary material for: Genome-Wide Identification of the bHLH Gene Family in Magnolia sieboldii and Response of MsPIFs to Different Light Qualities
Source: Int J Mol Sci. 2025 Mar 28;26(7):3152. doi: 10.3390/ijms26073152 (PMC11989109; doi:10.3390/ijms26073152)
Supplement: Supplementary file 1 [file ijms-26-03152-s001.zip › ijms-3520030-supplementary/Table S6-Protein Secondary Structure Table.xlsx]

## Sheet: Sheet1
Subfamily	Gene Name	Alpha helix	Extended strand	Beta turn	Random coil
27	MsbHLH85	37.5	0.1194	0.0444	0.4611
	MsbHLH113	0.259	0.1599	0.0586	0.5225
	MsbHLH72	0.462	0.1266	0.0253	0.3861
20	MsbHLH30	0.3585	0.0604	0.0075	0.5736
	MsbHLH138	0.4529	0.1706	0.0794	0.2971
	MsbHLH137	0.3816	0.2018	0.0811	0.3355
	MsbHLH93	0.2995	0.0736	0.0178	0.6091
	MsbHLH135	0.2929	0.053	0.0202	0.6338
	MsbHLH103	0.2828	0.1494	0.069	0.4989
	MsbHLH17	0.3323	0.0415	0.0208	0.6053
23	MsbHLH63	0.3055	0.1136	0.0418	0.5391
	MsbHLH130	0.2776	0.1179	0.0343	0.5702
	MsbHLH75	0.3642	0.0875	0.0418	0.5065
	MsbHLH140	0.3587	0.0907	0.048	0.5027
	MsbHLH116	0.34	0.1027	0.0533	0.504
26	MsbHLH119	0.3636	0.0653	0.0256	0.5455
14	MsbHLH89	0.5431	0.0776	0.0431	0.3362
	MsbHLH123	0.545	0.0635	0.0212	0.3704
	MsbHLH54	0.5319	0	0.0372	0.4309
	MsbHLH36	0.4895	0	0.0316	0.4789
25	MsbHLH7	0.3318	0.0677	0.0068	0.5937
	MsbHLH97	0.3554	0.0508	0.0177	0.5762
	MsbHLH47	0.292	0.1763	0.0413	0.4904
	MsbHLH22	0.3508	0.0524	0.0121	0.5847
	MsbHLH46	0.3568	0.0249	0.0083	0.61
15	MsbHLH129	0.2857	0.0264	0.0154	0.6725
	MsbHLH64	0.3297	0.0352	0.0286	0.6066
	MsbHLH82	0.3071	0.0333	0.0119	0.6476
	MsbHLH81	0.3071	0.0333	0.0119	0.6476
	MsbHLH114	0.3141	0.0969	0.0105	0.5785
	MsbHLH3	0.2386	0.0682	0.0341	0.6591
	MsbHLH37	0.2919	0.0725	0.0397	0.5959
	MsbHLH124	0.1782	0.0668	0.0197	0.7353
	MsbHLH90	0.1943	0.0657	0.0143	0.7257
19	MsbHLH16	0.25	0.1207	0.0287	0.6006
	MsbHLH13	0.2899	0.1006	0.0207	0.5888
	MsbHLH79	0.2016	0.1035	0.0381	0.6567
	MsbHLH112	0.2235	0.0866	0.0279	0.662
10	MsbHLH73	0.4398	0.0913	0.0124	0.4564
	MsbHLH107	0.5066	0.0881	0.0308	0.3744
	MsbHLH45	0.4315	0.1245	0.0207	0.4232
	MsbHLH23	0.5066	0.083	0.0175	0.393
	MsbHLH69	0.4704	0.0917	0.0266	0.4112
	MsbHLH56	0.471	0.1313	0.0232	0.3745
	MsbHLH33	0.4685	0.1189	0.0245	0.3881
16	MsbHLH2	0.3143	0.0928	0.0422	0.5506
	MsbHLH53	0.2437	0.1106	0.0402	0.6055
	MsbHLH101	0.3254	0.0622	0.012	0.6005
17	MsbHLH133	0.3378	0.0709	0.0068	0.5845
	MsbHLH60	0.3526	0.0705	0.0192	0.5577
	MsbHLH84	0.3341	0.0487	0.0371	0.58
	MsbHLH70	0.2727	0.087	0.0356	0.6047
	MsbHLH142	0.4749	0.0365	0.0502	0.4384
	MsbHLH141	0.2605	0.0905	0.0353	0.6137
	MsbHLH105	0.2605	0.0905	0.0353	0.6137
	MsbHLH104	0.2605	0.0905	0.0353	0.6137
18	MsbHLH100	0.2827	0.0785	0.034	0.6047
	MsbHLH1	0.2787	0.0874	0.0383	0.5956
	MsbHLH11	0.2814	0.0535	0.0233	0.6419
	MsbHLH111	0.237	0.0677	0.0208	0.6745
	MsbHLH94	0.1953	0.0591	0.0233	0.7222
	MsbHLH49	0.2267	0.0756	0.0209	0.6768
	MsbHLH39	0.1844	0.0437	0.019	0.7529
	MsbHLH86	0.2286	0.0724	0.0263	0.6727
	MsbHLH15	0.4488	0.0512	0.0157	0.4843
	MsbHLH136	0.4648	0.0273	0.0234	0.4844
	MsbHLH6	0.3262	0.0753	0.0251	0.5735
	MsbHLH99	0.3032	0.0614	0.0289	0.6065
	MsbHLH40	0.2154	0.1046	0.0277	0.6523
	MsbHLH50	0.3388	0.1184	0.0245	0.5184
	MsbHLH122	0.4441	0.1702	0.0479	0.3378
11	MsbHLH87	0.2193	0.0933	0.0086	0.6788
12	MsbHLH19	0.2209	0.0888	0.0178	0.6726
	MsbHLH74	0.3536	0.1734	0.0586	0.4144
	MsbHLH12	0.2764	0.0673	0.0216	0.6346
	MsbHLH10	0.2075	0.0663	0.0202	0.7061
	MsbHLH95	0.2252	0.0841	0.018	0.6727
	MsbHLH102	0.2146	0.0829	0.0244	0.678
	MsbHLH5	0.2091	0.0625	0.0129	0.7155
	MsbHLH21	0.2381	0.125	0.0506	0.5863
	MsbHLH80	0.2231	0.1195	0.0558	0.6016
	MsbHLH38	0.3547	0.093	0.0291	0.5233
13	MsbHLH71	0.5871	0.0774	0.0452	0.2903
	MsbHLH35	0.2469	0.0628	0.0251	0.6653
	MsbHLH55	0.2754	0.0551	0.0169	0.6525
22	MsbHLH25	0.2274	0.0583	0.0204	0.6939
	MsbHLH44	0.221	0.0994	0.0221	0.6575
	MsbHLH42	0.6122	0.0408	0.0272	0.3197
	MsbHLH27	0.6196	0.0109	0.0217	0.3478
	MsbHLH29	0.7045	0	0	0.2955
	MsbHLH28	0.6421	0.0105	0	0.3474
24	MsbHLH118	0.4405	0.1366	0.0264	0.3965
	MsbHLH134	0.2875	0.1223	0.052	0.5382
2	MsbHLH67	0.3992	0.0969	0.0116	0.4922
	MsbHLH106	0.3846	0.0962	0.0192	0.5
1	MsbHLH58	0.3563	0.1418	0.0345	0.4674
	MsbHLH132	0.374	0.1382	0.0407	0.4472
	MsbHLH34	0.5393	0.1099	0.0314	0.3194
	MsbHLH14	0.5371	0.1143	0.0171	0.3314
	MsbHLH139	0.5227	0.1455	0.0318	0.3
7	MsbHLH121	0.3793	0.092	0.0316	0.4971
	MsbHLH115	0.3858	0.1017	0.0446	0.468
4	MsbHLH88	0.3884	0.1983	0.062	0.3512
	MsbHLH126	0.3223	0.0777	0.0252	0.5748
	MsbHLH125	0.2876	0.0888	0.0174	0.6062
3	MsbHLH120	0.5033	0.1391	0.0265	0.3311
	MsbHLH31	0.4102	0.0868	0.015	0.488
	MsbHLH57	0.4422	0.0816	0.0136	0.4626
	MsbHLH52	0.3629	0.1066	0.0254	0.5051
	MsbHLH65	0.3803	0.1246	0.0295	0.4656
	MsbHLH128	0.3731	0.0979	0.0153	0.5138
	MsbHLH26	0.3921	0.0942	0.0182	0.4954
	MsbHLH43	0.3872	0.1006	0.0213	0.4909
	MsbHLH61	0.3851	0.0946	0.0315	0.4887
	MsbHLH131	0.3505	0.0809	0.0245	0.5441
6	MsbHLH117	0.4364	0.0227	0.0182	0.5227
	MsbHLH20	0.4069	0.0303	0.013	0.5498
	MsbHLH4	0.3237	0.054	0.0144	0.6079
21	MsbHLH59	0.5683	0.0617	0.0352	0.3348
	MsbHLH98	0.3612	0.1652	0.0324	0.4412
	MsbHLH92	0.3935	0.1642	0.0459	0.3964
	MsbHLH8	0.4175	0.1023	0.0125	0.4676
8	MsbHLH32	0.368	0.1104	0.0192	0.5024
	MsbHLH48	0.3492	0.1336	0.0267	0.4905
	MsbHLH62	0.3715	0.1145	0.0302	0.4838
	MsbHLH127	0.3313	0.1274	0.0225	0.5187
	MsbHLH66	0.3385	0.1232	0.014	0.5242
5	MsbHLH78	0.3885	0.0656	0.0131	0.5328
	MsbHLH110	0.375	0.0625	0.0163	0.5462
9	MsbHLH68	0.3484	0.129	0.0226	0.5
	MsbHLH18	0.3204	0.0911	0.0287	0.5599
	MsbHLH76	0.3988	0.0859	0.0215	0.4939
	MsbHLH109	0.3964	0.0601	0.021	0.5225
	MsbHLH108	0.4151	0.0881	0.0503	0.4465
	MsbHLH51	0.2729	0.0971	0.0256	0.6044
	MsbHLH41	0.2698	0.0981	0.0302	0.6019
	MsbHLH91	0.5861	0.0902	0.0164	0.3074
	MsbHLH83	0.5492	0.082	0.0082	0.3607
	MsbHLH24	0.3676	0.1392	0.0676	0.4257
	MsbHLH77	0.3949	0.1413	0.0616	0.4022
	MsbHLH9	0.3791	0.0848	0.0299	0.5062
	MsbHLH96	0.374	0.1167	0.0239	0.4854
