# Supplementary material for: Genome-Wide Identification of the bHLH Gene Family in Magnolia sieboldii and Response of MsPIFs to Different Light Qualities
Source: Int J Mol Sci. 2025 Mar 28;26(7):3152. doi: 10.3390/ijms26073152 (PMC11989109; doi:10.3390/ijms26073152)
Supplement: Supplementary file 1 [file ijms-26-03152-s001.zip › ijms-3520030-supplementary/Table S7-Summary of GO enrichment analyses.xlsx]

## Sheet: Sheet1
GO_ID	Class	GO_Name	P_value	EnrichmentScore	GeneRatio	HitsGenesCountsInSelectedSet	HitsGenesCountsInBackground	AllGenesCountsInSelectedSet	AllGenesCountsInBackground	GenesOfSelectedSetInGOterm	corrected p-value(BH method)
GO:0010468	BP	regulation of gene expression	1.11022e-16	5.32481	82/82	82	2189	82	11656	3、,16、,125、,126、,25、,94、,127、,39、,52、,64、,7、,66、,78、,84、,31、,107、,17、,99、,114、,83、,129、,67、,128、,59、,117、,79、,116、,97、,11、,27、,106、,110、,102、,65、,90、,124、,43、,89、,26、,80、,81、,82、,6、,48、,100、,30、,120、,8、,136、,77、,91、,62、,130、,55、,35、,53、,131、,92、,1、,19、,5、,47、,72、,13、,21、,57、,15、,86、,34、,112、,18、,61、,98、,63、,9、,49、,73、,58、,32、,37、,44、,115、,	8.15221e-15
GO:0065007	BP	biological regulation	1.11022e-16	2.27567	82/82	82	5122	82	11656	3、,16、,125、,126、,25、,94、,127、,39、,52、,64、,7、,66、,78、,84、,31、,107、,17、,99、,114、,83、,129、,67、,128、,59、,117、,79、,116、,97、,11、,27、,106、,110、,102、,65、,90、,124、,43、,89、,26、,80、,81、,82、,6、,48、,100、,30、,120、,8、,136、,77、,91、,62、,130、,55、,35、,53、,131、,92、,1、,19、,5、,47、,72、,13、,21、,57、,15、,86、,34、,112、,18、,61、,98、,63、,9、,49、,73、,58、,32、,37、,44、,115、,	8.15221e-15
GO:0009059	BP	macromolecule biosynthetic process	1.11022e-16	3.10744	82/82	82	3751	82	11656	3、,16、,125、,126、,25、,94、,127、,39、,52、,64、,7、,66、,78、,84、,31、,107、,17、,99、,114、,83、,129、,67、,128、,59、,117、,79、,116、,97、,11、,27、,106、,110、,102、,65、,90、,124、,43、,89、,26、,80、,81、,82、,6、,48、,100、,30、,120、,8、,136、,77、,91、,62、,130、,55、,35、,53、,131、,92、,1、,19、,5、,47、,72、,13、,21、,57、,15、,86、,34、,112、,18、,61、,98、,63、,9、,49、,73、,58、,32、,37、,44、,115、,	8.15221e-15
GO:0006139	BP	nucleobase-containing compound metabolic process	1.11022e-16	3.00645	82/82	82	3877	82	11656	3、,16、,125、,126、,25、,94、,127、,39、,52、,64、,7、,66、,78、,84、,31、,107、,17、,99、,114、,83、,129、,67、,128、,59、,117、,79、,116、,97、,11、,27、,106、,110、,102、,65、,90、,124、,43、,89、,26、,80、,81、,82、,6、,48、,100、,30、,120、,8、,136、,77、,91、,62、,130、,55、,35、,53、,131、,92、,1、,19、,5、,47、,72、,13、,21、,57、,15、,86、,34、,112、,18、,61、,98、,63、,9、,49、,73、,58、,32、,37、,44、,115、,	8.15221e-15
GO:0090304	BP	nucleic acid metabolic process	2.22045e-16	3.24228	82/82	82	3595	82	11656	3、,16、,125、,126、,25、,94、,127、,39、,52、,64、,7、,66、,78、,84、,31、,107、,17、,99、,114、,83、,129、,67、,128、,59、,117、,79、,116、,97、,11、,27、,106、,110、,102、,65、,90、,124、,43、,89、,26、,80、,81、,82、,6、,48、,100、,30、,120、,8、,136、,77、,91、,62、,130、,55、,35、,53、,131、,92、,1、,19、,5、,47、,72、,13、,21、,57、,15、,86、,34、,112、,18、,61、,98、,63、,9、,49、,73、,58、,32、,37、,44、,115、,	1.03755e-14
GO:0006355	BP	regulation of DNA-templated transcription	2.22045e-16	7.09866	82/82	82	1642	82	11656	3、,16、,125、,126、,25、,94、,127、,39、,52、,64、,7、,66、,78、,84、,31、,107、,17、,99、,114、,83、,129、,67、,128、,59、,117、,79、,116、,97、,11、,27、,106、,110、,102、,65、,90、,124、,43、,89、,26、,80、,81、,82、,6、,48、,100、,30、,120、,8、,136、,77、,91、,62、,130、,55、,35、,53、,131、,92、,1、,19、,5、,47、,72、,13、,21、,57、,15、,86、,34、,112、,18、,61、,98、,63、,9、,49、,73、,58、,32、,37、,44、,115、,	1.03755e-14
GO:0044249	BP	cellular biosynthetic process	2.22045e-16	2.45286	82/82	82	4752	82	11656	3、,16、,125、,126、,25、,94、,127、,39、,52、,64、,7、,66、,78、,84、,31、,107、,17、,99、,114、,83、,129、,67、,128、,59、,117、,79、,116、,97、,11、,27、,106、,110、,102、,65、,90、,124、,43、,89、,26、,80、,81、,82、,6、,48、,100、,30、,120、,8、,136、,77、,91、,62、,130、,55、,35、,53、,131、,92、,1、,19、,5、,47、,72、,13、,21、,57、,15、,86、,34、,112、,18、,61、,98、,63、,9、,49、,73、,58、,32、,37、,44、,115、,	1.03755e-14
GO:0010467	BP	gene expression	2.22045e-16	3.59864	82/82	82	3239	82	11656	3、,16、,125、,126、,25、,94、,127、,39、,52、,64、,7、,66、,78、,84、,31、,107、,17、,99、,114、,83、,129、,67、,128、,59、,117、,79、,116、,97、,11、,27、,106、,110、,102、,65、,90、,124、,43、,89、,26、,80、,81、,82、,6、,48、,100、,30、,120、,8、,136、,77、,91、,62、,130、,55、,35、,53、,131、,92、,1、,19、,5、,47、,72、,13、,21、,57、,15、,86、,34、,112、,18、,61、,98、,63、,9、,49、,73、,58、,32、,37、,44、,115、,	1.03755e-14
GO:0050794	BP	regulation of cellular process	2.22045e-16	2.76012	82/82	82	4223	82	11656	3、,16、,125、,126、,25、,94、,127、,39、,52、,64、,7、,66、,78、,84、,31、,107、,17、,99、,114、,83、,129、,67、,128、,59、,117、,79、,116、,97、,11、,27、,106、,110、,102、,65、,90、,124、,43、,89、,26、,80、,81、,82、,6、,48、,100、,30、,120、,8、,136、,77、,91、,62、,130、,55、,35、,53、,131、,92、,1、,19、,5、,47、,72、,13、,21、,57、,15、,86、,34、,112、,18、,61、,98、,63、,9、,49、,73、,58、,32、,37、,44、,115、,	1.03755e-14
GO:0060255	BP	regulation of macromolecule metabolic process	2.22045e-16	4.6199	82/82	82	2523	82	11656	3、,16、,125、,126、,25、,94、,127、,39、,52、,64、,7、,66、,78、,84、,31、,107、,17、,99、,114、,83、,129、,67、,128、,59、,117、,79、,116、,97、,11、,27、,106、,110、,102、,65、,90、,124、,43、,89、,26、,80、,81、,82、,6、,48、,100、,30、,120、,8、,136、,77、,91、,62、,130、,55、,35、,53、,131、,92、,1、,19、,5、,47、,72、,13、,21、,57、,15、,86、,34、,112、,18、,61、,98、,63、,9、,49、,73、,58、,32、,37、,44、,115、,	1.03755e-14
GO:0043170	BP	macromolecule metabolic process	3.33067e-16	1.85812	82/82	82	6273	82	11656	3、,16、,125、,126、,25、,94、,127、,39、,52、,64、,7、,66、,78、,84、,31、,107、,17、,99、,114、,83、,129、,67、,128、,59、,117、,79、,116、,97、,11、,27、,106、,110、,102、,65、,90、,124、,43、,89、,26、,80、,81、,82、,6、,48、,100、,30、,120、,8、,136、,77、,91、,62、,130、,55、,35、,53、,131、,92、,1、,19、,5、,47、,72、,13、,21、,57、,15、,86、,34、,112、,18、,61、,98、,63、,9、,49、,73、,58、,32、,37、,44、,115、,	1.00704e-14
GO:0006351	BP	DNA-templated transcription	3.33067e-16	6.83636	82/82	82	1705	82	11656	3、,16、,125、,126、,25、,94、,127、,39、,52、,64、,7、,66、,78、,84、,31、,107、,17、,99、,114、,83、,129、,67、,128、,59、,117、,79、,116、,97、,11、,27、,106、,110、,102、,65、,90、,124、,43、,89、,26、,80、,81、,82、,6、,48、,100、,30、,120、,8、,136、,77、,91、,62、,130、,55、,35、,53、,131、,92、,1、,19、,5、,47、,72、,13、,21、,57、,15、,86、,34、,112、,18、,61、,98、,63、,9、,49、,73、,58、,32、,37、,44、,115、,	1.00704e-14
GO:2000112	BP	obsolete regulation of cellular macromolecule biosynthetic process	3.33067e-16	6.36245	82/82	82	1832	82	11656	3、,16、,125、,126、,25、,94、,127、,39、,52、,64、,7、,66、,78、,84、,31、,107、,17、,99、,114、,83、,129、,67、,128、,59、,117、,79、,116、,97、,11、,27、,106、,110、,102、,65、,90、,124、,43、,89、,26、,80、,81、,82、,6、,48、,100、,30、,120、,8、,136、,77、,91、,62、,130、,55、,35、,53、,131、,92、,1、,19、,5、,47、,72、,13、,21、,57、,15、,86、,34、,112、,18、,61、,98、,63、,9、,49、,73、,58、,32、,37、,44、,115、,	1.00704e-14
GO:0009889	BP	regulation of biosynthetic process	3.33067e-16	4.86072	82/82	82	2398	82	11656	3、,16、,125、,126、,25、,94、,127、,39、,52、,64、,7、,66、,78、,84、,31、,107、,17、,99、,114、,83、,129、,67、,128、,59、,117、,79、,116、,97、,11、,27、,106、,110、,102、,65、,90、,124、,43、,89、,26、,80、,81、,82、,6、,48、,100、,30、,120、,8、,136、,77、,91、,62、,130、,55、,35、,53、,131、,92、,1、,19、,5、,47、,72、,13、,21、,57、,15、,86、,34、,112、,18、,61、,98、,63、,9、,49、,73、,58、,32、,37、,44、,115、,	1.00704e-14
GO:0051171	BP	obsolete regulation of nitrogen compound metabolic process	3.33067e-16	5.25756	82/82	82	2217	82	11656	3、,16、,125、,126、,25、,94、,127、,39、,52、,64、,7、,66、,78、,84、,31、,107、,17、,99、,114、,83、,129、,67、,128、,59、,117、,79、,116、,97、,11、,27、,106、,110、,102、,65、,90、,124、,43、,89、,26、,80、,81、,82、,6、,48、,100、,30、,120、,8、,136、,77、,91、,62、,130、,55、,35、,53、,131、,92、,1、,19、,5、,47、,72、,13、,21、,57、,15、,86、,34、,112、,18、,61、,98、,63、,9、,49、,73、,58、,32、,37、,44、,115、,	1.00704e-14
GO:0016070	BP	RNA metabolic process	4.44089e-16	3.65392	82/82	82	3190	82	11656	3、,16、,125、,126、,25、,94、,127、,39、,52、,64、,7、,66、,78、,84、,31、,107、,17、,99、,114、,83、,129、,67、,128、,59、,117、,79、,116、,97、,11、,27、,106、,110、,102、,65、,90、,124、,43、,89、,26、,80、,81、,82、,6、,48、,100、,30、,120、,8、,136、,77、,91、,62、,130、,55、,35、,53、,131、,92、,1、,19、,5、,47、,72、,13、,21、,57、,15、,86、,34、,112、,18、,61、,98、,63、,9、,49、,73、,58、,32、,37、,44、,115、,	1.03755e-14
GO:0019219	BP	regulation of nucleobase-containing compound metabolic process	4.44089e-16	6.02377	82/82	82	1935	82	11656	3、,16、,125、,126、,25、,94、,127、,39、,52、,64、,7、,66、,78、,84、,31、,107、,17、,99、,114、,83、,129、,67、,128、,59、,117、,79、,116、,97、,11、,27、,106、,110、,102、,65、,90、,124、,43、,89、,26、,80、,81、,82、,6、,48、,100、,30、,120、,8、,136、,77、,91、,62、,130、,55、,35、,53、,131、,92、,1、,19、,5、,47、,72、,13、,21、,57、,15、,86、,34、,112、,18、,61、,98、,63、,9、,49、,73、,58、,32、,37、,44、,115、,	1.03755e-14
GO:0034654	BP	nucleobase-containing compound biosynthetic process	4.44089e-16	4.24472	82/82	82	2746	82	11656	3、,16、,125、,126、,25、,94、,127、,39、,52、,64、,7、,66、,78、,84、,31、,107、,17、,99、,114、,83、,129、,67、,128、,59、,117、,79、,116、,97、,11、,27、,106、,110、,102、,65、,90、,124、,43、,89、,26、,80、,81、,82、,6、,48、,100、,30、,120、,8、,136、,77、,91、,62、,130、,55、,35、,53、,131、,92、,1、,19、,5、,47、,72、,13、,21、,57、,15、,86、,34、,112、,18、,61、,98、,63、,9、,49、,73、,58、,32、,37、,44、,115、,	1.03755e-14
GO:0050789	BP	regulation of biological process	5.55112e-16	2.5567	82/82	82	4559	82	11656	3、,16、,125、,126、,25、,94、,127、,39、,52、,64、,7、,66、,78、,84、,31、,107、,17、,99、,114、,83、,129、,67、,128、,59、,117、,79、,116、,97、,11、,27、,106、,110、,102、,65、,90、,124、,43、,89、,26、,80、,81、,82、,6、,48、,100、,30、,120、,8、,136、,77、,91、,62、,130、,55、,35、,53、,131、,92、,1、,19、,5、,47、,72、,13、,21、,57、,15、,86、,34、,112、,18、,61、,98、,63、,9、,49、,73、,58、,32、,37、,44、,115、,	1.14131e-14
GO:0019222	BP	regulation of metabolic process	5.55112e-16	4.2186	82/82	82	2763	82	11656	3、,16、,125、,126、,25、,94、,127、,39、,52、,64、,7、,66、,78、,84、,31、,107、,17、,99、,114、,83、,129、,67、,128、,59、,117、,79、,116、,97、,11、,27、,106、,110、,102、,65、,90、,124、,43、,89、,26、,80、,81、,82、,6、,48、,100、,30、,120、,8、,136、,77、,91、,62、,130、,55、,35、,53、,131、,92、,1、,19、,5、,47、,72、,13、,21、,57、,15、,86、,34、,112、,18、,61、,98、,63、,9、,49、,73、,58、,32、,37、,44、,115、,	1.14131e-14
GO:0141187	BP	nucleic acid biosynthetic process	5.55112e-16	4.5478	82/82	82	2563	82	11656	3、,16、,125、,126、,25、,94、,127、,39、,52、,64、,7、,66、,78、,84、,31、,107、,17、,99、,114、,83、,129、,67、,128、,59、,117、,79、,116、,97、,11、,27、,106、,110、,102、,65、,90、,124、,43、,89、,26、,80、,81、,82、,6、,48、,100、,30、,120、,8、,136、,77、,91、,62、,130、,55、,35、,53、,131、,92、,1、,19、,5、,47、,72、,13、,21、,57、,15、,86、,34、,112、,18、,61、,98、,63、,9、,49、,73、,58、,32、,37、,44、,115、,	1.14131e-14
GO:0044238	BP	primary metabolic process	6.66134e-16	1.59562	82/82	82	7305	82	11656	3、,16、,125、,126、,25、,94、,127、,39、,52、,64、,7、,66、,78、,84、,31、,107、,17、,99、,114、,83、,129、,67、,128、,59、,117、,79、,116、,97、,11、,27、,106、,110、,102、,65、,90、,124、,43、,89、,26、,80、,81、,82、,6、,48、,100、,30、,120、,8、,136、,77、,91、,62、,130、,55、,35、,53、,131、,92、,1、,19、,5、,47、,72、,13、,21、,57、,15、,86、,34、,112、,18、,61、,98、,63、,9、,49、,73、,58、,32、,37、,44、,115、,	1.22283e-14
GO:0010556	BP	regulation of macromolecule biosynthetic process	6.66134e-16	5.07224	82/82	82	2298	82	11656	3、,16、,125、,126、,25、,94、,127、,39、,52、,64、,7、,66、,78、,84、,31、,107、,17、,99、,114、,83、,129、,67、,128、,59、,117、,79、,116、,97、,11、,27、,106、,110、,102、,65、,90、,124、,43、,89、,26、,80、,81、,82、,6、,48、,100、,30、,120、,8、,136、,77、,91、,62、,130、,55、,35、,53、,131、,92、,1、,19、,5、,47、,72、,13、,21、,57、,15、,86、,34、,112、,18、,61、,98、,63、,9、,49、,73、,58、,32、,37、,44、,115、,	1.22283e-14
GO:0031323	BP	regulation of cellular metabolic process	7.77156e-16	4.30428	82/82	82	2708	82	11656	3、,16、,125、,126、,25、,94、,127、,39、,52、,64、,7、,66、,78、,84、,31、,107、,17、,99、,114、,83、,129、,67、,128、,59、,117、,79、,116、,97、,11、,27、,106、,110、,102、,65、,90、,124、,43、,89、,26、,80、,81、,82、,6、,48、,100、,30、,120、,8、,136、,77、,91、,62、,130、,55、,35、,53、,131、,92、,1、,19、,5、,47、,72、,13、,21、,57、,15、,86、,34、,112、,18、,61、,98、,63、,9、,49、,73、,58、,32、,37、,44、,115、,	1.33153e-14
GO:0031326	BP	regulation of cellular biosynthetic process	7.77156e-16	4.94527	82/82	82	2357	82	11656	3、,16、,125、,126、,25、,94、,127、,39、,52、,64、,7、,66、,78、,84、,31、,107、,17、,99、,114、,83、,129、,67、,128、,59、,117、,79、,116、,97、,11、,27、,106、,110、,102、,65、,90、,124、,43、,89、,26、,80、,81、,82、,6、,48、,100、,30、,120、,8、,136、,77、,91、,62、,130、,55、,35、,53、,131、,92、,1、,19、,5、,47、,72、,13、,21、,57、,15、,86、,34、,112、,18、,61、,98、,63、,9、,49、,73、,58、,32、,37、,44、,115、,	1.33153e-14
GO:0044237	BP	cellular metabolic process	7.21645e-15	1.48636	82/82	82	7842	82	11656	3、,16、,125、,126、,25、,94、,127、,39、,52、,64、,7、,66、,78、,84、,31、,107、,17、,99、,114、,83、,129、,67、,128、,59、,117、,79、,116、,97、,11、,27、,106、,110、,102、,65、,90、,124、,43、,89、,26、,80、,81、,82、,6、,48、,100、,30、,120、,8、,136、,77、,91、,62、,130、,55、,35、,53、,131、,92、,1、,19、,5、,47、,72、,13、,21、,57、,15、,86、,34、,112、,18、,61、,98、,63、,9、,49、,73、,58、,32、,37、,44、,115、,	1.15914e-13
GO:0008152	BP	metabolic process	9.7734e-12	1.36057	82/82	82	8567	82	11656	3、,16、,125、,126、,25、,94、,127、,39、,52、,64、,7、,66、,78、,84、,31、,107、,17、,99、,114、,83、,129、,67、,128、,59、,117、,79、,116、,97、,11、,27、,106、,110、,102、,65、,90、,124、,43、,89、,26、,80、,81、,82、,6、,48、,100、,30、,120、,8、,136、,77、,91、,62、,130、,55、,35、,53、,131、,92、,1、,19、,5、,47、,72、,13、,21、,57、,15、,86、,34、,112、,18、,61、,98、,63、,9、,49、,73、,58、,32、,37、,44、,115、,	1.52228e-10
GO:0097659	BP	obsolete nucleic acid-templated transcription	3.61864e-10	9.00475	14/82	14	221	82	11656	16、,84、,79、,11、,102、,80、,136、,53、,19、,5、,13、,21、,15、,112、,	5.47053e-09
GO:0045893	BP	positive regulation of DNA-templated transcription	2.63492e-08	5.06601	17/82	17	477	82	11656	3、,16、,127、,52、,66、,84、,67、,79、,106、,102、,80、,53、,19、,5、,13、,21、,112、,	3.86957e-07
GO:0000981	BP	DNA-binding transcription factor activity, RNA polymerase II-specific	4.03118e-08	8.78598	11/81	11	155	81	10028	16、,84、,79、,102、,80、,53、,19、,5、,13、,21、,112、,	1.37732e-07
GO:1902680	BP	positive regulation of RNA biosynthetic process	5.4011e-08	4.82333	17/82	17	501	82	11656	3、,16、,127、,52、,66、,84、,67、,79、,106、,102、,80、,53、,19、,5、,13、,21、,112、,	7.71157e-07
GO:1903508	BP	obsolete positive regulation of nucleic acid-templated transcription	5.4011e-08	4.82333	17/82	17	501	82	11656	3、,16、,127、,52、,66、,84、,67、,79、,106、,102、,80、,53、,19、,5、,13、,21、,112、,	7.71157e-07
GO:0045944	BP	positive regulation of transcription by RNA polymerase II	1.54224e-07	7.74064	11/82	11	202	82	11656	16、,84、,79、,102、,80、,53、,19、,5、,13、,21、,112、,	2.08608e-06
GO:0006357	BP	regulation of transcription by RNA polymerase II	5.47243e-07	4.67587	15/82	15	456	82	11656	16、,84、,67、,79、,106、,102、,80、,53、,19、,5、,13、,21、,34、,112、,58、,	7.03207e-06
GO:2000030	BP	regulation of response to red or far red light	6.58965e-07	18.9528	6/82	6	45	82	11656	3、,90、,124、,136、,15、,37、,	8.26118e-06
GO:0048518	BP	positive regulation of biological process	7.3442e-07	2.62021	28/82	28	1519	82	11656	3、,16、,125、,126、,94、,127、,52、,66、,84、,67、,117、,79、,11、,106、,102、,90、,124、,80、,136、,53、,19、,5、,13、,21、,15、,86、,112、,115、,	8.9879e-06
GO:0051254	BP	positive regulation of RNA metabolic process	8.10465e-07	3.9876	17/82	17	606	82	11656	3、,16、,127、,52、,66、,84、,67、,79、,106、,102、,80、,53、,19、,5、,13、,21、,112、,	9.68788e-06
GO:0010628	BP	positive regulation of gene expression	1.08778e-06	3.90386	17/82	17	619	82	11656	3、,16、,127、,52、,66、,84、,67、,79、,106、,102、,80、,53、,19、,5、,13、,21、,112、,	1.27072e-05
GO:0009639	BP	response to red or far red light	1.61626e-06	6.93397	10/82	10	205	82	11656	3、,114、,27、,90、,124、,81、,82、,136、,15、,37、,	1.84613e-05
GO:0006366	BP	transcription by RNA polymerase II	1.6576e-06	4.28152	15/82	15	498	82	11656	16、,84、,67、,79、,106、,102、,80、,53、,19、,5、,13、,21、,34、,112、,58、,	1.85218e-05
GO:0009891	BP	positive regulation of biosynthetic process	1.74206e-06	3.57851	18/82	18	715	82	11656	3、,16、,127、,52、,66、,84、,67、,79、,106、,102、,80、,53、,19、,5、,13、,21、,112、,115、,	1.90515e-05
GO:0045935	BP	positive regulation of nucleobase-containing compound metabolic process	2.04041e-06	3.72915	17/82	17	648	82	11656	3、,16、,127、,52、,66、,84、,67、,79、,106、,102、,80、,53、,19、,5、,13、,21、,112、,	2.18494e-05
GO:0010557	BP	positive regulation of macromolecule biosynthetic process	3.48012e-06	3.58529	17/82	17	674	82	11656	3、,16、,127、,52、,66、,84、,67、,79、,106、,102、,80、,53、,19、,5、,13、,21、,112、,	3.43997e-05
GO:0031328	BP	positive regulation of cellular biosynthetic process	5.05607e-06	3.487	17/82	17	693	82	11656	3、,16、,127、,52、,66、,84、,67、,79、,106、,102、,80、,53、,19、,5、,13、,21、,112、,	4.90343e-05
GO:0009893	BP	positive regulation of metabolic process	9.31633e-06	2.92182	20/82	20	973	82	11656	3、,16、,127、,52、,66、,84、,67、,79、,106、,102、,90、,124、,80、,53、,19、,5、,13、,21、,112、,115、,	8.70653e-05
GO:0009640	BP	photomorphogenesis	1.37742e-05	11.3717	6/82	6	75	82	11656	27、,90、,124、,81、,82、,37、,	0.000124209
GO:0051173	BP	obsolete positive regulation of nitrogen compound metabolic process	1.76554e-05	3.17124	17/82	17	762	82	11656	3、,16、,127、,52、,66、,84、,67、,79、,106、,102、,80、,53、,19、,5、,13、,21、,112、,	0.000156464
GO:0018130	BP	obsolete heterocycle biosynthetic process	6.14522e-05	3.16349	15/82	15	674	82	11656	16、,84、,79、,11、,102、,80、,136、,53、,19、,5、,13、,21、,15、,112、,37、,	0.000517811
GO:0009987	BP	cellular process	9.09942e-05	1.11969	82/82	82	10410	82	11656	3、,16、,125、,126、,25、,94、,127、,39、,52、,64、,7、,66、,78、,84、,31、,107、,17、,99、,114、,83、,129、,67、,128、,59、,117、,79、,116、,97、,11、,27、,106、,110、,102、,65、,90、,124、,43、,89、,26、,80、,81、,82、,6、,48、,100、,30、,120、,8、,136、,77、,91、,62、,130、,55、,35、,53、,131、,92、,1、,19、,5、,47、,72、,13、,21、,57、,15、,86、,34、,112、,18、,61、,98、,63、,9、,49、,73、,58、,32、,37、,44、,115、,	0.000754371
GO:0046283	BP	anthocyanin-containing compound metabolic process	9.72773e-05	10.7687	5/82	5	66	82	11656	127、,66、,90、,124、,115、,	0.000793659
GO:0048580	BP	regulation of post-embryonic development	9.91575e-05	3.93856	11/82	11	397	82	11656	94、,7、,114、,117、,97、,11、,27、,90、,124、,86、,37、,	0.000796358
GO:0009791	BP	post-embryonic development	0.00010833	2.15373	25/82	25	1650	82	11656	125、,126、,94、,52、,7、,31、,99、,114、,117、,97、,11、,27、,90、,124、,81、,82、,6、,120、,130、,47、,57、,86、,18、,63、,37、,	0.00085664
GO:0010604	BP	positive regulation of macromolecule metabolic process	0.000133489	2.69999	17/82	17	895	82	11656	3、,16、,127、,52、,66、,84、,67、,79、,106、,102、,80、,53、,19、,5、,13、,21、,112、,	0.0010396
GO:0090558	BP	plant epidermis development	0.000135792	4.15633	10/82	10	342	82	11656	16、,52、,84、,31、,79、,120、,13、,57、,112、,115、,	0.00104175
GO:0031325	BP	positive regulation of cellular metabolic process	0.000163279	2.65548	17/82	17	910	82	11656	3、,16、,127、,52、,66、,84、,67、,79、,106、,102、,80、,53、,19、,5、,13、,21、,112、,	0.00121631
GO:0009416	BP	response to light stimulus	0.000167071	2.89307	15/82	15	737	82	11656	3、,94、,7、,114、,97、,11、,27、,90、,124、,81、,82、,136、,15、,86、,37、,	0.00122678
GO:0007275	BP	multicellular organism development	0.000268057	1.77347	33/82	33	2645	82	11656	3、,16、,125、,126、,94、,52、,7、,84、,31、,99、,114、,117、,79、,116、,97、,11、,27、,90、,124、,89、,81、,82、,6、,120、,130、,47、,13、,57、,86、,112、,18、,63、,37、,	0.00188741
GO:0009314	BP	response to radiation	0.000322526	2.72311	15/82	15	783	82	11656	3、,94、,7、,114、,97、,11、,27、,90、,124、,81、,82、,136、,15、,86、,37、,	0.00221038
GO:0019438	BP	obsolete aromatic compound biosynthetic process	0.000336017	2.71272	15/82	15	786	82	11656	16、,84、,79、,11、,102、,80、,136、,53、,19、,5、,13、,21、,15、,112、,37、,	0.00227254
GO:0048522	BP	positive regulation of cellular process	0.000784957	2.18157	19/82	19	1238	82	11656	3、,16、,125、,126、,127、,52、,66、,84、,67、,79、,106、,102、,80、,53、,19、,5、,13、,21、,112、,	0.00492034
GO:1901362	BP	obsolete organic cyclic compound biosynthetic process	0.000938122	2.45928	15/82	15	867	82	11656	16、,84、,79、,11、,102、,80、,136、,53、,19、,5、,13、,21、,15、,112、,37、,	0.00574041
GO:2000026	BP	regulation of multicellular organismal development	0.00101234	2.81943	12/82	12	605	82	11656	94、,7、,114、,117、,97、,11、,27、,90、,124、,89、,86、,37、,	0.00598097
GO:0048731	BP	system development	0.00139181	1.79495	26/82	26	2059	82	11656	3、,16、,125、,126、,94、,52、,7、,84、,99、,114、,79、,116、,97、,11、,27、,90、,124、,89、,6、,130、,47、,13、,86、,112、,18、,63、,	0.00786143
GO:0042440	BP	pigment metabolic process	0.00156337	4.79145	6/82	6	178	82	11656	127、,66、,90、,124、,37、,115、,	0.00864054
GO:2000241	BP	regulation of reproductive process	0.00157039	3.63313	8/82	8	313	82	11656	94、,7、,97、,11、,27、,90、,124、,86、,	0.00858702
GO:0032501	BP	multicellular organismal process	0.00188907	1.59769	33/82	33	2936	82	11656	3、,16、,125、,126、,94、,52、,7、,84、,31、,99、,114、,117、,79、,116、,97、,11、,27、,90、,124、,89、,81、,82、,6、,120、,130、,47、,13、,57、,86、,112、,18、,63、,37、,	0.0100101
GO:0048856	BP	anatomical structure development	0.00195998	1.57631	34/82	34	3066	82	11656	3、,16、,125、,126、,94、,52、,7、,84、,31、,99、,114、,117、,79、,116、,97、,11、,27、,90、,124、,89、,81、,82、,6、,120、,130、,47、,13、,57、,86、,112、,18、,63、,37、,115、,	0.0102799
GO:0048438	BP	floral whorl development	0.00203373	3.91742	7/82	7	254	82	11656	125、,126、,99、,114、,6、,47、,18、,	0.0104534
GO:0090627	BP	plant epidermal cell differentiation	0.00206238	4.53659	6/82	6	188	82	11656	16、,52、,84、,79、,13、,112、,	0.0104957
GO:0071214	BP	cellular response to abiotic stimulus	0.00235307	4.41906	6/82	6	193	82	11656	3、,102、,90、,124、,5、,37、,	0.0115188
GO:0104004	BP	cellular response to environmental stimulus	0.00235307	4.41906	6/82	6	193	82	11656	3、,102、,90、,124、,5、,37、,	0.0115188
GO:0099402	BP	plant organ development	0.00276131	2.06891	17/82	17	1168	82	11656	16、,125、,126、,84、,99、,114、,79、,116、,27、,89、,6、,130、,47、,13、,112、,18、,63、,	0.0131418
GO:0051239	BP	regulation of multicellular organismal process	0.00299256	2.4793	12/82	12	688	82	11656	94、,7、,114、,117、,97、,11、,27、,90、,124、,89、,86、,37、,	0.0141117
GO:1905392	BP	plant organ morphogenesis	0.00309834	2.77088	10/82	10	513	82	11656	16、,84、,99、,79、,27、,6、,47、,13、,112、,18、,	0.0142192
GO:0009908	BP	flower development	0.00318596	2.76012	10/82	10	515	82	11656	125、,126、,94、,99、,114、,11、,6、,47、,86、,18、,	0.0144919
GO:0048764	BP	trichoblast maturation	0.00352033	4.9016	5/82	5	145	82	11656	16、,84、,79、,13、,112、,	0.0158723
GO:0048765	BP	root hair cell differentiation	0.00352033	4.9016	5/82	5	145	82	11656	16、,84、,79、,13、,112、,	0.0158723
GO:0010054	BP	trichoblast differentiation	0.00373265	4.83491	5/82	5	147	82	11656	16、,84、,79、,13、,112、,	0.0163981
GO:0050793	BP	regulation of developmental process	0.00375502	2.30412	13/82	13	802	82	11656	94、,52、,7、,114、,117、,97、,11、,27、,90、,124、,89、,86、,37、,	0.0163566
GO:0090567	BP	reproductive shoot system development	0.0039083	2.68201	10/82	10	530	82	11656	125、,126、,94、,99、,114、,11、,6、,47、,86、,18、,	0.0168812
GO:0048469	BP	cell maturation	0.00395403	4.77001	5/82	5	149	82	11656	16、,84、,79、,13、,112、,	0.0169364
GO:0009888	BP	tissue development	0.00434939	2.26459	13/82	13	816	82	11656	16、,52、,84、,31、,79、,27、,120、,130、,13、,57、,112、,63、,115、,	0.0181755
GO:0009812	BP	flavonoid metabolic process	0.00442478	4.64531	5/82	5	153	82	11656	127、,66、,90、,124、,115、,	0.0183414
GO:0032502	BP	developmental process	0.00459848	1.50186	34/82	34	3218	82	11656	3、,16、,125、,126、,94、,52、,7、,84、,31、,99、,114、,117、,79、,116、,97、,11、,27、,90、,124、,89、,81、,82、,6、,120、,130、,47、,13、,57、,86、,112、,18、,63、,37、,115、,	0.0189089
GO:0044271	BP	obsolete cellular nitrogen compound biosynthetic process	0.00530688	2.0581	15/82	15	1036	82	11656	16、,84、,79、,11、,102、,80、,136、,53、,19、,5、,13、,21、,15、,112、,37、,	0.0213104
GO:0010053	BP	root epidermal cell differentiation	0.00607623	4.30746	5/82	5	165	82	11656	16、,84、,79、,13、,112、,	0.0236605
GO:0061458	BP	reproductive system development	0.00723656	1.882	17/82	17	1284	82	11656	125、,126、,94、,7、,99、,114、,97、,11、,27、,90、,124、,6、,130、,47、,86、,18、,63、,	0.0267596
GO:0048608	BP	reproductive structure development	0.00723656	1.882	17/82	17	1284	82	11656	125、,126、,94、,7、,99、,114、,97、,11、,27、,90、,124、,6、,130、,47、,86、,18、,63、,	0.0267596
GO:0051094	BP	positive regulation of developmental process	0.00739307	4.10828	5/82	5	173	82	11656	94、,52、,117、,11、,86、,	0.0269506
GO:0034645	BP	obsolete cellular macromolecule biosynthetic process	0.00798956	2.03066	14/82	14	980	82	11656	16、,84、,79、,11、,102、,80、,136、,53、,19、,5、,13、,21、,15、,112、,	0.0287177
GO:0048437	BP	floral organ development	0.00807151	3.04289	7/82	7	327	82	11656	125、,126、,99、,114、,6、,47、,18、,	0.0288108
GO:0044703	BP	multi-organism reproductive process	0.00993892	3.82114	5/82	5	186	82	11656	64、,84、,129、,130、,63、,	0.0342859
GO:0009628	BP	response to abiotic stimulus	0.0110739	1.61132	23/82	23	2029	82	11656	3、,94、,127、,7、,66、,107、,114、,67、,59、,97、,11、,27、,106、,102、,90、,124、,81、,82、,136、,5、,15、,86、,37、,	0.0374474
GO:0048364	BP	root development	0.0112689	2.29639	10/82	10	619	82	11656	16、,84、,79、,116、,27、,89、,130、,13、,112、,63、,	0.0378575
GO:0022622	BP	root system development	0.0115096	2.28899	10/82	10	621	82	11656	16、,84、,79、,116、,27、,89、,130、,13、,112、,63、,	0.0384151
GO:0071695	BP	anatomical structure maturation	0.0122676	3.62618	5/82	5	196	82	11656	16、,84、,79、,13、,112、,	0.0401627
GO:0022414	BP	reproductive process	0.0124404	1.67428	20/82	20	1698	82	11656	125、,126、,94、,64、,7、,84、,99、,114、,129、,97、,11、,27、,90、,124、,6、,130、,47、,86、,18、,63、,	0.0404707
GO:0003006	BP	developmental process involved in reproduction	0.0150935	1.70576	18/82	18	1500	82	11656	125、,126、,94、,7、,84、,99、,114、,97、,11、,27、,90、,124、,6、,130、,47、,86、,18、,63、,	0.0475954
GO:0000904	BP	obsolete cell morphogenesis involved in differentiation	0.0179852	3.29042	5/82	5	216	82	11656	16、,79、,13、,112、,115、,	0.0543787
GO:0021700	BP	developmental maturation	0.0214132	3.14483	5/82	5	226	82	11656	16、,84、,79、,13、,112、,	0.0625363
GO:0048367	BP	shoot system development	0.0311193	1.81271	12/82	12	941	82	11656	3、,125、,126、,94、,52、,99、,114、,11、,6、,47、,86、,18、,	0.0837453
GO:0010015	BP	root morphogenesis	0.03399	2.4793	6/82	6	344	82	11656	16、,84、,79、,27、,13、,112、,	0.0900559
GO:0031668	BP	obsolete cellular response to extracellular stimulus	0.0351543	2.75477	5/82	5	258	82	11656	67、,106、,102、,30、,5、,	0.0917224
GO:0071496	BP	cellular response to external stimulus	0.0409029	2.64213	5/82	5	269	82	11656	67、,106、,102、,30、,5、,	0.104597
GO:0032870	BP	cellular response to hormone stimulus	0.0443619	1.83652	10/82	10	774	82	11656	67、,106、,102、,90、,124、,130、,5、,63、,37、,115、,	0.110689
GO:0090698	BP	post-embryonic plant morphogenesis	0.0490044	2.51142	5/82	5	283	82	11656	52、,99、,6、,47、,18、,	0.119944
GO:0032774	BP	RNA biosynthetic process	0	4.66054	82/82	82	2501	82	11656	3、,16、,125、,126、,25、,94、,127、,39、,52、,64、,7、,66、,78、,84、,31、,107、,17、,99、,114、,83、,129、,67、,128、,59、,117、,79、,116、,97、,11、,27、,106、,110、,102、,65、,90、,124、,43、,89、,26、,80、,81、,82、,6、,48、,100、,30、,120、,8、,136、,77、,91、,62、,130、,55、,35、,53、,131、,92、,1、,19、,5、,47、,72、,13、,21、,57、,15、,86、,34、,112、,18、,61、,98、,63、,9、,49、,73、,58、,32、,37、,44、,115、,	0
GO:0051252	BP	regulation of RNA metabolic process	0	6.37288	82/82	82	1829	82	11656	3、,16、,125、,126、,25、,94、,127、,39、,52、,64、,7、,66、,78、,84、,31、,107、,17、,99、,114、,83、,129、,67、,128、,59、,117、,79、,116、,97、,11、,27、,106、,110、,102、,65、,90、,124、,43、,89、,26、,80、,81、,82、,6、,48、,100、,30、,120、,8、,136、,77、,91、,62、,130、,55、,35、,53、,131、,92、,1、,19、,5、,47、,72、,13、,21、,57、,15、,86、,34、,112、,18、,61、,98、,63、,9、,49、,73、,58、,32、,37、,44、,115、,	0
GO:0080090	BP	regulation of primary metabolic process	0	5.00472	82/82	82	2329	82	11656	3、,16、,125、,126、,25、,94、,127、,39、,52、,64、,7、,66、,78、,84、,31、,107、,17、,99、,114、,83、,129、,67、,128、,59、,117、,79、,116、,97、,11、,27、,106、,110、,102、,65、,90、,124、,43、,89、,26、,80、,81、,82、,6、,48、,100、,30、,120、,8、,136、,77、,91、,62、,130、,55、,35、,53、,131、,92、,1、,19、,5、,47、,72、,13、,21、,57、,15、,86、,34、,112、,18、,61、,98、,63、,9、,49、,73、,58、,32、,37、,44、,115、,	0
GO:2001141	BP	regulation of RNA biosynthetic process	0	6.97546	82/82	82	1671	82	11656	3、,16、,125、,126、,25、,94、,127、,39、,52、,64、,7、,66、,78、,84、,31、,107、,17、,99、,114、,83、,129、,67、,128、,59、,117、,79、,116、,97、,11、,27、,106、,110、,102、,65、,90、,124、,43、,89、,26、,80、,81、,82、,6、,48、,100、,30、,120、,8、,136、,77、,91、,62、,130、,55、,35、,53、,131、,92、,1、,19、,5、,47、,72、,13、,21、,57、,15、,86、,34、,112、,18、,61、,98、,63、,9、,49、,73、,58、,32、,37、,44、,115、,	0
GO:0009058	BP	biosynthetic process	0	2.334	82/82	82	4994	82	11656	3、,16、,125、,126、,25、,94、,127、,39、,52、,64、,7、,66、,78、,84、,31、,107、,17、,99、,114、,83、,129、,67、,128、,59、,117、,79、,116、,97、,11、,27、,106、,110、,102、,65、,90、,124、,43、,89、,26、,80、,81、,82、,6、,48、,100、,30、,120、,8、,136、,77、,91、,62、,130、,55、,35、,53、,131、,92、,1、,19、,5、,47、,72、,13、,21、,57、,15、,86、,34、,112、,18、,61、,98、,63、,9、,49、,73、,58、,32、,37、,44、,115、,	0
GO:1903506	BP	obsolete regulation of nucleic acid-templated transcription	0	6.97546	82/82	82	1671	82	11656	3、,16、,125、,126、,25、,94、,127、,39、,52、,64、,7、,66、,78、,84、,31、,107、,17、,99、,114、,83、,129、,67、,128、,59、,117、,79、,116、,97、,11、,27、,106、,110、,102、,65、,90、,124、,43、,89、,26、,80、,81、,82、,6、,48、,100、,30、,120、,8、,136、,77、,91、,62、,130、,55、,35、,53、,131、,92、,1、,19、,5、,47、,72、,13、,21、,57、,15、,86、,34、,112、,18、,61、,98、,63、,9、,49、,73、,58、,32、,37、,44、,115、,	0
GO:0043231	CC	intracellular membrane-bounded organelle	4.81401e-06	1.35115	50/52	50	8359	52	11746	3、,16、,125、,126、,127、,52、,7、,66、,84、,31、,107、,99、,114、,67、,59、,117、,79、,116、,97、,11、,27、,106、,102、,90、,124、,80、,81、,82、,6、,48、,30、,120、,136、,62、,130、,53、,19、,5、,13、,21、,57、,15、,34、,112、,18、,63、,58、,32、,37、,115、,	0.000103501
GO:0043227	CC	membrane-bounded organelle	5.8857e-06	1.34519	50/52	50	8396	52	11746	3、,16、,125、,126、,127、,52、,7、,66、,84、,31、,107、,99、,114、,67、,59、,117、,79、,116、,97、,11、,27、,106、,102、,90、,124、,80、,81、,82、,6、,48、,30、,120、,136、,62、,130、,53、,19、,5、,13、,21、,57、,15、,34、,112、,18、,63、,58、,32、,37、,115、,	8.43617e-05
GO:0043229	CC	intracellular organelle	3.15449e-05	1.2961	50/52	50	8714	52	11746	3、,16、,125、,126、,127、,52、,7、,66、,84、,31、,107、,99、,114、,67、,59、,117、,79、,116、,97、,11、,27、,106、,102、,90、,124、,80、,81、,82、,6、,48、,30、,120、,136、,62、,130、,53、,19、,5、,13、,21、,57、,15、,34、,112、,18、,63、,58、,32、,37、,115、,	0.000271286
GO:0043226	CC	organelle	3.66066e-05	1.2918	50/52	50	8743	52	11746	3、,16、,125、,126、,127、,52、,7、,66、,84、,31、,107、,99、,114、,67、,59、,117、,79、,116、,97、,11、,27、,106、,102、,90、,124、,80、,81、,82、,6、,48、,30、,120、,136、,62、,130、,53、,19、,5、,13、,21、,57、,15、,34、,112、,18、,63、,58、,32、,37、,115、,	0.000262347
GO:0044424	CC	obsolete intracellular part	0.00821222	1.13911	50/52	50	9915	52	11746	3、,16、,125、,126、,127、,52、,7、,66、,84、,31、,107、,99、,114、,67、,59、,117、,79、,116、,97、,11、,27、,106、,102、,90、,124、,80、,81、,82、,6、,48、,30、,120、,136、,62、,130、,53、,19、,5、,13、,21、,57、,15、,34、,112、,18、,63、,58、,32、,37、,115、,	0.0441407
GO:0005622	CC	intracellular anatomical structure	0.00947275	1.1351	50/52	50	9950	52	11746	3、,16、,125、,126、,127、,52、,7、,66、,84、,31、,107、,99、,114、,67、,59、,117、,79、,116、,97、,11、,27、,106、,102、,90、,124、,80、,81、,82、,6、,48、,30、,120、,136、,62、,130、,53、,19、,5、,13、,21、,57、,15、,34、,112、,18、,63、,58、,32、,37、,115、,	0.0452587
GO:0005634	CC	nucleus	0	2.94966	50/52	50	3829	52	11746	3、,16、,125、,126、,127、,52、,7、,66、,84、,31、,107、,99、,114、,67、,59、,117、,79、,116、,97、,11、,27、,106、,102、,90、,124、,80、,81、,82、,6、,48、,30、,120、,136、,62、,130、,53、,19、,5、,13、,21、,57、,15、,34、,112、,18、,63、,58、,32、,37、,115、,	0
GO:0001046	MF	core promoter sequence-specific DNA binding	2.22045e-16	54.4731	11/81	11	25	81	10028	16、,84、,79、,102、,80、,53、,19、,5、,13、,21、,112、,	9.10383e-15
GO:0140110	MF	transcription regulator activity	3.33067e-16	8.79649	81/81	81	1140	81	10028	16、,125、,126、,25、,94、,127、,39、,52、,64、,7、,66、,78、,84、,31、,107、,17、,99、,114、,83、,129、,67、,128、,59、,117、,79、,116、,97、,11、,27、,106、,110、,102、,65、,90、,124、,43、,89、,26、,80、,81、,82、,6、,48、,100、,30、,120、,8、,136、,77、,91、,62、,130、,55、,35、,53、,131、,92、,1、,19、,5、,47、,72、,13、,21、,57、,15、,86、,34、,112、,18、,61、,98、,63、,9、,49、,73、,58、,32、,37、,44、,115、,	6.82787e-15
GO:0003700	MF	DNA-binding transcription factor activity	3.33067e-16	9.60536	81/81	81	1044	81	10028	16、,125、,126、,25、,94、,127、,39、,52、,64、,7、,66、,78、,84、,31、,107、,17、,99、,114、,83、,129、,67、,128、,59、,117、,79、,116、,97、,11、,27、,106、,110、,102、,65、,90、,124、,43、,89、,26、,80、,81、,82、,6、,48、,100、,30、,120、,8、,136、,77、,91、,62、,130、,55、,35、,53、,131、,92、,1、,19、,5、,47、,72、,13、,21、,57、,15、,86、,34、,112、,18、,61、,98、,63、,9、,49、,73、,58、,32、,37、,44、,115、,	6.82787e-15
GO:0003677	MF	DNA binding	3.33067e-15	4.42603	35/81	35	979	81	10028	16、,94、,127、,39、,66、,84、,17、,99、,67、,117、,79、,11、,106、,102、,90、,124、,80、,81、,82、,6、,136、,53、,19、,5、,13、,21、,15、,86、,34、,112、,18、,49、,58、,32、,37、,	3.41394e-14
GO:0001216	MF	DNA-binding transcription activator activity	6.66134e-15	34.9186	11/81	11	39	81	10028	16、,84、,79、,102、,80、,53、,19、,5、,13、,21、,112、,	5.4623e-14
GO:0043565	MF	sequence-specific DNA binding	1.68754e-13	5.33121	27/81	27	627	81	10028	16、,94、,39、,84、,17、,99、,67、,117、,79、,106、,102、,90、,124、,80、,6、,53、,19、,5、,13、,21、,86、,34、,112、,18、,49、,58、,32、,	9.88416e-13
GO:0000976	MF	transcription cis-regulatory region binding	3.8991e-13	7.30295	21/81	21	356	81	10028	16、,39、,84、,67、,79、,106、,102、,90、,124、,80、,53、,19、,5、,13、,21、,34、,112、,18、,49、,58、,32、,	1.99829e-12
GO:0001067	MF	transcription regulatory region nucleic acid binding	3.8991e-13	7.30295	21/81	21	356	81	10028	16、,39、,84、,67、,79、,106、,102、,90、,124、,80、,53、,19、,5、,13、,21、,34、,112、,18、,49、,58、,32、,	1.99829e-12
GO:0003690	MF	double-stranded DNA binding	1.56786e-12	5.98205	23/81	23	476	81	10028	16、,39、,84、,67、,79、,106、,102、,90、,124、,80、,81、,82、,53、,19、,5、,13、,21、,34、,112、,18、,49、,58、,32、,	6.42821e-12
GO:1990837	MF	sequence-specific double-stranded DNA binding	2.06812e-12	6.70065	21/81	21	388	81	10028	16、,39、,84、,67、,79、,106、,102、,90、,124、,80、,53、,19、,5、,13、,21、,34、,112、,18、,49、,58、,32、,	7.70846e-12
GO:0000981	MF	DNA-binding transcription factor activity, RNA polymerase II-specific	4.03118e-08	8.78598	11/81	11	155	81	10028	16、,84、,79、,102、,80、,53、,19、,5、,13、,21、,112、,	1.37732e-07
GO:0000977	MF	RNA polymerase II transcription regulatory region sequence-specific DNA binding	5.54702e-06	10.0769	7/81	7	86	81	10028	67、,106、,102、,5、,34、,18、,58、,	1.74945e-05
GO:0003676	MF	nucleic acid binding	2.18914e-05	1.93269	35/81	35	2242	81	10028	16、,94、,127、,39、,66、,84、,17、,99、,67、,117、,79、,11、,106、,102、,90、,124、,80、,81、,82、,6、,136、,53、,19、,5、,13、,21、,15、,86、,34、,112、,18、,49、,58、,32、,37、,	6.41104e-05
GO:1901363	MF	heterocyclic compound binding	0.000729088	1.63884	35/81	35	2644	81	10028	16、,94、,127、,39、,66、,84、,17、,99、,67、,117、,79、,11、,106、,102、,90、,124、,80、,81、,82、,6、,136、,53、,19、,5、,13、,21、,15、,86、,34、,112、,18、,49、,58、,32、,37、,	0.00186829
GO:0097159	MF	organic cyclic compound binding	0.000802932	1.63082	35/81	35	2657	81	10028	16、,94、,127、,39、,66、,84、,17、,99、,67、,117、,79、,11、,106、,102、,90、,124、,80、,81、,82、,6、,136、,53、,19、,5、,13、,21、,15、,86、,34、,112、,18、,49、,58、,32、,37、,	0.00193648
GO:0036094	MF	small molecule binding	0.0205945	1.35578	35/81	35	3196	81	10028	16、,94、,127、,39、,66、,84、,17、,99、,67、,117、,79、,11、,106、,102、,90、,124、,80、,81、,82、,6、,136、,53、,19、,5、,13、,21、,15、,86、,34、,112、,18、,49、,58、,32、,37、,	0.0422187
